# Supplementary material for: A comprehensive analysis of the Korean fir (Abies koreana) genes expressed under heat stress using transcriptome analysis
Source: Sci Rep. 2018 Jul 6;8:10233. doi: 10.1038/s41598-018-28552-1 (PMC6035224; doi:10.1038/s41598-018-28552-1)
Supplement: Supplementary file 1 — Supplementary dataset 1 [file 41598_2018_28552_MOESM1_ESM.xlsx]

## Sheet: Info
Supplementary Tables
Supplementary Table S1. List of GO annotation of all transcripts
Supplementary Table S2. Differentially expressed genes between control and heat-treatment
Supplementary Table S3. List of GO annotation of DEGs
Supplementary Table S4. List of transcription factors in the Korean fir transcriptome.
Supplementary Table S5. List of Putative heat shock protein (Hsp) transcripts of Korean fir.
Supplementary Table S6. Primer sequences used for qRT-PCR

## Sheet: Table S1
Supplementary Table S1. List of GO annotation of all transcripts
	GO-id	GO-term	number of transcript
BP	GO:0009987	cellular process	14297
	GO:0008152	metabolic process	13336
	GO:0044699	single-organism process	12160
	GO:0050896	response to stimulus	7053
	GO:0065007	biological regulation	6758
	GO:0050789	regulation of biological process	6322
	GO:0071840	cellular component organization or biogenesis	4701
	GO:0032502	developmental process	4212
	GO:0032501	multicellular organismal process	4018
	GO:0051179	localization	3924
	GO:0023052	signaling	2621
	GO:0022414	reproductive process	2360
	GO:0051704	multi-organism process	1990
	GO:0048519	negative regulation of biological process	1637
	GO:0048518	positive regulation of biological process	1484
	GO:0002376	immune system process	973
	GO:0040007	growth	930
	GO:0000003	reproduction	927
	GO:0022610	biological adhesion	191
	GO:0048511	rhythmic process	166
	GO:0040011	locomotion	108
	GO:0006184	obsolete GTP catabolic process	103
	GO:0007610	behavior	33
	GO:0006200	obsolete ATP catabolic process	29
	GO:0010834	telomere maintenance via telomere shortening	11
	GO:0001906	cell killing	10
	GO:0046879	hormone secretion	7
	GO:0098743	cell aggregation	3
	GO:0044848	biological phase	2
	GO:0001309	age-dependent telomere shortening	2
	GO:0007108	cytokinesis, initiation of separation	1
MF	GO:0005488	binding	11702
	GO:0003824	catalytic activity	9483
	GO:0005215	transporter activity	1201
	GO:0001071	nucleic acid binding transcription factor activity	895
	GO:0060089	molecular transducer activity	864
	GO:0005198	structural molecule activity	544
	GO:0098772	molecular function regulator	238
	GO:0030234	enzyme regulator activity	201
	GO:0009055	electron carrier activity	155
	GO:0016209	antioxidant activity	104
	GO:0000988	protein binding transcription factor activity	104
	GO:0005085	guanyl-nucleotide exchange factor activity	37
	GO:0031386	protein tag	24
	GO:0045735	nutrient reservoir activity	23
	GO:0045182	translation regulator activity	10
	GO:0016530	metallochaperone activity	3
	GO:0016247	channel regulator activity	3
	GO:0030545	receptor regulator activity	1
	GO:0042056	chemoattractant activity	1
CC	GO:0005623	cell	19112
	GO:0044464	cell part	19056
	GO:0043226	organelle	15537
	GO:0016020	membrane	6152
	GO:0044422	organelle part	4979
	GO:0044425	membrane part	3650
	GO:0032991	macromolecular complex	2859
	GO:0005576	extracellular region	1471
	GO:0030054	cell junction	1431
	GO:0055044	symplast	1396
	GO:0031974	membrane-enclosed lumen	1137
	GO:0044421	extracellular region part	191
	GO:0009295	nucleoid	58
	GO:0031012	extracellular matrix	49
	GO:0019012	virion	30
	GO:0044423	virion part	30
	GO:0045202	synapse	17
	GO:0044456	synapse part	14
	GO:0044420	extracellular matrix component	6
	GO:0005581	collagen trimer	1

## Sheet: Table S2
Supplementary Table S2. Differentially expressed genes between control and heat-treatment
Transcript	Fold change	Cntrol_1_count	Cntrol_2_count	Cntrol_3_count	Heat_1_count	Heat_2_count	Heat_3_count	P-value	Volume	Length	NR database	KEGG	GO	Sequence
c199_g1_i1	2.32273	81736	23585	72617	9	9	17	0.048433	9.68422	689	.	.	.	TCTACTCTTGGCTCAATTCCAAAATCACGGGAAAGACACAGGACTGGAAACACAAGATTTAAAACACAGGAACTATCTTTCGGTTTGACACAGGACTTTTAACTCTGTAACCACCGGATTTCACTTCTTATTGGATACAATGACTCGACCAAGGAATTATGGCAGCAAGATAGAGTCGTGGGCGACTTCACAACTCAAGGTAACTTTTGGGTAGCGCATAACAAAAGACACGAGCCAACTTAGTGAGATCCCCTGCCATTATCGGGTATTCAAAACACGAGCTCTACTAAAGGAATAAGAGATGTGCATCTCAATTCGTTCTCATGGGTTCACTAGCAAGGAAGATGGGGAACTGCGACTACAAACCCAACTCGATGTACTTCAACGACTCACAAAATC…
c211_g1_i1	2.7831	231	181	258	7	4	4	0.0202097	11.2148	983	.	.	.	GGTATTCCTTATACAATAATCAGGTAAGATAGCTAGTTGGAGTTAGTAAGATCCATTGAGTACGACAAAGCAAAGGCTAGCCCAGTGGTTTTCAATTAGAAGTTGATTTATACAAAAAAACTTGTGGAGCATATGTGGTTCTCAACAGCTTTTACAGGAAGCTTTTAAGGGATGCTTTTCATGTTTTTACATTCTGCATTGAATCTCTGGAAAGTGAAATTTTGCAGTCCAAGAAATCATATCTGAAATGTGTTTAGTGGGAAATAAATTGTATGAAATGGTCAACTTGTATTTCTCCACTTTAATGTAGAGAAAGAACAAAAGAAAGAAGTTAAAAAAATGGATGACCATGTGAGTTGATTTTATTTAAAATCTCGTGGAGGAAATTTTATATTAACT…
c290_g1_i1	2.16947	230	104	204	5	4	1	0.0459886	14.1356	1668	.	.	.	TGGCAGAATTGCTACTTGCACTGGTCGGTAAACTCTGATACTTATATTGCTGTCATTCTTTGTTGTATAACCAGTCTTTAACAACTTTGTCATTAAAATTAAATGTCACGAGTCATGACTAAAGATCCCTTGCCATCTTCAAATTATCTATATGTAGGGTATGAAAAATATTAAAATCAAGGATTAAGAGAGCCGTTAGTGCTGGCTGACTCAATGATATCGGCGTATTGCCAATCTCTCAGTGTTTTGTATATGCAAATGTTTTACTCTGTTTTGACACCTCTTTTTGAATTCCCGAATCATATTGACGATTAGTTCATTTTGGCAGATCAAATCTGTTTTTAAAAAGAGGGCTAGGTTGCTCTTAGTCAAATCCCCATCTGAACATTTTTATGTTAC…
c350_g1_i1	-6.71742	1653	919	1859	9	20	33	1.34977e-06	48737.8	786	ATP-dependent Clp protease proteolytic subunit (chloroplast) [Abies nephrolepis]	csv:3429380 clpP, CsCp067; ATP-dependent Clp protease proteolytic subunit	UNIPROTKB|Q6ENE9 - symbol:clpP "ATP-dependent Clp protease proteolytic subunit" species:4536 "Oryza nivara" [GO:0009536 "plastid" evidence=IC] InterPro:IPR001907 InterPro:IPR018215 PRINTS:PR00127 PROSITE:PS00381 PROSITE:PS00382 HAMAP:MF_00444 Pfam:PF00574 GO:GO:0009570 GO:GO:0009536 GO:GO:0004252 Gene3D:3.90.226.10 InterPro:IPR029045 SUPFAM:SSF52096 EMBL:AP006728 InterPro:IPR023562 PANTHER:PTHR10…	GGAACTCCAAAATCCGTCCGGCGGGCTCTTGAAGAAAAAAAAAAAAAAAAAAAAAGAGGATCTTCCGCTACGAGATCAACCTTCCGCTACGGCATCAACAATGCCATAAGCTCGAGCTTCTGTTGCTGACATAAAAACATCTCTGTTCAGGTCCCGTTGAATGACCTCTCCAGGGTTGCTTGTTCTTTCTATATAACATTTTGTTATGTAATCACGAAGCATCGTTACGTGTTGCGATTCCTTATGAAAATCTGCGGCCGGTCCGTCATAATAGGAACTAGCAGGTTGGTGGATCATAACCCTAGCGTGAGGTAATGCTATACGTTTAGTAATTTCTCCCCCGATTAGGATGAAAGATCCCATCGAAGCGGCTACCCCCATACATATTGTATGTACATC…
c474_g1_i1	-4.67498	5817	3170	4764	944	370	402	0.00161532	6.35581	573	.	.	.	AAGGGAAGAGAGAGAGAGGGGAGGGAACCAGCGGTATTGGTATTGGGTTGTCTGTATCTATATAATATAGTCAGAGATACAAACTATTTATCAAAGTCAGCGCCATTTTCATTCATTCGTTGCGGTTCCTTTTTCTTTTATACGAGGATCAGGATCACGGCTCTCCTCAGCTTCTTCTTCTTATTGGAGCTGTTCTTCTTCTGCTGCTGTTTCTGGAATTCGGGGAATAAGGGTAGATCGATTGCGCCCACGTGAAGCTTTTAGTGGTTTGTGTAAGATTCTGGCGGCTATTTGTGCTGTAAAATCCTTCGTCTGTCGTTAGTTGCGTCTGCAGTCGTTGGTGGTAGGTATTTCTCAGACAAAAAAAGGGGGACTCCATGCGTAGCTACTGGAAGTCGA…
c882_g1_i1	3.26309	953	247	626	56	9	9	0.0147977	6.5807	268	.	.	.	GGTTCCTTGAATTGAGCTCCTGAACTTCACCATCGCAATCAATTCAACTCAATGAATTCTGCTGGAAGATGACATGGCGTGATGGTTAACTTTCGGTTAATGGGTCCAGTCAGAAAGCATTTGCAATATCGTTCTCTTCACCGGTTTATAAGATGAGAATCACCTCATTGTATTTTTGTAAACAGTGGCAAAAGTCTTTTTTCGGGGTAAGGTGCAAGGTGTATACGCTATAATTCTGACTTCTACTTTAGACGGTTAATAAAATGTG
c934_g1_i1	-3.31523	306	207	361	16	17	25	0.00834822	10.5168	1203	PREDICTED: LOW QUALITY PROTEIN: mucin-5AC-like, partial [Bison bison bison]	tps:THAPSDRAFT_23894 hypothetical protein	UNIPROTKB|E1BL67 - symbol:OSBPL2 "Oxysterol-binding protein" species:9913 "Bos taurus" [GO:0006869 "lipid transport" evidence=IEA] [GO:0015485 "cholesterol binding" evidence=IEA] INTERPRO:IPR000648 Proteomes:UP000009136 GO:GO:0006869 GO:GO:0015485 InterPro:IPR018494 PANTHER:PTHR10972 Pfam:PF01237 PROSITE:PS01013 GeneTree:ENSGT00760000119155 OrthoDB:EOG7F24SJ CTD:9885 EMBL:DAAA02036259 UniGene:Bt.…	TTTCTCTGATGTCAACGCAGCCTAACTCTCCAAGTCGCAATATGAAAACAGAACCTGGAGCAAATCCTTGCTTGGCTAAAAGTGAGAGTCTCAGGATTTTTCCATCTTCCCAAATGAAAGGTTGCTTGGACAGGAGGAATTCGATGTCTAGTTATGATCGATCTGCAAGCTGCAAAATTTCTCTGATGTCAACGCAGCCTAACTCTCCAAGTCGCAATATGAAAACAGAACCTGGAGCAAATCCTTGCTTGGCTAAAAGTGAGAGTCTCAGGATTTTTCCATCTTCCCAAATGAAAGGTTGCTTGGACAGGAGGAATTCGATGTCTAGTTATGATCGATCTGCAAGCTGCAAAAATTCTCTGCTGTCAAAGCAGCCTATTGAATCATTAGTCCAGCCTA…
c1010_g1_i1	-3.78051	512	588	645	33	43	33	0.00874302	4.9227	770	hypothetical protein BAUCODRAFT_64234 [Baudoinia panamericana UAMH 10762]	bcom:BAUCODRAFT_64234 hypothetical protein	UNIPROTKB|G4MM18 - symbol:MGG_06799 "Uncharacterized protein" species:242507 "Magnaporthe oryzae 70-15" [GO:0043581 "mycelium development" evidence=IEP] Proteomes:UP000009058 EMBL:CM001231 GO:GO:0043581 RefSeq:XP_003709515.1 EnsemblFungi:MGG_06799T0 GeneID:2684972 KEGG:mgr:MGG_06799 InParanoid:G4MM18 OrthoDB:EOG7C2R8V InterPro:IPR024553 Pfam:PF11443 Uniprot:G4MM18	AGCTCAAGCTTGACGATGATGCCGTGCTGTCAGAGTTCGACATCAAGTACGGAGTTGCTCACGGTTACTGGAAGGATCTGCTCAACATCCTGGCTCTCGCTGCCAACGACGAGCTCAAGGTTGATGGGCAGCCACGCACCATCCTCAATGTCGAGAAGCCAAAGGAGAAGCCTCGCAACCGTGACTGGACAGAGGGCCGCAAGAAGACTGTCACCCAGCAGCGCCATGATAATGCCATCAACAAGCTTCAGAACGACCCTGTCTACAAGGCTCTTCACGTCAGCGTGGCACGTCTCTTCGCCGATCAGCTCAAGCTCGACTTTGCTCGCCTCGCGTCTGGTACCAAGCAGGACCTGAAGAACATTACACTGGCCGGCAAGTGGGCACCATCCCACAAGG…
c1031_g1_i1	-7.53978	1609	1657	685	11	35	29	9.70476e-11	350.391	1608	unknown [Picea sitchensis]	cit:102611194 axial regulator YABBY 5	TAIR|locus:2066311 - symbol:YAB5 "AT2G26580" species:3702 "Arabidopsis thaliana" [GO:0003677 "DNA binding" evidence=IEA] [GO:0005634 "nucleus" evidence=ISM;IEA] [GO:0046872 "metal ion binding" evidence=IEA] [GO:0003700 "sequence-specific DNA binding transcription factor activity" evidence=ISS] [GO:0006355 "regulation of transcription, DNA-templated" evidence=TAS] [GO:0006333 "chromatin assembly o…	TACCTATTGAGGTTTGATTCTAGGGAAGGGGGGCCTGTTAGAGAAGAGAGCCGCACAGCAGACACAGAGCGGGCGAAGGGGGCTTCTCACCCACTCGTACGTCTCTGGCTTTACTCGCTTGGCCGGCCGTAGTGTCTCCACTCTCCAGTCCTCGCCCTTCTCGTCCGCTCGCTAGAGGCAAGAAAGGGCGGTCATTCCAGAGCAAGCAGAATCCATTCTATCATATCCATGCACTGTTACCTTATCATTACCGCCATCATCATCATTATCATGGCATGGGCATCAACATGCCATCGGAAACCGCTTTTTAAGGCATCGTCCTTCACCGCCCTCCTCCAGATCCTTACGACCTGGGAAAACCGTGCTTTATGCCGGCGGGTTTGGGTTGTGGATTGTTAG…
c1076_g1_i1	-2.46939	40706	43255	61331	7996	5719	8573	0.0304573	8.8744	1022	hypothetical protein AMTR_s00012p00207670 [Amborella trichopoda]	atr:18436091 pentatricopeptide repeat-containing protein At4g11690	TAIR|locus:2139732 - symbol:ABO8 "aba overly sensitive mutant" species:3702 "Arabidopsis thaliana" [GO:0005739 "mitochondrion" evidence=ISM] [GO:0008150 "biological_process" evidence=ND] InterPro:IPR002885 Proteomes:UP000006548 EMBL:CP002687 Pfam:PF13041 TIGRFAMs:TIGR00756 PROSITE:PS51375 EMBL:AL161532 Pfam:PF01535 EMBL:AL049500 Pfam:PF12854 EMBL:DQ446820 PIR:T04216 RefSeq:NP_192906.1 UniGene:At.…	AGGAGAGAGGCAGTGTTCCTAATGTGGTTACTTATACTACATTAATTGATGGCTTTTGCAAGGCTGGCAATATTGATGAAGCGAAGAAACTCTTCGAGCAAATGATGGAGAGGGGCTTGGCTCCCAATGAGTTTACATATACATCTCTTATAGACGGACACTGCAAGAGAGGCCTTATGCAGGAAGGTTTAAGGCTACACAAGGAGATGATGGACAAAGGGATTGTTCCTAATTTGTTTACATACAACTCATTGATCGATGCACATTGCAAAGTAGGCAATCTGGCAGAGGCTTTTGATTTGTTTCATGAGATGCAAGCCAAGGGAGTGCTTCACAATGTCATCACTTACAATGCGCTCATTGCAGGGCTCTGCAAAGTAGGCAAACTGAAGGATGCCT…
c1498_g1_i1	6.32637	5897	5325	10236	3120	1127	1536	4.72459e-05	212.775	1206	unknown [Picea sitchensis]	atr:18431667 uncharacterized protein LOC18431667	TAIR|locus:2162595 - symbol:AT5G54240 "AT5G54240" species:3702 "Arabidopsis thaliana" [GO:0003674 "molecular_function" evidence=ND] [GO:0005575 "cellular_component" evidence=ND] [GO:0008150 "biological_process" evidence=ND] Proteomes:UP000006548 EMBL:CP002688 InterPro:IPR012336 SUPFAM:SSF52833 EMBL:AB010695 HOGENOM:HOG000242370 InterPro:IPR010634 Pfam:PF06764 RefSeq:NP_200235.1 UniGene:At.29506 P…	GAGAGAGGCAAATTCTGACGCTCTTTCTCTACCCAATTCGATTCATTTTCATACCTCTGTGTGCCATGCCAGAAGCGTTTCAACATATGAAAAATCGGTGCCATTGATAGAGGAACTGGATTTACAGAGGGAAGATCGATATGGTTTTTAGATCGTGTTGTTGTTTTGGAAGGGAGCGTAGAGCTTCAGACGGATCGGATGCGGCAGGAAACGGAGCCAAAGTTCACACCACCAATGGACTAGATCTCAATCCCAATAGCAACAATAAGAACGAGGGCACATCATCAAATTCTGGTGATGGCAATGCTGCTAAGGCGAGGAGCAAAGGCCCAACTCAGGGAGCCGTTCTGGTAGAATTATTCACCTCACAGGGCTGCACTACCTCTACATCTGCAGATC…
c1685_g1_i1	2.95026	137	97	123	49	9	20	0.00897923	11.8834	1347	hypothetical protein BVRB_9g215370 [Beta vulgaris subsp. vulgaris]	bvg:109134927 uncharacterized LOC109134927	TAIR|locus:2045756 - symbol:AT2G01050 "AT2G01050" species:3702 "Arabidopsis thaliana" [GO:0003676 "nucleic acid binding" evidence=IEA] [GO:0005634 "nucleus" evidence=ISM] [GO:0008150 "biological_process" evidence=ND] [GO:0008270 "zinc ion binding" evidence=IEA] InterPro:IPR001878 SMART:SM00343 Proteomes:UP000006548 EMBL:CP002685 GO:GO:0008270 GO:GO:0003676 eggNOG:KOG1075 EMBL:AC006837 InterPro:IP…	GAAGGTTGTTTGTTCTTGCCAAGTTTCCCATGAGTCTCCCTTCCCTTGGGACAATTTTCCACCTTGTGGCGAACCTCAAAGCACAATGTGCATCTAAAGTCTATATTCTCATAGTCGATTGATTGAGTCCACCTAGAGTCCCTCCAGTCTAACACGATTTGGGCCGAAATTCCTTTACTTAGATCGGTGAGGATGCATAGATTGGAAAATGTATTTGAGATATTCTCATCAATGTTGAGATCAATTATGAATGTCCCCAAAGCGTTACCAATTGCTTCAAAGGAATGCAAGTTCCAAAATTCTAGAGGAAGGCTCGAAAGATGCACCCATATTGGGACCTCTACGAGAGTTGTTGTTTTGGGGTTGAATCCAGGATGTTGTGACTCTATAAAAGGACTA…
c1888_g1_i1	23.3673	2347	1751	2980	1346	468	596	1.4747e-11	132.299	2042	unknown [Picea sitchensis]	mus:103996795 sugar carrier protein C-like	TAIR|locus:2202044 - symbol:STP1 "AT1G11260" species:3702 "Arabidopsis thaliana" [GO:0005351 "sugar:proton symporter activity" evidence=ISS] [GO:0005737 "cytoplasm" evidence=ISM] [GO:0015144 "carbohydrate transmembrane transporter activity" evidence=ISS] [GO:0015293 "symporter activity" evidence=IEA] [GO:0016020 "membrane" evidence=ISS] [GO:0016021 "integral component of membrane" evidence=IEA] […	AACCAATTATGCTTTACGAGTCAAGGAATCCAAATAAATAAGCCCGCGGCATGTCAGAATTTTCCCGTGGAAAGCTTGAAATTTGTTTATTTAATCTTTAAGCGGGGAGAATTTTTTGCACATGTGACGTGTAACACAGGTTTGATCCGATAACACGACGACGAGGAAATGAAGTCAATTCCAAACAAACTCAGCTGAATGAATGAGCTCTGTCTATTTAACAGAAAAGCCCCTTACGAATCTTCCATGTCAGAAGAAGAATCGTAGCTTCAAGCAATTTACATATTCATATTCCCGTCTGGTCTTAGCTCTTAGCTTTCCTGATTCAATATCATATAATTACTAGATATCCCGATCCTTCTGCAGATCGACAGGCTGAGATCCGACTGCGCTCTTACT…
c2075_g1_i1	-2.18208	30	100	84	2	2	3	0.00246886	300.765	792	unnamed protein product, partial [Vitis vinifera]	vvi:100266397 probable methyltransferase PMT11	TAIR|locus:2093187 - symbol:AT3G15780 "AT3G15780" species:3702 "Arabidopsis thaliana" [GO:0003674 "molecular_function" evidence=ND] [GO:0005739 "mitochondrion" evidence=ISM] [GO:0008150 "biological_process" evidence=ND] [GO:0045892 "negative regulation of transcription, DNA-templated" evidence=RCA] Proteomes:UP000006548 EMBL:CP002686 EMBL:AB017071 EMBL:AY062809 EMBL:AY081613 RefSeq:NP_188199.1 Un…	TGGCCAAGTTCTCATTGTGTGTATTGTGTGTCTGTGGCAGGGATGCGATTAGTGTTTGCAGGCGGCAGCAAATATGACTGAAAATTGGGGTTGGCTGTCCTGTATGTGTACACGTAGCTTAGGGCACTATTGCTACTACTCGAGGCCATTCTGTGCATTCAGTTCCAGTTCTGCTCATGCCAGTCGTCCGTGTCCGTTGTTGATATCAAACAGAAATAGTAGCAGGGTGTTGTCGTTTATGCAAACACATAAAAGCTCGAGATGGGCCAAAGGCTTCCATGCACATGCCACTCGGGAACGCGGAGACGCTCCTACTCCAGATGATAATAATCGTCGGCAAGAGGATGGTTGGTCGTCTACAGGTTGGTTAGTTACTTCTCATCGGATCCAATCGGCAAC…
c2252_g1_i1	-3.15484	178	67	100	9	12	6	0.0314528	2.51269	363	.	.	.	AATTAACTAAAATTTTAATTTTTTTTCAAATGAAAAAAAAATCGTAACTTTATTTATGAAAAACCAAGGTACAGTTTTCATATGCCTCCAGGGCCTGTCGATTGACTTCATAAGGATCCAGCAAGATCAGACCTTCATACAGACATCCTAAGGGCCTTTAAGAGCCTGGGAATCGACATAAACATGTGCTGCGATACCAAGATAAAATCAGCAGATAGCTACAGTCCCAGTTATACAGTCTACAGTCCCAGTTATACAGTAATCCATAGTTAACATAAAAGACAGGATACAAACCCTGTGTCATAATAATAAAATCAAGAGATACAGACATATAAACAACATATTAGCCATGCACAGCTCCCC
c2321_g1_i1	2.63327	4641	2754	4968	2275	552	531	0.045273	5.17007	1284	PREDICTED: uncharacterized protein LOC105956698 [Erythranthe guttata]	fve:101297026 retrovirus-related Pol polyprotein from transposon gypsy	.	AGCGCATTATGTCTCTAACTAGTATAAACCACACAATCTGCTAAAAACTAGTGTAGTGTAACCGATGAAAGGTTAAATAGTATATAACACTAGTAATACAGATAACAATATTAAAATGGTGTGTTTTAATGTGTACTAGAAATATATGTTTTCTTCAACTCCATTGTAATTTGTAACAATTCATGAAATTTGGGTATTAGTATTTGTTTTAACTGTAATCCAATTTTGTCCTTTAGAAGGGGTATTAGAGTTGAGACGATCATATAGAACATGTAGGTAAAGTACAGCAAGAACTGGAGGAAAGTAAATTATATGCTAATTAATTAAGTCCAAAGTTGGGAGAAGAGAAGTGGAATATTTAGGAAACATTATTTGTAAAGGAGTTAAAGTAGATCCAAA…
c2403_g1_i1	2.608	13996	14679	13719	5132	2525	1880	0.0424384	6.38906	932	hypothetical protein 205D04_9 [Arachis hypogaea]	adu:107483999 uncharacterized LOC107483999	.	TTCCGATCTTATAAATAACAAGGCATACTCACATGCTAAGGTGTGTCAATCCTTCTAGAATGGCACATATGTATCCCAAAGGTCACGCCAAAGAAAGATACCCTTCTTGCTCAAGCACTGCACCTAAATATGTGGTAGATCAACAATATAGGTGTCCTAAATCCTCCAGTGCTAAATGGGACATCTAGGGAAATCTCAACCTGCACAACTGCAAGCCATTTGCCACTTGATCAAACCTGCCACCTTCCTCCAGGTAAACCAAATACTCTTGAAAATAAATGTGCCGACGATTTGAAACTAGTGTGGCATTGAAGTGATATCAGACAAACCAAAGGATCCTTGTATCCTACCAAATTCCAATATACTGAGCTGTAAGCAATCTGTGTCTCAACCAAATCT…
c2846_g1_i1	-2.74255	213	308	166	24	26	15	0.0409923	4.0471	319	.	.	.	GTTAGTGTTAAGAATTGTTGTTGTCCCAACAACTATTAGGATTGAGAATGCTTCTAGAGAAATCTTCCGAGATCCTTAATCTTGGAAACATATGGCCATCCCTCGAAGATGGGACACCATTTGTGGTTTTTATTTGGAGGGGCATGAGGCCACCTGGCCCGACTTAACAGCCATGATGGTTCTACCTCTTTGTGGCCATCCTTGCAGGGGTGAACTAGTCACTTCTGTGAAATTTGAACCCTGGTAGGGGCTAAGAGAATACCCTGCTTTCACCAACCTGATTAACCTCCAGTGGCTTGTTGATGCACAATTTAGCAGT
c2872_g1_i2	-4.06522	105	121	65	24	12	14	0.000981201	8.75796	936	.	.	.	CTCATCAGCAAGGGTTCTCTTTCTCATAGAATCCCATTGCTGAGTTTTGAAACTCCATTTACAAAAGTCCATGGTATTAACTTATTAAGTTAGTATCCATTAATTTTTTCTGTCAATAGGATTCATTATATCATTTTTGGATTATCGGAGAGTACTTATCATATTGAATAGATCAACAAAATTTAATATTAAGGATTCCATTGTTGTTGGGATATGGAGTTCATTAACAAAAGAAGAGGATTCTATTGTTGCGGGATATGGAGCTCTATCCCATTTCATAATGTTGTAGTTAGACTACTGTTACACGGGGTTGTGCTGCCACATGCTTCCCATGCTTCCGGGTTTTGGAAACTCGGTATGAGATGTTTCCCCATGCCTCTCTTTTGGGGAAACTCGGGG…
c2943_g1_i1	-4.33693	18	9	2	885	1887	11333	3.77859e-05	6618.53	1936	unknown [Picea sitchensis]	pxb:103967049 malate dehydrogenase, glyoxysomal	TAIR|locus:2062240 - symbol:PMDH1 "peroxisomal NAD-malate dehydrogenase 1" species:3702 "Arabidopsis thaliana" [GO:0005737 "cytoplasm" evidence=ISM] [GO:0006097 "glyoxylate cycle" evidence=IEA] [GO:0006099 "tricarboxylic acid cycle" evidence=IEA] [GO:0006108 "malate metabolic process" evidence=IEA] [GO:0009514 "glyoxysome" evidence=IEA] [GO:0030060 "L-malate dehydrogenase activity" evidence=IEA] …	TTCCAATGTAAGGCTGAGGATGCATTTACCTCAGAACTGTCTGAGTGAGAAAGGATGCCAGGTTAGATTCCCTTGAATACACTCTCATTTGGAAAGTACACAACATGGCACAATCCCCTTGCGATTTAATTTTATTTTGGGTCCTGATGTTAAAGATAATTGTTGGAAAATGTCGAGTGGCGTCGAGTGATCAGGTACTCCTAACGAATATTGGCGGCCATACAAGAAGGGGAGAACAGAAGCCATTATCAGAGTATGAAATCTCATCTTTAGATTCCTCAATTTGGTGACAATTCTCGAGAAAAAACTTAACGAGAAATATGCAGTGTTCGGAGCATACTACCAGCTTTCGCATTGCTCGAATTTCTGCTCATCTTCGCCCTCCACATAGGGAGTATG…
c3347_g1_i1	2.81083	812	616	857	30	79	46	0.0170852	12.5093	986	.	ini:109164834 uncharacterized LOC109164834	.	AAGAGTCATCAGGGTTAGGAAATCAGAGATTTGCTTGACCTAAAGTATTCAGTGCTTCATGTAAATATCATGGACAATAGCTTAAAAGACTATTTTCAGTGGCTCTGAAATTTGAATCAAGCAATTAAAAATAGAGAGAGAAGAACAATGTCTGCTGTATATTTTTTAAAAGATCATGTAATCATGATCAAGATCAGGAGTGCATAAAGGAATTGGATGACAATATTGGAGTTCTGTGATGCATGTGAACTGAACACTCGAGTTTAAAGCGGCACGCTCGTGCTTATAAAAAATATCAGTAAAAAAAATGTGATTCCAACTGTATGGTAGCAATGAGGTCTGTGAAATAGGACAAAGTTGTTTTTTTATTGAGAGAGAGAGAAGAAGGTCATTGATATT…
c3738_g1_i1	-2.88692	29	14	23	1194	301	971	0.0482229	2.27092	378	.	.	.	CCTCCTTATACAATCCTATTGTGTAATGTATAAAATTTTATTCTTCTCAAATAATGAGCTAATTCTAAAAATTATGATGGACTAGTCTTGTGAGATTTTTCTCAGATAGGTCTAACCTTATTTTTCCATTGATGGTGGAGGGCCCCACACTTGGGTAATGGGACAACATGATTGACTTGCCACATTTTTTTCCATTGATGGTGGAGGTCCTCACATCTGGGTGATGGGACAATGTGATTCACTTGCCTGAGAGAGACCGTACACATGGTGTACACAATCTAAGGGGGGATGACATCCATTGAAGTCGATATGATTGGAACCTATGACTTCACCTCTATATTTGAGTATTCTAACTTGGTTTGACAATTATTTATTTAT
c4198_g1_i1	-3.37357	36	21	28	1	2	3	0.00684934	5.58746	1062	.	.	.	TTCAGAACAACTACTCTTCTTTTTCCAAAACTCGTCCCCATACTTTATATGCCAGGATTGGGAATCTTTTTAGCTGAAAAGTGAAATTTGTATCTTCACAATGTTAGACGCTGTCTGAGTTATTACGTATAATAAGAAAGGTTCTAGGATTTTTTTACCAAATCTCAAATTCTTCTACAAGCCCTTTATCTTCTTTTCCTTTTTTGAGTGATAATCTCAACAATTTTGAGCAAATATATATGTGTTCTGCTCAAATAGCAGTTTTTTAAAATAATCAACTGCACCTGGCCACATGTTGTTTGGGGGTTATCAAGTGAAACCATCCTGCAGGCTGCCATTAGAATTGGCTATCCTGTACTATCCATCCATTCAATCTGTGTCATATACCACACAGTAGAT…
c5240_g1_i1	-3.10397	107	82	114	55	25	34	0.00546453	18.4483	1098	PREDICTED: aspartic proteinase nepenthesin-1-like [Nelumbo nucifera]	nnu:104603051 aspartic proteinase nepenthesin-1-like	TAIR|locus:2102335 - symbol:AT3G25700 "AT3G25700" species:3702 "Arabidopsis thaliana" [GO:0004190 "aspartic-type endopeptidase activity" evidence=IEA] [GO:0005576 "extracellular region" evidence=ISM] [GO:0006508 "proteolysis" evidence=IEA] InterPro:IPR001461 PRINTS:PR00792 Proteomes:UP000006548 EMBL:CP002686 GO:GO:0004190 Gene3D:2.40.70.10 InterPro:IPR021109 PANTHER:PTHR13683 SUPFAM:SSF50630 EMBL…	ATATCGTTCACTTCACAGATTGGTAAGAGGGTTGAAGACAAGTTTTCGTATTGCTTGGTGGACTACACTATTTCTCCCCCAAAGACCAGTTATCTTGTCTTGGGGCAGAACCCCGTGAGGTCTGCATTGAAGAAATCCATGAGCTATACACCTTTTTTGAGGAACAGATTTGCAGAGACCTTCTATTATGTTGGGATTGAGCAGGTTTGGGTTGGAGGAGTACTTCTTCCCATTCATCCCAGTGTTTGGAATATTGATGTTCAGGGCAATGGGGGCACTGTCATTGATTCTGGCACAACCTTGACCTTCTTTGTTCAGCCAGCGTACAAGAAAATCCTTGCAGCATTCCAGAAGGCTGTTGAGTATCCGAGAGTTAGGTCTGTGCAGAGTTTAGATCTG…
c5277_g1_i1	2.91778	532	244	688	306	70	92	0.00147011	109.622	234	unknown [Picea sitchensis]	pda:103708217 naringenin,2-oxoglutarate 3-dioxygenase-like	TAIR|locus:2081008 - symbol:F3H "AT3G51240" species:3702 "Arabidopsis thaliana" [GO:0005524 "ATP binding" evidence=IEA] [GO:0005737 "cytoplasm" evidence=ISM] [GO:0016706 "oxidoreductase activity, acting on paired donors, with incorporation or reduction of molecular oxygen, 2-oxoglutarate as one donor, and incorporation of one atom each of oxygen into both donors" evidence=IEA] [GO:0031418 "L-asco…	AAATAGTCCTCCTCACTTGGTGTCTCTCACTGGTCATACGGTAGAGAAATCCCCTCTCATTTCTTTCTGCTTCCATTTTCCAAATTCTCAACAATGGCGCCCGCAGCAGTGGTGGTGAGCGATCGACCCGATTTCCTTGTAACGGCAGAGGAACCGAAGTCCCTACAGCCCATGTTCATCCGAGACGAGGACGAGCGCCCCAAGGTGGCCTACAACCAGTTCAGCAAAGACATT
c5488_g1_i1	-5.26693	6460	7654	9398	3124	1762	3038	0.000691704	5.42719	583	hypothetical protein MYCFIDRAFT_167272 [Pseudocercospora fijiensis CIRAD86]	pfj:MYCFIDRAFT_167272 hypothetical protein	ASPGD|ASPL0000104086 - symbol:Afu2g13710 species:746128 "Aspergillus fumigatus" [GO:0055114 "oxidation-reduction process" evidence=IEA] [GO:0016651 "oxidoreductase activity, acting on NAD(P)H" evidence=IEA] [GO:0048038 "quinone binding" evidence=IEA] [GO:0051287 "NAD binding" evidence=IEA] InterPro:IPR001135 InterPro:IPR014029 InterPro:IPR022885 Pfam:PF00346 PROSITE:PS00535 HAMAP:MF_01358 GO:GO:0…	GTTGCGAGGTTCGGGTGTCCCATGGGACGTCCGCAAATCGCAGCCGTACGATGCCTACGACCAAGACGAGTTCGATGTACCAGTCGGCGTCAATGGCGATTGTTACGACCGCTACCTCTGCCGCATGGAGGAGTTCCGCCAATCACTACGCATCATTCACCAATGCTTGAACAAGATGCCAGCTGGTCCCGTCAAGGTCGAAGACTACAAGATCTCGCCGCCACCTCGTGCTGCCATGAAGGAGAACATGGAGGCGCTAATTCACCACTTCTTGCTCTTCAGCAAAGGTTACACTGTCCCACCAGGCGAGACCTACTCCGCCATTGAAGCACCCAAGGGCGAGATGGGTGTCTATGTTGTCTCTGACGGCAGCGAAAGACCCTACCGATGCAAGATCCG…
c6317_g1_i1	-5.1131	2620	923	2504	1249	397	483	0.000422599	11.5349	323	.	.	.	ACTTCCTGGCTTGGGATTGGAAGGGTTTTTATGTTGAAGATCACCAACAAGTCTGGGATTCGATTCAACAAATCAATGTAAAGCATCCATCTATTGCACAATTATTGAAACAGGTTATGAATTCTTCACATACATCCTTCCAAGGCACCAAGTAATGAGTATATACTATACTTATACTAGATGCATCTCCCAAGCATTTAGCATACACTGTATTTAACAAGTTTTCACTGTTTTAACTTTTGAATTCTTTTATATATCAAGTGTATTTAGCAAGTTTTCACTGTTTTAACTTTTGAATTCTTTTATATATCAAGTGTATTTAG
c6754_g1_i2	-2.41666	82	51	68	22	15	16	0.0323671	9.65703	490	PREDICTED: probable LRR receptor-like serine/threonine-protein kinase At1g56140 [Citrus sinensis]	egu:105037428 probable LRR receptor-like serine/threonine-protein kinase At1g56140	TAIR|locus:2205260 - symbol:AT1G56120 "AT1G56120" species:3702 "Arabidopsis thaliana" [GO:0001653 "peptide receptor activity" evidence=IBA] [GO:0004675 "transmembrane receptor protein serine/threonine kinase activity" evidence=IBA] [GO:0005886 "plasma membrane" evidence=ISM;IBA] [GO:0009506 "plasmodesma" evidence=IBA] [GO:0009755 "hormone-mediated signaling pathway" evidence=IBA] [GO:0016301 "kin…	TGTTTTGATATGTAAAATACATAAAAGGTTGATTTTTTAAATATCTGTTATTATTATCATTTTTTAGCCGCACACACAGAAGGATGCATACACAAAGTGTTAAATATCTCCCCCACCCAATATCTGTTTTTTTAGCCTTACACACAGAGGGATCCATACACAGTGTTAAATATCTCCCTCACCCAGACTGTGGAGAACCTTGTTTCTCTGGACGCAAAAACTATATTTTCTTACTGTTAATCTAAGTTTCTCGAGTCATCTTACATTGTGCCAGCAACTCTGGTGCTTATGTGAGATTTCTTCCCGTCGTAGAGCTTAGCCAAACCAAAATCTGCTATCTTAGGGTTCAGAGAATTATCCAACAGAATGTTACTGGCTTTGATATCTCGATGAATTATC…
c6883_g1_i1	-3.45986	3148	3275	2213	747	588	475	0.0070277	23.6541	273	.	.	.	TGGAGGGTTTTGGGTTTCATCATGCTCTGTAGCAACTGTATCAGCCTCTGCAGAGGAAGAAGAGGGCTCGATAATCTTCTTGCCTCGGGCACGAGACGTTGATGAAGTGGTTTGGGGTTCATCGTGCTGTATAGCAACTGTAGCAGCATCTGCGGTAACAGACAGGGTATCCGAAAAAGCAGCAGTGGGTCTGAGATTGTCCTGCTTTACAACAACAGCAGAAGAGGAGGCGCCTTCTTCTGAAGAGGAAGTAGAGGCGGCAGGAGACGTTGA
c6892_g1_i1	-3.08702	36929	569	7678	439	304	267	0.0108475	13.7665	355	.	.	.	TTTTTAGTTTTTTTTTTTTTTTTGCCCTTTTGAATCCAGCCCTAATAAGTAATAACTGATATGCAAAAATGAAGGAGAGCAATAAGCACTCCACAGAAGAGCATTAAATGTTGGGGTCGTGTATATGTTGTTGGATCTGAAGCAACAGCATGACCTCCCATAGCCTTTAATGCTTTTCTGTGGGGTGTTTAATGTTACCCCATTGTGATGTAAATTAGAATGGATGTAAATTAGAATGGTTGAAAGAAAGAAAGAAAAAAAATGTTATGTTACCCCATTGTGATGTAAATTAGAATGGATGTAAATTAGAATGGTTGAAAGAAAGAAAGAAAAAAAATGTTATGTTACCCCATTG
c7569_g1_i1	-3.21624	234	172	138	36	35	38	0.0148807	5.25707	506	.	.	.	CAACAAACCTGAGCATCTTTAACTTTGGAGAACTTAGTACAACAATTTCCTGTTTCTGGGAGCCAAATTGGGAATTCAAGTGGTCCTGAGGGACTTTGGGTCTATGGTGCGAAGTCCTCAAATCCTTACTTCAAAGAGTTCAATGGCCAAAGAGTTCATGACTGCCCACTTCACTCAGATGGAATATGAGCAGAGATCTATTAGATTGATTGTTCAAGACAGGGTGAGCATTTACTAAATTTAAATTATTATCATTCCATGCCTTTTTAAAGGAGAAACTTGAAAGGAGAACGCCAATAGATGAAAAGAGAAGACCGAAACAATACAAAGGTTATGGTCCTGTCAAAACAGAGGCATAACGGGATGCTGATCCTGCAATAGGCATGAGAACCCACGAGC…
c8069_g1_i1	-4.02225	108	566	184	9	18	11	0.0026288	10.8192	262	.	.	.	GGGTGAGGTTCGTATATAAAGATGTCATGGATGGCCAAATTTTGTAGAGTGAAAGGTGTAAATACTTCACTATATTGAGTTGAGCATAGGTCCCTTTACCATGGCGTGGAAGGTCTTCGGTCATTGAAATTTGACACCTCCCTCTTCCAGACGTGGGTAAATCGCTGAGACCAAAGTCTGATTGCCCTTAATATTTTGCAAATTGCAATTCCATGTAAAGCAAGAAGAGACAATGGCATGGAGCATGGAGTATGCAGCAGCA
c8251_g1_i1	-5.14613	1	1	3	3992	17	3711	0.000904816	5.14421	565	hypothetical protein MYCFIDRAFT_214674 [Pseudocercospora fijiensis CIRAD86]	pfj:MYCFIDRAFT_214674 hypothetical protein	UNIPROTKB|Q5B4X8 - symbol:AN4402.2 "Uncharacterized protein" species:227321 "Aspergillus nidulans FGSC A4" [GO:0005576 "extracellular region" evidence=IDA] InterPro:IPR001925 InterPro:IPR027246 Pfam:PF01459 PRINTS:PR00185 GO:GO:0005576 GO:GO:0005741 Proteomes:UP000000560 EMBL:BN001303 Gene3D:2.40.160.10 InterPro:IPR023614 EMBL:AACD01000076 GO:GO:0008308 eggNOG:NOG243169 KO:K15040 HOGENOM:HOG00018…	CAATCGCTAGATCACTCTACCATCTACATCCTCGCCCTCCGATCCAGCATCGCCTGAATCGCACAATCGCCAGCAATCTTCTTGGATCAATTGGTTGCTACCATCCTCACACTCCACATCCGACAACATGAGCTTCACCGAGAGAACCGCTGAGAAGGTCGCGCCATCGGCCGTGCAGGTCCTCCTGCCCGTGCCAGCCTTCGGCGACCTGGGCAAATCCGCCAACGATCTCGTCAACAAGGACTTCTACCACCTGAGCCAGGCGACCCTCGATGTCAAGCTCAAGACTCCCAACGGCACCAATGTCACCGTCAAGGGCAAGCAGGGCTTTGACGGCAAGACCAGCGGTTCAGTCGAGGGCAAGCACACTCTCAAGCCAAATGGCGTGACCATCACCCA…
c8491_g1_i1	2.50753	5	3	2	496	78	358	0.0316951	15.5586	995	.	.	.	TCTGGGCCTATGATGAACTACAGGTAAGAGTTAGAGAAGTTATATTCTCAGTGCATACAACTTTCTCATTTAATACCAGTTCCCTGCAGTTTATATCTTGTGACTATGTGTACAATAACCAGACCATTTTTGTATTTTCTTAAATATGATATAGATTGCTGGCCATTGCTCAATTTTCAGTCTTCTCATAGATGATAGTATGGAACTTGCTATTCCATTCTTAAAATGTTAAAGCCCCTAGAGTTCCCAATTTTTTCCTCAAATATGAAGTGCAATGTATATTAGCTTGCATTTGAAACTGAATGTGTGTTTGCAATATGTATAACTGAGTTTTGTTGCTTTGCTGTAAGTGTATTTGCTTCTTGTGCTTCAGTAATTTTCAGGTTAAAAACACATTAT…
c8804_g1_i1	-3.09398	28910	25075	22985	14795	7474	8969	0.0315066	2.94955	350	ketol-acid reductoisomerase-like protein [Dothistroma septosporum NZE10]	pfj:MYCFIDRAFT_71129 hypothetical protein	UNIPROTKB|G4MW52 - symbol:MGG_15774 "Ketol-acid reductoisomerase" species:242507 "Magnaporthe oryzae 70-15" [GO:0043581 "mycelium development" evidence=IEP] InterPro:IPR000506 InterPro:IPR008927 InterPro:IPR013023 InterPro:IPR013116 InterPro:IPR013328 InterPro:IPR016207 Pfam:PF01450 Pfam:PF07991 PIRSF:PIRSF000119 GO:GO:0016853 Proteomes:UP000009058 Gene3D:1.10.1040.10 SUPFAM:SSF48179 GO:GO:005066…	CTCAGGTCCAGCAGCGCACCTTCGTCAGTGCTGTCAACGCCAGCAGACCCAGCCTGCAACCAGCTCTCAAAGCTGCTTCGTCCGCCGTTGTTCAGCAGACTCGAGGCAAGAAGACCGTCGACTTCGCTGGCGACAAGGAGGTCGTGTACGAGCGCGCTGACTGGCCGCGCGAGAAGCTTCTTGACTACTTCAAGAACGACACCCTCGCGCTCATCGGTTACGGCTCGCAAGGTCACGGCCAGGGCCTGAACCTCCGCGACAACGGCCTCAATGTCATTGTCGGTGTGCGAAAGAACGGCGCAAGCTGGGAAGAGGCTGAGCAGGACGGTTGGATACCCGGCAAGAACCTT
c9076_g1_i1	-2.41403	27	30	19	4	2	2	0.0240472	21.4317	772	.	.	.	GTCAGAGATTCTCATACAAATGTGGTTAATAAAGATTATTCAAGTCTATTAACAAGCGATTGGAATGAAGAATTAATGATCATGGCTACTTTATCACAGAACCCAGTTTGGTCTTTTGACTAAGGATCCACGTCGATGTGTAAGAGGTTTGACCAATAAGAAAGGGAAAAAGAGGCTTTGTACAAGGCATGCTGGACCATGTTCTACTTGACAGGTAAAGCAATGACTGGTTATACCCAGGTGTAGAAATTCAGGCCATCAGTGCGCACACCTACATTGGTGGTACACAAATGCAAAACTATATAGTGCAGGTGATACAGCTGACCTGCCTTTCAGCACAAATCTAATGCGTCATCATAGGTCATTTGATTGAGATTTTCTTGTCAGGCTTTTATTAAC…
c9304_g1_i2	-6.3292	97	75	56	27	15	20	0.000131107	9.07929	452	ribosomal protein S3 [Sphaerulina musiva SO2202]	bcom:BAUCODRAFT_99745 hypothetical protein	UNIPROTKB|G4MP11 - symbol:MGG_05673 "40S ribosomal protein S3" species:242507 "Magnaporthe oryzae 70-15" [GO:0043581 "mycelium development" evidence=IEP] InterPro:IPR001351 InterPro:IPR004044 InterPro:IPR004087 InterPro:IPR005703 InterPro:IPR009019 Pfam:PF00189 Pfam:PF07650 PROSITE:PS50823 SMART:SM00322 InterPro:IPR018280 Proteomes:UP000009058 GO:GO:0006412 GO:GO:0003723 GO:GO:0003735 EMBL:CM0012…	TCCGATCTCGAAACACCATCTCCTCACTGCGCTCTGCACACTTCACACCGGACTACTAACCAGAAGAGCTCCTCCCAGTAGCCCAAGATGCAGTCGCAAACCGCCCCGGCTCAGGCCATGAGCGGCCTCAACATCTCCAAGCGCAGAAAGTTCGTCGCTGACGGTGTCTTCTACGCCGAGCTCAACGAGTTCTTCCAGCGCGAGCTGGCTGAGGAGGGTTACTCTGGCGTCGAGGTCCGCGTTACTCCCACTGTCACCGACATCATCATCCGCGCTACGCACACCCAGGAGGTTCTTGGTGAGCAGGGTCGCCGCATCCGTGAGCTCACCAGCTTGATCACCCACCGATTCCGCTTCCCTCCGGACTCTGTCTCCCTCTACGCCGCCAAGGTCCAGTCC…
c10218_g1_i1	-2.93913	154	169	89	28	17	4	0.0215816	5.11026	714	.	.	.	AGTGCAGCGTCTGGTTGGAATCCAAGTAGAATGGATTTAATGCAAGAATAAAGGGCCAGAGACAAGTGGGTTTGGTGGCAATGGAAAGTAGTACTTCACAGCCTCATCATTTCCCTTTACACCTACACCCATGGCAGGGCAAGGGTGCGCAAGCAGTATTTTGTGGCCAAGTAAGGCAATCAATAACATCCAACCATCTCATGTTTGCAAAGCCCAATTACACAATTACAACAAACACTGTAAATAACAAGAGCAAGAGCAGGAGTAATGAACTTGGAGAGCCCAATACAGACTGGGAACAATTTCCATTAACAGCAAGGAAATGATGAAACCCAATACAGAATTTGGAGAATTTCTAAGAAGATAAGAGTGGTGTTCTTATATTTGACCTCAGCATGC…
c10504_g1_i1	3.41003	3604	1497	3768	1211	717	592	0.0124132	172.551	283	.	.	.	CGATCTCGGAAACTGTGGACGTGTCAGCAATAAGTTGGTTTTGCTGAGGCTGAATCTGGTGCAAAAATAAAAATGGCATGGGGGATCAATCTTTATAAGAGAGCATGTCATGAGGTTTATTGGACCATGCAAAATTTGACTTTTATGTTTTATTCTAGTCAATTGCAATCTTTTTTGATGATGCTTCCAGTTAACAACCGTGGCAAGTGTGTTCTTTGCATTATGTGGATATTACAATGAACTGTAGCCGATTTCAACAGGAATATCCAACATTCTCCATGCA
c10653_g1_i1	-2.73041	56	92	76	22	14	13	0.00444861	529.308	2206	unknown [Picea sitchensis]	atr:18421897 probable mitochondrial adenine nucleotide transporter BTL3	TAIR|locus:2177754 - symbol:AT5G64970 "AT5G64970" species:3702 "Arabidopsis thaliana" [GO:0005215 "transporter activity" evidence=ISS] [GO:0005739 "mitochondrion" evidence=ISM;IDA] [GO:0005743 "mitochondrial inner membrane" evidence=IEA;ISS] [GO:0006810 "transport" evidence=ISS] [GO:0006839 "mitochondrial transport" evidence=ISS] [GO:0016021 "integral component of membrane" evidence=IEA] [GO:0055…	AAACATTTGGCTGGCTGATAATTCTAATCTGCTTTTGGAAGGTCGTAGGTAATCTGTGTTGCAATGATTTCTATCCATTCAATTATTATAATCGAATCCAAACTGACTTGATTTGCAACCTAACCTGAAATTAATGGTGGTCGAGGCCACTCTTGTCAAATGCCTACAGGCTGCCTTTTCTTACATGTACATTTAAGTGTCTGTACATGGATTGCAGAGTACGGACTGCATAAATAAATGAATGAAATTTCTTCCAAATGTTAAATTCACAGGGGGAGGTTGATGCGAAGAGAAAAACAAAATGTCTAATTTCATCCCCACCCAAAATAATTTATCGAAATCAAAACCGTATGCAGCTCAGCAATCGGCAGCAGCATTTGTTTACTGTGTTGAAAGGGA…
c10686_g1_i1	2.5006	25	41	50	4	1	9	0.0417771	10.2042	1111	.	.	.	TAGGATTACTAGAGCTTATGCAATAAAGGCTTAGGCTTAGATGAAGGGTTGCATTAAGTTTATAATTTATGGTGGTTGATGGGGAATGATCAGTGCCAAATATCGAAAGGGGCATATGGGCTGAATGTGGATGGATAATGGAGGCAAAAGTTGCTTTAATAACATGCTGAAATTTACTAATGATTGCAGAATTTATATTGCTGAAAATAAAGGATAAAAGGTCCTTCAAAACGTTCCCTTGTATGAACGTGCAAAGGCAATTATAGGGAGATCTTACTTCTAGTGGAAAATCAATGATACATCTCTCAATGAAATGACATCCCAATAATTATTCAACTAGGAAGCAAAATAAGCAAGACCATTAGATAGAAAGCACCTCATCCAAAGCTCCTTTTCAAG…
c10729_g1_i1	4.00614	2	1	3	606	49	331	0.000641187	13.6635	1165	.	.	.	CTATTGCTAGTTTTATTGTCTAGACAGGATGGTCTTGCAAAATTAAGGTAGTCCTTTTAGATTGTTAATTGTGCATCCCAAATTTCCTTGTTTTCTTGATCACTTGGTTTGTTAAAAATGCTTCAATAGATAGAGAGAAACACCAACAATTAACAGAAAAGGGGCAATATTTTCACTATATGCCTACAACAAGTGTTTATATCCTTGCAATACCACCACTATCTGAGGGCATATATGCATCTTATGACAACACATATCCATCATGAATTCAACATTTCCAATTAGTCTCCTAATGCAAAATCCCATTTCATGGTTTGGAACCATTTGTCTACTTTGACACATCTTCTCTTCATCGTAAATAGTTGGGACCTTTTCCTACTTGGTTCTAGGGGAAAATGG…
c10858_g1_i1	-2.63936	323	306	393	189	88	183	0.0462235	3.82076	728	.	.	.	GTAAAAGATCCACTAATTGTCAACGCTAGGGCAGCATACAATTCGCTGGAGCAGAGCAGACCCTAAGCAGCAAGAAGGGTCTTAAAACTGTGCTCAAATCACCACAACAACCCAACACAGGAGCAGATATAGTTATGCTGGAGCAGGGCAGATCCAAGCAGCAGGTAAACACTTCAAAACCTCAACGCAAGAACATATAACAAGTTGCTGAAGGGAGAACAGTCACAAAGCAACAAAACGTCAAGGTGCAAAATGGCCAAAACCCAAAACGTCAACCTTAGAATAGTATGCAGAAATTCCCAAGTAAACTACGGCTAGATCAGATTGCAAACAAGCACATATATGTGTCAAAGGAAGAGGAGAAGAGCCTCTTAAATAGCTTCTCAATGTTTGCTTAGG…
c10996_g1_i1	-2.74313	231	76	52	2	9	2	0.043829	3.84761	504	.	.	.	TGATGTATAATTGCTGGCAACCTAAGTAGGGTCTGTTTAGAAGTCAAACATATTTCATCAGTCTTTTTCCATCTCAAGTGGACACTGCTATTCTTCATTCTGATGACGAGGGTCAGAAAGAGTATAGTTATGCTTCTTTGAATTGCAATTTGAGTTACGCTCCAAGTAATGGTTACTATAACTGACTCTACTTCTTAAGAGACTCCTTTCAAAATGTTTACAGTGGGAAACTTTGGGCTTTTAACTTGTGTTTCTACAATCCAGATTCCAAATGAGAATCACAGATTTAATTCAGGGTCACAGTAGCTGAAATACATACATGAGTACAGTAGGAGCTGCCATAGGGCACATGTAGGAGTTCATATAACTTCTCTGAACGATGGCTACATGTGTACAGTA…
c11435_g1_i1	-2.91181	37	22	29	8865	375	1584	0.00395119	1274.97	1679	unknown [Picea sitchensis]	egu:105033756 uncharacterized LOC105033756	TAIR|locus:2150655 - symbol:AT5G03880 "AT5G03880" species:3702 "Arabidopsis thaliana" [GO:0009055 "electron carrier activity" evidence=IEA] [GO:0009507 "chloroplast" evidence=ISM;IDA] [GO:0045454 "cell redox homeostasis" evidence=IEA] [GO:0009535 "chloroplast thylakoid membrane" evidence=IDA] [GO:0009534 "chloroplast thylakoid" evidence=IDA] [GO:0009941 "chloroplast envelope" evidence=IDA] [GO:00…	TTTTTGACAACGGCGAGAGGAGGTTCAAAATCAAAATCTTCTCCTAGATTTCATATTTGGCGGGTTTCGACTTCCAGATTGGATTTATCATTTTAGAAATGGTTTAACGTGTATAACACACGCATGTATAGAGTGAGTGGACGAGAGGGATTTTTCTATCCGTCAGCACGAGCAGTTTGAGGTTCACCGAAATGGCAGGTCTGGTGGCATACCCATGGAACCCGTCTCTATTCAGAACGTCGCTTGAGAAATTTGATTCTCGTAGAGGCCGTTGGTGCCCTCCTATCTCAGCTGAACTGAAGGAATCCCCCTCTTCAATTGCCACCGAAGACAGCCAAGCGGCCGGTTCTATGGACGCACCATCATTTTCTGCCCCGCCGGGGTTTAAGCCTCCGGAGC…
c11489_g1_i1	-2.44658	92	50	64	12	10	1	0.0461979	11.2185	231	.	.	.	TGCTCTTCCGATCTCTTGGGTAAGGACTTGCGGGGGGGTAATGAGGATGGCTCCGGCCTCCGACTTTACGACATCCCAATAGGCCGCCCTTTATTCTGGAGCATAGAACTGTGGGTCCCTTCGGGAGATTCAGCCTCGGAGCGCCGGGTATAGTGAGGGCCGTAGGCGACCATGATGAGGTGTTCTAATGCGGAGAAGGGAAGACTACAGGGTGTGCCGGCGGAGTGGGGC
c11520_g1_i1	-3.10511	15	6	15	441	438	1593	0.0353366	2.83197	235	.	.	.	ATGTGATTCATAATTAAATATGAATCGCGGACTTCCAATCCACGAGTTCAAGTCTCTGCACGAGTCACGGTGTGTTTTTTGAAGGGATCGTTCGAATCTGGAGTGCACTTATAAAAGACGAAGGGGAGAATGAGTGTTCGCCACGAAAGCTGAGAAGTCTTTAGCATTGAAGATTTTATGGATTCAGAAGAGGTGGAGAACGTGGGTGGACTGCTCAAGGTGTACAGAGATGGCA
c11981_g1_i1	-2.71004	178	133	54	52	7	10	0.0128999	13.1474	1471	PREDICTED: BTB/POZ domain-containing protein At1g67900 isoform X1 [Vitis vinifera]	vvi:100267978 BTB/POZ domain-containing protein At1g67900	TAIR|locus:2200286 - symbol:AT1G67900 "AT1G67900" species:3702 "Arabidopsis thaliana" [GO:0004871 "signal transducer activity" evidence=ISS] [GO:0005886 "plasma membrane" evidence=ISM] [GO:0009416 "response to light stimulus" evidence=ISS] [GO:0016567 "protein ubiquitination" evidence=IEA] UniPathway:UPA00143 Pfam:PF03000 EMBL:CP002684 Proteomes:UP000006548 EMBL:AC012563 GO:GO:0016567 InterPro:IP…	CGATCTCTTCAGATGACTGAGGCAATGGAGAAGGGAAACCTTGTATACAAGCTTGAGATCTTCTTCAACTCATGCATCCTTCATGGTTGGAAGGATTCAATCATCACATTGCAAACAACTAAGGCTCTCTTGCCTTGGTCTGAAAATCTCAGAATTGTCAACCGATGCATTGATGCAATCGCATGCAAAGCAATGGTGGATCCGTCAAAGGTAAACTGGTCTTACAGCTACAGTAGAGGCCAAAAAGATTATAAGACATCTGAGAGTAGTTCAAGCCCGAATGAACTTTATAGCCGGAGATACTACTCTGTTCCAAAAGACTGGTGGGTGGAAGATATTTCTGAGTTAAAAATAGATCTGTATTGGAGAGTTATGTTGGCCATCAAATCAACTGGCAAG…
c13120_g1_i1	3.23562	2	1	4	1329	33	596	0.00490901	14.1346	1211	PREDICTED: uncharacterized protein LOC102669251 [Glycine max]	gmx:102669251 uncharacterized LOC102669251	TAIR|locus:2054693 - symbol:AT2G07760 "AT2G07760" species:3702 "Arabidopsis thaliana" [GO:0003676 "nucleic acid binding" evidence=IEA;ISS] [GO:0005575 "cellular_component" evidence=ND] [GO:0008150 "biological_process" evidence=ND] [GO:0008270 "zinc ion binding" evidence=IEA] InterPro:IPR001878 PROSITE:PS50158 SMART:SM00343 Proteomes:UP000006548 EMBL:CP002685 GO:GO:0008270 GO:GO:0003676 EMBL:AC004…	TTCTTAACCAGAGGCTTGTCATAGTCGGCATGAACATGGCCTATTTGACAACATTTAGAACATCTGAAAGTAATATTTAGATAGTTGATAGGTTGAGTGTAACGTCGGCCTTCACAGACAAAATCCAGTGACTCGAAAAGACCACCCTTGACATCCATTTCAACCAAACACTTTGCAATCAAATGATGGTTATGTGAAAGAAAGCTATCATCCTCGATGAGTGTTTTACCTAATCGGTCCCCTATTGCATGGATGCCCTCCTTCGACCACCATTCATTTAGTAAACATGGCAACTTTACCCATACTGGAATCTTTTCAAAGAAATCCTCCTTGACATCAAACAAAGGATGCCAAGGTTTCATTGACAAGTATGTAGAGTCTAGAAAGCGAACACTCTTT…
c13223_g1_i1	-3.047	8	3	9	382	250	3822	0.04097	2.05496	416	.	.	.	GTCTAGACTGTGTACTTAGATCTAGCAATGCAGATTACTGAAGTAGAGTTGATGTTTTATCTTTGCAAATGACTGTGTTGACAAAACTAGTGCAAGCTAGTGCCCACTTTGCTTGCACTTGGAATCTTTTTACTGGCATTTGTATGCTTTTTTAAATCCAAGACTAGAGATTTTAATTAAATAGAGAATTACATTGTGATTGGTGTAGCAGCTGACCTGGCCATAAGAGTGTTATTTGAGCACCACAGCGAAGAACCTCTCCTGTTGCTTTATTAGGGCAGTATTGAAATTGCTCAGTCAATGGGTGTTGTTTACCGTGATTGGTGTAACCGCAGACCTGGCCCTAGGAGTGTTATTTGAGTGCCACAGTGAAGAATCTCTCGTGTTGCTTTATTAGGG…
c13652_g1_i1	-3.90519	88	120	52	14	11	21	0.00506839	4.74577	344	unknown [Picea sitchensis]	mtr:MTR_1g026350 4-coumarate-CoA ligase-like protein	TAIR|locus:2034403 - symbol:AT1G20500 "AT1G20500" species:3702 "Arabidopsis thaliana" [GO:0005524 "ATP binding" evidence=IEA] [GO:0005777 "peroxisome" evidence=IEA] [GO:0008152 "metabolic process" evidence=IEA] [GO:0016207 "4-coumarate-CoA ligase activity" evidence=ISS] [GO:0016874 "ligase activity" evidence=IEA] InterPro:IPR000873 Pfam:PF00501 Prosite:PS00455 EMBL:CP002684 Proteomes:UP000006548 …	GCTGTTGTTACTGCGAATGATTTGCTTGAAGGAAAATAAATGGCTGAACAGCATAAGAGGAAGTCTAGAGATTTCCAGGTTGATCCCCGGAGCGGGTACTGCGAAGCCAATGGAATTTACTACAGCAAGAGAGACACCGTCATTCTTCCTGCCCCTGATCACCCTCTGGATGTCACCACTTACATCTTCTACCTCCGACAACAACACACGCAAGAGATCGCTTTCATCGACGGCACTTCAGGAACGACTCTCACTTACTCCGCCCTCCGTCACAACGTGAGAGCCCTCGCTGCGGGATTGCATGGCCTGGGGATTCGAAGAGGCGACGTGGTGCTGGTGATTTC
c14082_g1_i1	2.54542	50	44	63	34	11	19	0.0283026	9.02465	854	.	.	.	TTTTTGTCGAACTTCAAGGTTGCCGAATTCGAACACGAACTTGAATCAGGTGACTTAACTGGAATCCAACAACGTTGGAGGTGGGCCATCTCGATCTCTATTTTTCAACTTGAAAAACAATATGCAAGGACAGGCTTACATGAATCCGGGAGCTGTCAAACCACAAAAAGCTTTTAGAAGGCTGCAATATAACAAATGAGACATCATTTCTCTTCCCATATGAAAAACACTCATATGAGTTGCCATGAAGAATGAAACTTCACATCCAAGGGAAGCTTGTCTCCCAAGAAAGCTACTTTCCAAGAGATGGATGCAGGGAGAAATTGACCACCATAGAAGGACACAGCCCATTTCTATGCAGACATGGCAAAGAGACAAAAACAAAACAAATGTTTGAGC…
c14763_g1_i1	2.69412	659	518	919	370	226	236	0.025423	7.67122	797	.	.	.	CTTCCTTAATCATCTTTTGGCTTCCTATATGCTACTTTCATATTCCTTATGCATAGCCCTTCTAACTTTTAATGAGAATGATTGGGCTACACTTGTGTCATGATCTTCCTTAATCATCTTTTGGCTTCCTATATGCTACTTTCATATTCCTTATGCATAGCCCTTCTAACTTTTAATGAGAATGATTGGGCTACACTTGTGTCATGATTTTCCTTAATCATCTTTTCCATTTTGAGAGAAAGGAAAGGAGGCTCCTTGCTCAAAACTTCTCATGTTTATAATCAAAGAAACATCCCAAAGTTATGATATCCATAAAAACATTTTTCCACCCATTAATATGGAATTGGTAGTAGCTGTTCTGAACATGGACTTTTCACACTCTTGCCTATTATTTTGGCA…
c15272_g1_i1	-3.30223	246	142	374	64	62	51	0.0133544	4.76849	462	DUF72 domain-containing protein [Halomonas xinjiangensis]	cvr:CHLNCDRAFT_28822 hypothetical protein	TIGR_CMR|BA_1479 - symbol:BA_1479 "conserved hypothetical protein" species:198094 "Bacillus anthracis str. Ames" [GO:0003674 "molecular_function" evidence=ND] [GO:0005575 "cellular_component" evidence=ND] [GO:0008150 "biological_process" evidence=ND] EMBL:AE016879 EMBL:AE017334 EMBL:AE017225 Proteomes:UP000000427 Proteomes:UP000000594 Proteomes:UP000005639 EMBL:CP007660 EMBL:CP008752 EMBL:CP00770…	CGCATGCATACATCCACAGGTCCTGACTGCGGATTGGATCTATCTACGTTTTCATGGAAAAAATTACAAGCATTGCTACAATACTGAGCAGCTTCAGGAACATGCTTCATGGATTCAGAAGCAACTTGCTCAAGGAATGGATGTGTTTGCATACTTTAACAATGACTATTGTGGTTATGCAGTGTCCAATGCAGTGGAGCTACGTGAACTTGTTACAGGGATGAAATAATGTAGTGAACTGCTTTCTTTTGTTTTTATTTCATAAAAAGCTCCATGTGCAAGTGGGTTAAGGCTAAAGAAGAATGGAACCCATTGGTGCATTTAGAAGAGTACTGGTTTTCTTCTCATAGAAGTTACAACTTAACTCTAGCAGAGGATGTTCCTATGTTCTTTGAGAAA…
c15277_g1_i1	2.78017	34	28	38	3	6	6	0.0447871	4.72523	947	.	.	.	TTATTACCGGTTTCGGTTGGACCCCCGATCGGTTCCGGTTTTAAAAACTATGACACACACATACACACACAACTAGTAACTTACTACATCAGAGACAAGAAATTAGAATACATATAGGAGTTTAGAATTAGAAGTAGAATAAAAAACAACAATTCTCTTTGAGTCATTTCATGTAATCATAACCAAAGTGTACTTATCAACAAAATCTATGGTATATTAAAAGTGTCCAAACTTGAAGAGGGAAGATGAGAATTTTGCTTGAATCCGAGGGTCGAATTCTCGTGTCACTCATAACTTAGAAGTAGAGGTGACACATTACTTAGAAGTAGAGTCCTAGTTGGTATTGAAGAACCAGACTACCAAAAAGTGTGAGGAAGTGATCTGTTTCTAGGATGCAAA…
c16048_g1_i1	2.37332	515	265	351	144	112	95	0.00470167	57.1285	1284	predicted protein [Physcomitrella patens]	ppp:PHYPADRAFT_166568 hypothetical protein	.	GAATGTATTGAAAATTTTGAGATAGTAGAACACTCACCCATTTTTTCGCAACTGAAAATTTTGATGTCGGCAAGAACGCTCACCATAAAGAGTTTTATATCTTTCTTTCCAACGGGGTCCGGATCTGGCCTGTATGTTTATAGAATTTCAGAATATGGGTTCCAGGGAAACATTGAGCTGGTTTGTGATTTCAGTACTGTCTGAAGGACGGTATTATGAGAACTACTGATATTTGTAACATGTTTCCATTGTTTAGATTAGCATTGTATATCTTCGATTAGCGAACCCAAATGCTAGTTAGCAGGGCCGGAATATATCACACATTTTCAACAATGCAGCAGCTGCCTACCTGGAAGGAGTTGGTAGCTGACACCGCATGCTGTAAAAGTAACACGTTGA…
c16387_g1_i1	2.60507	60	41	21	11	6	7	0.0275298	32.1475	311	.	.	.	ATCCACATTCGTTTAAAACCCTCTCTCATTAAACCCTAAATCCGAGCTCATCAAACCCTAGAAATCACTGGATATATACATTCAAAGCCATATGTTCTTTCACTCTTCGGCCATTTTTCTGTGTTGCCACAAGTCGATTGGCCAGCAGTCTTTATGTTTTCTGTTTATGTCCATGCGGAAATGATCTGTAGTGTAAGTGGAAGAGGGTCTATTGGTTTTGTGGTGATGAACGAGGGCAGTGATGAAAATAATTAGATGGGTAATTTGCGGCTGATAACCGTGATGCCACACCTTGGAGACCTGATGCCATC
c16448_g1_i1	-2.69681	77	63	61	15	13	25	0.0497244	4.35725	577	.	.	.	TGGAAACCTTTTGTAAGTGTTTTGCAATCTTTGTACAGTAGCTGGGATTTCTGTAATCCCTTAAGAAATTCAGGATCCCAAGTTTCCAGACTTGTAACTTTTTTCAGCAGTTAATATGATTTTGTTTCTGTTAAAAAAAAGCTAAAGCATCACCCTTTTTCTTTTGTCCTCTATGATGAAATGCATGCATTGTTCCTTGCCTTTTTCTTTTCGCTGATTCCTTTTCGCTGATTCCTTTGTTTTAAATCAGTTGGGCACATCTATTGTTAAAAAAGTATTTGATCTGTGCATTATTTTGTTGACATATTCTTGATATCTTTGAAGGTAACTTACTAAGTTATTAGTTGTTTTTTAACATGTTTTCTTGGCCATCCCGTAGTGACATGATTATACACTGGA…
c16699_g1_i1	-3.12707	3	2	2	77	1777	423	0.0024352	1225.82	1518	unknown [Picea sitchensis]	zju:107412257 uncharacterized protein LOC107412257	TAIR|locus:2020083 - symbol:AT1G54500 "AT1G54500" species:3702 "Arabidopsis thaliana" [GO:0005506 "iron ion binding" evidence=IEA] [GO:0009507 "chloroplast" evidence=ISM;IDA] [GO:0046872 "metal ion binding" evidence=ISS] [GO:0009535 "chloroplast thylakoid membrane" evidence=IDA] [GO:0009773 "photosynthetic electron transport in photosystem I" evidence=RCA] [GO:0009965 "leaf morphogenesis" evidenc…	CATAATTTTACCAAACTAGATAATATGGATATGGGACATAGAAGGCTGTCGAACGCATAATTTTACACAACCCAATCTAGTTTGGATAGTCCTCCCCAATGGCTTCCAAACGTTGACACTATTGTGTTTTATCATCAGAGAGAAAAGGTATACGCTACCTTCGATGAAGGCAATGTGAGCCTCTCACAACCTGCTTGCCCGTTTGCACACAATCTCACGACCTAAATTTCTTAGTTGGTTTATGTCACAGGACTCCACTCTGAAATTCCCATGTCTAATGTCGTCAACTTGACAACAAATTCCCTGTTGAGTTGTTCTGCAAAAATGCGTTCTTTGAATGCAATGGCAGCTACAATCGGTCTCGGCGTTCAAATGCAGAAGCCATGTGGTGTATTTTTC…
c17616_g1_i1	-2.87853	18	63	16	2	2	3	0.0181731	5.80267	594	.	.	.	GTACCTCCCCCTTCTTAGGTCGGTCGAGTCACTTAACGTACCTTTTGTCGGGTTTATTCGGTGACATCAATAAGAACAGTTCGGATTCGAACTGAAACAGAGAAAGCGATCCGGCTTTCGTCTCTCATACACCCCGCTACAAAGGACTCTCTTAAGTTCTTGAGAGATCGAACCGGTTCAAAAAGAAGAACCCATGCTTCCCGACCTTCCGTGGTATCTTCTCTGGGTACTCGTTGGGTACTCATTCTAGTTGGTAATATATATATATCTGGATACTAATTCTTAATTGGCTAGTGAATCTAGGTAACCTCCAATTGCCATCGTTCCAGTCGTTACCCTTTTATTTCCCCGAGGTGTGTGGTATCATCCGACAACCCCATCAAAATAGGTTTATATATA…
c18024_g1_i1	-2.69137	27	10	18	2	2	2	0.0288584	5.41052	375	unknown [Picea sitchensis]	atr:105421783 pentatricopeptide repeat-containing protein At3g24000, mitochondrial-like	TAIR|locus:2054131 - symbol:SLO2 "AT2G13600" species:3702 "Arabidopsis thaliana" [GO:0003674 "molecular_function" evidence=ND] [GO:0005739 "mitochondrion" evidence=ISM;IMP;IDA] [GO:0010182 "sugar mediated signaling pathway" evidence=IMP] [GO:0080156 "mitochondrial mRNA modification" evidence=IMP] InterPro:IPR011990 InterPro:IPR002885 Proteomes:UP000006548 GO:GO:0005739 EMBL:CP002685 EMBL:AC007063…	CGCAAAGTGTTTGACAAAATGTCTGATAGAGGCAAAGGTTTGGAGACTGGAATAAGAGTTAGACATGCTCAGAATGCGTGTTCTGATGCAATGAGAACATATTCTGATGTGTCGTTAGCGAATATTGTTTCATGGAACGCGATGATTGCCGGATATGCTCAACATGGGCAAGGAGAAGAGGCTCTGAAATTGTTCCGTAGAATGCTTGTTGAAGGCATAAAACTGGATGAGTTTCCTTACACTAGCGTGTTGAAGGCATGTGCTAGCATAGCAGTTCTGGCACAGGGCAAACAGGTCCATGCGCACATTATGAAGACTGGATATGAGATGGCTGCGTTTGTGGGGAGTACTCTCGTTGACATGTATGCAAAATGT
c18380_g1_i1	2.06656	18	10	54	5	2	2	0.0396698	311	2074	PREDICTED: probable BOI-related E3 ubiquitin-protein ligase 2 [Nelumbo nucifera]	nnu:104606147 probable BOI-related E3 ubiquitin-protein ligase 2	TAIR|locus:2825812 - symbol:SBP1 "S-ribonuclease binding protein 1" species:3702 "Arabidopsis thaliana" [GO:0005634 "nucleus" evidence=ISM] [GO:0008150 "biological_process" evidence=ND] [GO:0008270 "zinc ion binding" evidence=IEA] [GO:0007165 "signal transduction" evidence=RCA] [GO:0009755 "hormone-mediated signaling pathway" evidence=RCA] [GO:0048573 "photoperiodism, flowering" evidence=RCA] Int…	TACATAATAATAATAATAATAATCATCATCATGATATTGATGATGTCGCCGCTGCTGTGTACAGAAGGCGGCCTTGGCCTTGGTGGCTGATCAGATAAATCAACTCGGCCTCAATTTCTAGAGCATTGACCTCTCATGGATTCGTTCATACCCATTTCGTATATAATACATATATCCCAACTTCATCCATTCATGTAATACGCAGACCAACAAGGATCTCTGCTATCTGCACTATCATATCGTCTCTGGTTCGAATCTCTGCGGCTTTCGACCCCCCGGTTTGTTTGGAGGTTCGAAATGGCGGTTCAGGCACAATACTCGTCCAATATGCGCAACAGGCATTTATTTGCAGGTGAGAACAAGGGCTCCATTCCAATTGCTTTCTTTGGGCCTGGAAAT…
c18634_g1_i1	2.59089	4	3	1	2163	16	1170	0.0385012	7.17548	795	.	.	.	GTTGATAATGGCTGCTTGAATGTTCTGGACCTCCAATCACAGCTCTTTTGGTGGATCGATCAGAATTGTTTTTTCACTTTGGAGATGATAAATGCTTCCCATCAGTTACCGGATAATCAGATTTTAATAATGAACCAGTTCTGGCCTTAGACGGCGATGGTAGAGATTAGTGAATGACTGACATTTGATTAAACGCCCAGGGATGTGTTTATTATTTTCTGAAGTCTTTGAGCCCTGATTATAGAAGCCAAACAATTCTTACTTTTCTCTTGGATATTCCCCTTAAACTCTAGCAAGGGAGGTGGCCCACAATGCTGCAAATAAGTTGAAGATGAAGTCTGTTATTAAAGCAGTAGATTGTAGCTGTGATGTGATAGTAGTGACCCCCAAGTTCCAACA…
c19874_g1_i1	-2.81257	155	160	125	98	42	72	0.041089	3.25554	548	serine/threonine-protein phosphatase, partial [Paecilomyces sp. J18]	tre:TRIREDRAFT_120722 Serine/threonine protein phosphatase	UNIPROTKB|A2Q8E4 - symbol:An01g04050 "Putative uncharacterized protein An01g04050" species:425011 "Aspergillus niger CBS 513.88" [GO:0005575 "cellular_component" evidence=ND] [GO:0008150 "biological_process" evidence=ND] InterPro:IPR006186 PRINTS:PR00114 SMART:SM00156 Proteomes:UP000006706 Gene3D:3.60.21.10 InterPro:IPR029052 SUPFAM:SSF56300 GO:GO:0004721 HOGENOM:HOG000172697 EMBL:AM269959 OrthoD…	TGGTCCGACCCTGACAAGGACATCACTGGCTGGTCCGAGAACGATCGTGGTGTCTCATTCACCTTCGGTCCCGACGTGGTCTCGCGCTTTCTCCAGAAGCACGACATGGACCTCATCTGCCGTGCGCATCAAGTCGTGGAGGATGGTTACGAGTTCTTCTCGAAACGCCAGCTAGTCACACTCTTCTCGGCACCAAACTACTGCGGAGAGTTCGACAACGCCGGCGCGATGATGAGTGTGGATGAGTCTTTATTGTGCTCGTTCCAGATTCTCAAGCCAGCAGAGAAGAAGCAGAAATTCGGCAGGCGATAAGGCGTATACCAGCAGACGACTCTTAGTCGACATCAAACGGAAGTCCATGCAGCCTCGCTGCGAAATTCGTGCTGCTTTCTACACAAG…
c20508_g1_i1	-2.28396	55	36	30	9314	195	6796	0.0106207	25.6884	1579	.	.	.	CTGTTCTGCTGTCCAACTCTCAGGTATGAACAAATGAGGTTTTGAGATGCTTTTTGGAATACCCACAATGAATATTAAATTTCAAAATAGGCATATATCAGATGAAATATGAAATAGGAGGAGAATTAGCTTATATATTTGGTATTGGAACTTGATAAGGATCGATATGGTTAGCTTGCAGTTCATAGAATGTTTAAGAAAAATAACATTGGCTATTTTTGAGTCACAGATGGGGTCAATGCACAGTAGGGAAATTTTTGAGAGAAACCCTCCCATCTTGACTGTTATTTTTTTGGGAGGGGGTTGAGGGTATTGAATGGATAAGTTTATGTTTTGGTCCACAGAGTATCAGCGCTTCTCTAGTTTCATATAATTACTTTGAATTGAAGAAATCTGAAA…
c20613_g1_i1	-3.48731	33	10	48	10193	116	7062	0.00248151	14.1887	927	.	.	.	GCTCTCCTTGATTCCCCGTGAATAACAGGAGATTGAATTTCCCGTGAATAACAGGAGAGTGAATTTCCTCTGTTGAAAAAAAAAAATCGAAAGAAAATAAGAACCTAAGAGAAACATAGCAGATAATCATTCGCACACACAATAAGATTACTTGATTGCATAAGCGCATAAGCAAATTTCATTTTATATGAGTCTTGGCTTTGAAGATTTACATGCAGCACATTGCATGCTAAGAACAGCTAAATGTTATTTAATCCTACAACTAATCTAATCCTCAGGCATGGTAAATTAACGCACCAACTTCACTAAGATGAATCTAATGTAAAGGGAAATCTAATCTAAAAGGCCATGTTTCTTCAAAATAAGCACACTTCCATAAAGCCTGGATATGCAGTTACA…
c20644_g1_i1	-2.72078	522	343	267	94	100	102	0.0256279	76.892	388	unknown [Picea sitchensis]	nnu:104611342 non-specific phospholipase C2-like	TAIR|locus:2039563 - symbol:NPC2 "AT2G26870" species:3702 "Arabidopsis thaliana" [GO:0005576 "extracellular region" evidence=IEA] [GO:0005886 "plasma membrane" evidence=ISM] [GO:0008152 "metabolic process" evidence=IEA] [GO:0016788 "hydrolase activity, acting on ester bonds" evidence=IEA;ISS] InterPro:IPR007312 InterPro:IPR017850 Pfam:PF04185 Proteomes:UP000006548 GO:GO:0005576 EMBL:CP002685 EMBL…	GCGAGAAGCTTGGTCCACTGTTGGTCCTGGTTGTGAGTGAAGGTCTCATCTTTACAATCTCATGGTCCTCGGCTCCAAGCCTTTTAGCCAATCGGCTGGCCTCAAAGAAACGCCTCACAGAATCCTCCATGTATTTGTTAGCCTCCCTCACATTCATCTTCTTCCCTATCTCCTCTGGATAACTCTTGAGAGTATAATCTCCGTTCAATTGAGCCGCCAGCTGCACCAGTTCCTCCTGAAACTCGCTTATCTTTGCTTCCTCGTTCGCTCCGCTCTGCCTTATCTTTGGAGGGTCCGCCATAGTCTCTGCAAAGCCATCCAAAACCACAAATTATAATTATTTTATCACTATAAATATAATTATAGAACCAATATTGCTATCACTAAC
c20803_g1_i1	2.87106	89	150	74	38	20	36	0.0176185	8.01863	1104	.	.	.	TTATTCTTGATCTATTGGATCACAATTCTTGTGAGAAAAAAGGATAGTCGGTACAGGAAACCGAGGCCTATCTGTAGAGAGCTTAATTGAAGACAATAAATTTATACATTCAATGGCTAGTTGTTTATGGGTAAATTATCAATCTGTGTAATGACCTTGATTTCAATCTTCGAAACTGCAAGCACACTTCGAGTGAAACTCAATTTCAGTAGACTTACATAAAATAACTTTGCTACGGTCCTAAAGACAAATGTGAGCTGACTATTGTTCCAAATTCTAACAAATGCAACAGGGAATCGTTAAACAAAACCCTTAAAAAGCCTAGCCTAAGGGTTTTTTGAAAATAACATTGATGTCAACATAAATAGTTATTGATATATGAAATATTTTGTGATACAA…
c20961_g1_i1	-3.80018	29	16	27	1	4	4	0.000181846	150.471	970	PREDICTED: uncharacterized protein LOC104592076 [Nelumbo nucifera]	nnu:104592076 uncharacterized LOC104592076	TAIR|locus:2017834 - symbol:AT1G79770 "AT1G79770" species:3702 "Arabidopsis thaliana" [GO:0003674 "molecular_function" evidence=ND] [GO:0005634 "nucleus" evidence=ISM] [GO:0008150 "biological_process" evidence=ND] EMBL:CP002684 Proteomes:UP000006548 EMBL:AC011717 HOGENOM:HOG000237618 InterPro:IPR012876 Pfam:PF07911 PIR:G96828 RefSeq:NP_565220.1 UniGene:At.34051 EnsemblPlants:AT1G79770.1 GeneID:84…	CTGGAAGGAAAGATCTGTGAGTCGTATAGATCTGAAGGCTGAGATAGAAGCATGGCACCAGATGCGAATTCCTCAACAATTTGTTCGTTAGAATTGAATCCAAACGGGCCATCACTGAACGAGGTCGAAGTACCCAAACATGTACCGACTGGGAAGAATGGCGTCTCCAGGATCCCCAGGAAGTCCTTCGAGAGGAAAGTCAATAGAACCGTATCCGATCTTTCTGCAGAACTGAGCCGAAGCGCCGTGAATTCGGACATGAATCTACACGCTGTAAAAAACCTGGAAGTAGAGAAAGCTCAATGCGAGTGTTGTGGAATGTCTGAAGAATGCACGCCGAGCTACGTTTTTAGGGTGAGAGATCTCTTCTGTGGGCGCTGGATTTGTGGGCTCTGCGCA…
c21109_g1_i1	-5.68502	453	154	468	223	102	104	7.93602e-07	24.8896	1278	PREDICTED: probable receptor-like serine/threonine-protein kinase At5g57670 [Fragaria vesca subsp. vesca]	ini:109170575 probable receptor-like serine/threonine-protein kinase At5g57670	TAIR|locus:2195975 - symbol:AT1G77280 "AT1G77280" species:3702 "Arabidopsis thaliana" [GO:0001653 "peptide receptor activity" evidence=IBA] [GO:0004675 "transmembrane receptor protein serine/threonine kinase activity" evidence=IBA] [GO:0005886 "plasma membrane" evidence=ISM;IBA] [GO:0009506 "plasmodesma" evidence=IBA] [GO:0009755 "hormone-mediated signaling pathway" evidence=IBA] [GO:0016301 "kin…	GTACTTAACCATAACGAACACAAACCCTCTCAAATGCATGCTCATGGATCTAGCTATGCACAAAGTCCATTTGTTGCTTTTTTCAAGTTGATTGAAGGAAAAGGAAAGCACGATCCTGAATCAGAAAATTATGATTCAGGGGGACTATCTTCATATGATTCTTTTCAGTCACTTTCTGATAGCTCTGGTCATATCTCACCAGGAGAAGATGTAAAAGGTTCTTTTATGCTGCCCACACAAGTTAAACATAATAGGGCTACTTCAGAACCGGAATTCAGGGCAGAATCATCTCCTGGATGGCCCCTTTTGCACAGGGCTATTCCACCAGGAGAAGACGAAAGAAGCTCATTTATGTTGCCCAAACAAGTTGAACATAAGCATGTTACTTCAGAACCAGAA…
c21137_g1_i2	-3.14348	36	45	31	14	4	15	4.96719e-06	194.846	986	unknown [Picea sitchensis]	vvi:100852956 hypothetical protein	TAIR|locus:2097668 - symbol:AT3G08890 "AT3G08890" species:3702 "Arabidopsis thaliana" [GO:0003674 "molecular_function" evidence=ND] [GO:0005575 "cellular_component" evidence=ND] [GO:0008150 "biological_process" evidence=ND] Proteomes:UP000006548 EMBL:CP002686 EMBL:AC010871 HOGENOM:HOG000237969 Gene3D:2.30.240.10 InterPro:IPR007493 Pfam:PF04398 SUPFAM:SSF141562 EMBL:AY085960 EMBL:BT025523 EMBL:AK2…	CTTAGTGGGTATTATCTGACTGATATTGCTATTAGTAGACTAGGCCTAGTATCTATCCTTTTGCTGCTCTGCTCTGCTCTGCTCTGTTGGTGGTCCTCTTTATTCGGCTCCATCTCCAGCTGAATCGTATATCTGGTGGAATGCAGGTGGTTTTGGAGCTCAAGCTCCAAGCTTGAGAGAGTGAGAGAGAACTCTTCACTATCTAATATTCCTTGCCCTGCAGGAGGAGGCGGATTGAAGAATGGAGAAGGCGTTGTCCAAAGTTAGTACATTCTGGATTACACAGAAGGCGAAGAAGGAGATTTCCTCAATTGGGGATGATCTCAATTCTTTTACACATACGGTTGAAGGAGGAGCAAAATGGGTGTTCAACAAACTGAAAGGCAAAATGCACAAACC…
c21359_g1_i1	-4.30606	19	9	11	9072	35	2828	0.000206297	74395.4	2312	photosystem I subunit VII (chloroplast) [Masdevallia picturata]	atr:2546490 psaC, AmtrCp079; photosystem I subunit VII	UNIPROTKB|Q6ENA6 - symbol:psaC "Photosystem I iron-sulfur center" species:4536 "Oryza nivara" [GO:0009536 "plastid" evidence=IC] InterPro:IPR017491 InterPro:IPR017896 PROSITE:PS51379 InterPro:IPR017900 HAMAP:MF_01303 Prosite:PS00198 GO:GO:0009055 GO:GO:0046872 GO:GO:0009536 GO:GO:0016491 GO:GO:0051539 GO:GO:0009535 EMBL:AP006728 GO:GO:0009773 GO:GO:0009522 RefSeq:YP_052816.1 ProteinModelPortal:Q6…	AAAAAAAAAAAAAAAAAAAAAAATTCCATTCAACTCCGGGAAAATTTGTTTTTTTATGATCAAGAATTTATCCATTAGTTCGTCTCTGATTCCTGATAAACAGAGAGGATCTGTTGAATCTCAGGTATTTTATTTAACCAATCGGGTCCTAAGACTTACCCAACATCTGCAATTGCATGGAAAAGACTATTCTTCCCAAAGAGGTTTGTGGAAAATTTTGGGCAAACGTAAGCAACTTTTGGTTTATCTCTACAAGAGGGATAAACTTCGTTACGATGATTTAATCGGTCGATTAGGTATTCGTGGGCTAAAAACCCGTTAATTTGAAAGTTTTCAATTCCCATTTTTAGAGATCCCGAATCCCAATTAGTCGTTCTTTTTTTCTCATTTATAATATGA…
c21362_g1_i1	-3.69397	4098	20	853	54	30	62	0.000231201	5257.15	1098	unknown [Picea sitchensis]	sly:101244882 glycine cleavage system H protein, mitochondrial	TAIR|locus:2033802 - symbol:AT1G32470 species:3702 "Arabidopsis thaliana" [GO:0005739 "mitochondrion" evidence=ISM;IDA] [GO:0005960 "glycine cleavage complex" evidence=IEA;ISS] [GO:0006546 "glycine catabolic process" evidence=ISS] [GO:0019464 "glycine decarboxylation via glycine cleavage system" evidence=IEA] [GO:0009507 "chloroplast" evidence=IDA] [GO:0006098 "pentose-phosphate shunt" evidence=R…	GTGGATGACGAAAGTGTGGACCATTTTATTCTCGACTTTAAACGAAACAAAATATTAGGGCATTTATAAAAAAAAAAGAAAAGTGAAGATATAATCTGAGTTGTTGTGAACGTTCACGGCTAATGTGAGTGGCCAGTCATCAGATCAGAGCATTATCCTTTTTAGCTTGGGATCCATCAATGGCGTTGAGAATGTGGACATCTCAAGCTGCAACATCTCTCAGGATTGGTTGCAGAAGGCCTCTTCGCTCACTTGGATTCCCTTCTGTTCCTTTATCTCGAGGATTTTCTGTTGTTATTGAGGGGTTGAAGTATGCAGATTCCCATGAGTGGGTGAAATCTGATGGCACGGTGGGCATAACCCACCATGCTCAGGACCACTTGGGAGATGTCGTGTTTG…
c21406_g1_i1	2.57548	291	257	258	101	86	52	0.0448918	6.06278	539	.	.	.	AAAAAGTTGATTTATTCATATGACCAGGATACATTTAAGAATGATTTCTTTAAAATTCCAAGGTATCTCTCTAAGGATGTTTTTTCCACAAAACTCACCAGATTTCAACAAAAGGTGATGTGGACGAATTCACACATGAATAGGAAGCACTAGCTACACGGTTGCCCGAGTTATCAAAAGAACAATTAATCTAATCCCATATGAGTGAACTAAAGCCACACATACAAAATGAGTTAAAAAGTGCATAACATTACATCTATGGAAAAGGCAGTTGCAAAATCTAAGTTTGAGAGGTCATTTCAAAAAATTGACTGGGTTTGTTCAAGACAGAAGCCACCCCAAACCACAGATACTGAAAATTCAAAATGTCCTTCACTGCATCTAAGAGGAGTAACATAG…
c21524_g1_i1	2.56826	41	24	24	2	6	1	0.0401222	7.32539	1253	.	.	.	TACAATACATGAAGAATATCTTCTAGAGCTATAATATCTTCAACATAATTAAACCTGAAATTGTGCTTTTTAGTGTACAGGATGCAGAGCTGGAGGCGAAGATTTCGGACGACTGAAGGTGAAAATGACATGGGAAACCCACCCTTATATAGGGAAATTTAGGGTTTGGAGACATGTGTCGAAGCGACATTGAGCGAAATTTTGGATGATGTCATGCGGGCTCTGCCACATCATCAGAGAATGACACGTGGCGGGCCTCGTGTGGCTAGAGACTGTGCTGATTTGGTGCCAGAGTGACACTTGGCGGCTGGCAGTTGGTTCGGTGGCGTCCGACTACTGTCGTGGCATGGTGGTTTTCGGCTAGGAAAAGTGGTTCCGCACCGTTCGTCCAGTGGTGTT…
c21799_g1_i1	3.56786	50	45	51	17	15	8	0.00384573	11.2167	1192	.	.	.	TTCCTCGGATTACTATCTCCAAGGTACATGTCAGACAAATTATTCATTCAATCTGTTTTTTTGTGTGCCTTTTTTTAGAGGCAGAATCGTGTTAAAAATTGTTAAGTAAAACCATTTTTTCCATTCTCCATAACAAAACAAAGTACGAGACTTATATTTAAATGTGAAGGGACAAAACAGAATACGAGACTTGTATTTAAATGTGAAGGCAAAAGGGAAAGATCGTGAGAAAGATGATTACCTGTATTTCATTTGTGGAAGAAGCATTCCATTGGGCTGTCTCAAAAAATCCAGTTTCCATAGCTGTTGCAGTGGAGCAAGGAGATTGTCACACAAGAAGCATATGATGTTGAAAGTTTGAGTTCTGTGAGATGATTTTGGTGAGATTTATCTTTGAGT…
c21997_g1_i2	2.41493	12	35	13	1	1	3	0.0291643	11.7247	987	putative gag-pol polyprotein [Triticum monococcum subsp. aegilopoides]	gmx:100787012 uncharacterized LOC100787012	.	CTTTGCTTACCTCTTAGTGGAAACATGACTGTATCATTGTAATTGTTTGCAAATTCTCTAAGATGATGATATTCATACCTTGCAACAAAATTATGGATGCCCCTAAAGCTACAAAGCACTTCTTCCACATGTTTGGAGTCACTTTGTATTACCATCAATCATCATTTTGGATCGCAACTCCAGATTTTTTAGTCACTTTTGGCCCTTGGGAATCCTTGTGGAAGCTTTGATGTTGTTGTTTGTGGTTTTCTAATTCCTTCATCTATAAACTGATGGCCAAACCGAGGTAATCAACTGAACTTTGGTTCATGCTCTCCACATCTGACCACTGGCAGAAAAAACAATGGTATCAATACTTGTAGTGTAACTCCATTGGAAGAACAAACAATGGGGTCAATA…
c22601_g1_i1	3.51907	1	1	1	449	13	326	0.00694832	6.91037	882	.	.	.	CCAAAAACAGGTATATTTTAGATATGTAAGTGTGGATTAGTGTCTGTCTGCATTTTGTCATGTTACCTAGACAATTAAGTTAGTCAATTATATTAAGACAACAATGTGACCTACATATTTGAAACCATATACGTAGCTTATCATTTTAGATGCCATTGTTTTGATGTAATTATTTACATTTGAGCAGCACTAGAATGTACTCATGGAAAATCTTTTTGTTCCAAATCTTTTGAAATTCAAACCTTCGATAGATACACAAGGCTCCAGAATTTTTTTGCATTTGTATTTTATGTTACTAGTTTTATAATACGAGTTAAGGTGGGAGCAATATAGTAAGTAGGAACATAGTAGGTAGGAGTCAGGAGTCATTTAAGCTGTGGAGACATAGGACTTGTGCAG…
c23049_g1_i1	-2.23327	153	74	60	18	21	28	0.0456533	12.0011	1596	kinase family protein [Populus trichocarpa]	pop:POPTR_0001s22570g POPTRDRAFT_172062; kinase family protein	TAIR|locus:2081383 - symbol:NEK6 "AT3G44200" species:3702 "Arabidopsis thaliana" [GO:0004674 "protein serine/threonine kinase activity" evidence=IBA] [GO:0005524 "ATP binding" evidence=IEA] [GO:0005634 "nucleus" evidence=ISM] [GO:0006468 "protein phosphorylation" evidence=IBA] [GO:0016301 "kinase activity" evidence=ISS] [GO:0007017 "microtubule-based process" evidence=IMP] [GO:0009913 "epidermal …	AAAATATGTTTTGAAGAAGATTCGCTTAGCTCGCCAGACGGACAGGTCCAGGCGCTCTGCTCATCAAGAGATGGCTTTGATTTCACGCATTAGACATCCCTATATTGTAGGATATAAGGAGGCTTGGGTGGAAAAGGGTTGCTATGTCTGCATTGTAACAGCATATTGTGAAGGTGGAGATATGACTGAATTGATTAGGAAAGCAAATGGGTCACTGTTTCCAGAAGAGAAATTGTGCAGATGGTTCACACAGTTGTTGTTAGCAGTGGATTACCTGCACACAAACCATGTTCTTCATCGAGATCTCAAGTGCTCGAACATCTTTCTAACAAAGGAGCAGGAAATTCGTCTTGGTGATTTCGGCCTTGCCAAAATGCTTAAGACAGATGATCTCACTTC…
c23539_g1_i1	2.35561	52	113	57	12	14	3	0.0380381	9.8302	762	.	.	.	AAAATATGTTTCTGATGTCAATATGCCTTCTGGAATTGATAGAGAATTGTCAGCAGCTCGCTAAAATATGGAACTGCCTGCTGTAATATATTTAAAGAGTCCTGAAAATGACAGCCTTTTGTGTTCTGGAAACAGATCTGAGATTAATGAGCTGGGATCTGTAATATTACAAAGTGTAATCTGCTGACTGCGATAGGCCTGAAATAAATATTCAAATGCTGACTGTAACTCGCTATAGGACTCTGGGTGAGTGTCTGCTGGATTTATGATAGATGTACCCCTTTCTTGCTGCCTCAAATGCACCTTTACCGCATTTGATTTCTATGTCTGAGTCCATGTGTTATGATTAACAACCCCATTTGGGGGGACCCCTTCTTTTACTGAATCTGCAGTATAGAT…
c25124_g1_i1	5.16309	27	30	49	17	9	5	0.000117553	190.94	772	.	.	.	TTTGACTCCAATATGATCTCCTGCTGTCTCCAGTCTGTCTCTCCTGAGTGTGTAAAGTCGGCCATTTCTCTATTTATACTCTCAAGTCCTGTTAGTTAGCTCATCGTCTCATATCATATCATCTCATCCAGATTAATTTCCCTTTCTGAAATTTGCTATCAATGGCTTCGAAGGCCGTGTTAGTTTTGGGCATATGCGTTTTTGCCCTTTTCCTGCTATCTCCTGTCACAGTTGTAGAAGCCCAGACACCGGAGACTCCATCAGGGCCGGTGGTACCGCCAAGGAGTGAACACTATGTGACGGGTTGCAAGCGCTGCTGCTATTTGGATGAGAGAGGGTGTATTGCATGCTGCGGCAAGGGCATGCTGTAGGCCCTTCTCCCTATGACTGCTGGCCGGA…
c25128_g1_i1	-2.95121	26	19	33	13	6	3	0.015405	5.80325	607	.	.	.	ATCAATATTGTGTATATTTCAGTATTTTATTTTTATTTTTAAATATATATATATATAAATATATATTTTAAGTGTCAAAAAAGTTGAATCTAAGGGGGATTTTATCCCAATCCCTCTTTACATGATGAAGATAAAACTAGGTTAATAGATAATATCATCCAGTGGAACATTCTTATGTACCAGAGGTGTTTAAGTAACTTACACTAAACCACATGGCAGTGGTTTAGAGTGGGAGTTACCACAATCCGTTCAGGTTGCATTCTCAAACATTTTTGTATGGACTCTATGTGAATAACATCAACACAATGCAGCGACCATATGCTTATGCTTATTTTGGAGCAGGAATGCATAGTAACTTAAGAAACAGAACGGGCAAGGGCATTGAATGCTTGAAGCCCT…
c25270_g1_i1	3.4381	38	22	54	2	4	12	0.00472935	9.75618	683	.	.	.	CCACGTTTCCTGGCAACTTAGGTTTTTGGTTATGTAGTGTAACTGTACATACATGTTCCCATTTGGAAAATGACTAAGCTTGATCGTTTAAGTATCAAGGGTATTTTTGTTGGGTACTATGAAACATCCAAGCTTATTTCATCTACATTCCAACATAGACTAGGGATGTGAAATTTGATTAGGATGGATGGACATCAAAGTCGCAAGAGCCTCCCAAAGAGATTGAGGAAGGAGAAAAGCTTAGTGTCCCAAAATTTGATCTAAAATTTAAGGAGAAATCAGATTTAGATAAGTGAGATTCTGATCAAGGAACATAGGCTTCATTACTATCCAATTTGGTAAGGAAGCTACTATGGCTTACTCAAACATTACAGGATGTACATGAGCAAATGGGAGAGC…
c25284_g1_i1	-4.03726	44	15	34	14	7	5	0.0068849	4.89518	228	unknown [Picea sitchensis]	ppp:PHYPADRAFT_211389 hypothetical protein	.	ACGAATTGGAGGATTCTGATCACTCCCCCTTCTTCTCCTGTCCTGCCCGACTTGCCCAAATTTTGGAAGAAATTTCCACTGCGTTCTAATTATGGTTTAATCCATACGTATTGATATTTTCATAGGAATAATGATAGTCCACAATTAGCATGTTATTTTAAATTATTGGCATTACTCTATTGACTTTTGAACAAAATATTTATAGTTTATGTCAAAGTTCATCTCGAT
c25309_g1_i1	-3.65836	198	152	131	30	45	37	0.00353913	7.56893	358	.	.	.	CATGCTGCTCCAAATTGCAAGGTGAATTCAGTTTTTAATTATATAAGCAATGGCAAAAGCTTATTTTAATTGTAATTTTTATCAGGAATAGCTAGATCTTTATGAAATATCCCTTATTTCAGAGTTTGTAGTGCCCTTCTGCGGCTAAGCATCTCCAAAGTATTATGTTCTTTCTGGGACTAATTTTGTTTGAATGTGCACTGTTAAAGATCTTTTCTTGGTCCTATTTGCATTTTTTCCTCATGGATCACAAATGTCTAACAGTTGTAGGTTTTGCCTACTAGTCATAGTCTCGGTACAAACTAATGCTGGCCATTGAATTTATATGTTTGTCAGGTCTTGGTGGTTGCTAACCCAG
c25834_g1_i1	-2.85808	54	26	43	2	8	1	0.0247223	4.73912	549	.	.	.	TCGGACGAGGGGTTAAATTTTTGGCGACAACAGCAGTTTTATCCTATTGCTGTTATCAAAAATTTAGCGAGGGAACAAGCAGCTTATCATGGTAGCTCTTGCATCAAATATTGTCTAGAACTATATGAAGTTTACATATAGCTGCTGTATAAAAACCGTTCCGCCTCATCAAAATTTTAATAGTTTCGGAAATGCCCTGTAAAAAGCCAACTGTTTGTAGATGATAGCTGCAGTGCCTCCCATCTGGAATCCATCTGTGGGTGATTTTAAATGAGCATAAAACACATATCCCACAATTCTTCTTGCTTGGTTATTTCCTCTAATATTTGTTCCAGTGTTTGGTTATGTTTACCAAGTTTCAAACAGAAGACAAGATCATCGTTAATTAGGTTTGTCTAC…
c26042_g1_i1	-2.60916	50066	42798	46993	39297	14610	38126	0.045098	4.55775	540	.	.	.	CGACGCTAATAATTAATCATCAAATCCAGGTCCGCGATCGCAATGAACAAGGAACGGTCCACTAATACAACCGACAAATGCCTGGTTCTATCCGTCAACCACAAATTAATTGATCTGACCCGAATGCCTTAACGCATAGAAGGGGCTTCAATCTTCAACACACAGCCCACCATGTGCTTGTCGAATCGAGTGCACATGTTATCTTTTGTCACCGGAAGTGCCACAGAGGTGGACCAAAAACCACGGCGATGTTATTCTTGCACGATATCTTATGAGAACGCATCACCATATTAATGTGATCTTGAAGCCTGGTGATGAAAAAAAAGCTTGATGCTTCGTTCTAAACCCATACTGACCCGATATGTGGGCACAAGGAGGCTCGCAACATTAAGTGAGGAC…
c26437_g1_i1	-3.19111	386	258	337	125	115	142	0.000690358	803.549	3289	unknown [Picea sitchensis]	atr:18426022 putative kinase-like protein TMKL1	TAIR|locus:2093121 - symbol:TMKL1 "AT3G24660" species:3702 "Arabidopsis thaliana" [GO:0001653 "peptide receptor activity" evidence=IBA] [GO:0004674 "protein serine/threonine kinase activity" evidence=ISS] [GO:0004675 "transmembrane receptor protein serine/threonine kinase activity" evidence=IBA] [GO:0005524 "ATP binding" evidence=ISS] [GO:0005886 "plasma membrane" evidence=ISM;IDA] [GO:0006468 "p…	CTGCCCGCCTCATAAGTCTTACTGCTACAGAAAGATAGGCGATATCCTAGGTTGAGCTTTCATTCCACTTCTTTTTCCTTAATGGAACTCTAAAGTCAAGTCTATACAGCGAGAGCCAGCGCCCACCTCTCGTAAATGAGTGTAACCTCCCCGTTGAATATTTTATACACAAACTACGTTCCAACGGAGGCCATAATTTTAATTTTTTAATAATTTTATAGAATTTCTTCTTAAAAGGCGGATTGCAGAGGCTTCTCATGCACTCAAATGTACGTAGAAGTCCATGCTCTCGATGAAAAGAAATTCAAAAGCAGGTTCCCTGAGCCTATTAATCAAGTGGGTTTGAGAGTTTTAGATACAACAATGGCCTTCAAGCTCCCTCTGGTATTCAGCATCTTA…
c27258_g1_i1	2.6707	83	58	60	12	19	10	0.0191074	9.70668	859	unknown [Picea sitchensis]	sind:105158297 heat shock 70 kDa protein-like	TAIR|locus:2181833 - symbol:HSC70-1 "AT5G02500" species:3702 "Arabidopsis thaliana" [GO:0005524 "ATP binding" evidence=IEA] [GO:0005737 "cytoplasm" evidence=ISM;IDA] [GO:0006351 "transcription, DNA-templated" evidence=IEA] [GO:0006355 "regulation of transcription, DNA-templated" evidence=IEA] [GO:0005829 "cytosol" evidence=IDA;RCA;TAS] [GO:0006457 "protein folding" evidence=TAS] [GO:0009408 "resp…	AAACATAACCAAAATCAACACTCCCTTTAACATTACTTGGATGAGAGGTTTATCATTAGGTTCACACATAATAGAAAATGGCCTAAGGCACTTATCAGATTGGATAGAAGAATTATAAACATGCCTTCCGATCAACCTTTCGGCATCAAATAAAGTGTTTGCAGGATTGGAAGAAATTTGATTCTTGGTAGGTTGTCTAATGATGCATTTGTTTTCTGTGAAGGCGACCAAGGAAGGAGTAAATCTGATTCCCTTGTTCATTGGGAATAATATTGACTTTGTCATGATCACCGCACCAAATACCCTCACATCTTTAAGTGGTTTCGAGATCAATGCATATATAGTCATCACCGTCGTTATGAGGCAAAGCCATGGATGGAAACAATTAAGGGAGAAGAG…
c27557_g1_i1	2.38903	134	219	190	31	46	45	0.0156131	579.77	2537	aspartate aminotransferase [Pinus pinaster]	nnu:104600083 bifunctional aspartate aminotransferase and glutamate/aspartate-prephenate aminotransferase-like	UNIPROTKB|E9L7A5 - symbol:E9L7A5 "Bifunctional aspartate aminotransferase and glutamate/aspartate-prephenate aminotransferase" species:4102 "Petunia x hybrida" [GO:0004069 "L-aspartate:2-oxoglutarate aminotransferase activity" evidence=IDA] [GO:0009095 "aromatic amino acid family biosynthetic process, prephenate pathway" evidence=IDA] [GO:0030170 "pyridoxal phosphate binding" evidence=IDA] [GO:00…	TAGTGCTCTCTCCACTAGAAACCACGCGAATGACAAATACTTCCAGGTTGAAGGGGGTTGAATGCTACCCCATCGGGCTTAGTAGAAAGGAATTGTCGGAGGAGAAGGCTTGAGAATATTGAGTTTTCGACGCATAAACCAACGTACAATAAAGTGCACACCAACCAGCCGTTGCAAAGTCCACGGGGACAGTATCGTATACCACGTGGTGCAAGGGAGGGTGCACCACTAAGCTCGCATACCATCCGTGGTTGTTTTCCAAGGGTAGACCACACTAAGCTGTCAAACAAACGTGAGGACTACTGCGTAATTATTTGAGCTGCTTAGATTAAACTGAGAAAAAAAAATCAATGAATCATTGACTACGAATCTGATGATGACCTTTAGCTGGACATCCTG…
c27643_g1_i1	-2.67092	141	83	122	129	42	68	0.0297473	7.94727	465	.	.	.	CTTCTTTTATCGTTCCGGCTGATGGCACAAACGGAAGCTCCCCGGCGTACTGTTTAAGCGTCCTTTATCGTCCGAACAATTGTCGACTCTGATGTATTGAGCTTCGCAAAAATTCTGCAGACATTGCGGGAAGTTTCAGGAATCAAAGGCTCACGAAGGCCTGGGATGCTGCAAAATGCAGAGCATCGAGGAATTTAAGAGTCGCAGGGGGAAGAAATTGCAGCATAGCGTGGTTCTTTGAGTTTTTTTTCAAAGTTTGGGAAAATGGCCGTCGAGAAAGAATGCTGCGGCGTACAGTTCTGGATTTATATTATTATAGTTCTAATGCTGGTTATTTTGGCGGGTGCAATGTCCGGCTTGACGCTCGGCCTCATGTCGCTCAGCTTAATGGATTTGGAG…
c28043_g1_i1	2.55101	20	14	20	6	1	6	0.0184983	709.164	1579	unknown [Picea sitchensis]	nnu:104598641 homocysteine S-methyltransferase 2-like	TAIR|locus:2077234 - symbol:HMT2 "homocysteine methyltransferase 2" species:3702 "Arabidopsis thaliana" [GO:0005737 "cytoplasm" evidence=ISM] [GO:0005829 "cytosol" evidence=IBA] [GO:0008898 "S-adenosylmethionine-homocysteine S-methyltransferase activity" evidence=IEA;ISS;IDA] [GO:0032259 "methylation" evidence=IEA] [GO:0046872 "metal ion binding" evidence=IEA] [GO:0009086 "methionine biosynthetic…	GTCGAAAAGTCTAAAAAAATACATGGAAGATGAGGTTTTACAATCGAGCCTTTCTGGTCAAGAGGTCTTATCGAGCGGATTTAAAAATTCAAAACGATTGATTTATCATACAATATGTGTAAGGAATTGACGATAGAGAAATGAAAGTCCCCACTAAGTATGATATGATCCGAAACTATATTAAATTCGGAAATTGCTCGAAAAATGGGGTATGTTGGATGCATCTGAAAACCATTCCCATCAATGCGTTTAATGGACGCTAGTGACGGGTGACAACACACCACGCCATCTTCACACGACTTGCTAAACGTAAGCAAGTAGCACGAACAGCCTTCGAATCTGCATGTCCTGAAAAAATGGATATGACAAATGACACCTCAGTGTTTATCAGATAGAGAT…
c28302_g1_i1	2.96242	5	2	4	2759	7	1306	0.0212196	6.13316	762	.	.	.	TATCCAAATCTTCAAACAATATGCTTCACGAGAAAAGATGTCCAATAGTCTTATCAAGACCTTTCTTGCACAAGATCATACACCTTTTGAAAGTAAAGAGAAACGACTATCATATAATTGGGCCATAAAAGTGCTTAGAATAGTGGAGTGTGAAAGTACTTAGATGATTTTCCCTCAATTTCAAGCACGTGCCAATAGACTTGCTTTGGAGAGAACATTAGCGTTTCCATTCCATTATTTGTAGACATTATTAAAATAGAGTAACTTAAAAACTGATCTAGATTTTTTAACTATATCATATATGGGCCTCAAATAATATCATCCAAATTACAAACACCTGTTATCCAATTAATCACCACCATATATTCACAACAATTTTGAATTTTTGTGACCCCTTTT…
c28471_g1_i1	-3.58901	48	23	40	2	8	5	0.00158309	42.0641	1005	hypothetical protein POPTR_0009s12000g [Populus trichocarpa]	pop:POPTR_0009s12000g POPTRDRAFT_649402; basic helix-loop-helix family protein	UNIPROTKB|Q5N802 - symbol:P0004D12.24 "cDNA clone:J033022O19, full insert sequence" species:39947 "Oryza sativa Japonica Group" [GO:0005634 "nucleus" evidence=IC] InterPro:IPR011598 Pfam:PF00010 PROSITE:PS50888 SMART:SM00353 GO:GO:0005634 Proteomes:UP000000763 Gene3D:4.10.280.10 SUPFAM:SSF47459 EMBL:AP008207 eggNOG:NOG283912 EMBL:AP003433 EMBL:HQ858864 EMBL:AK101063 RefSeq:NP_001045188.1 UniGene:…	TCAACTATGTTCAATCTCTTCAACGACAAGTAGAATTCTTATCAATGAAATTGGCAGCTGTTAATCCCAGCCTTGACTTCAACATCGACAACTTTTTTGCCCGAGAGATGATGATGCCTACTCCATCTGGAAACTTTTCCTCTCTCGAAGGAATGTCTCCAAATCTGGCTCCCTATATCCACTTTCACCAAATGCTGCAGCAGCAACAAGCTTCACTGCAAGCAGGAGTATGTAGTGGATTGGATGTGCCTACTCTAGATGCTACAACATCACTGCATAGAACAGGTTCTGCAGAAATATTTGGGGATGCTGCTAATTTCCAGGGGCACGCACCTTCTACTTGGGACAGTGAGCTGCAAAATGTCTTTAGCATGGGTTTAGTTCAAGACAGACAGTCTC…
c28630_g1_i1	2.41012	13899	8524	11566	11763	4416	9596	0.04451	7.58265	769	.	.	.	TATTTGCAAGTTGCAACATTGGTCTAACCACATTGGAGCCGAAGTAACGAATTAGTAGACGGGTCAAAGAATGGAGACAAAAGTTTCATGCATAGGCTTGCTCGCCGTATAAACCAAGGCCCATAATGAATGATGGTAGATACCATCTTTGTCCTCGATAGAGTTAAATTTTATAATGAAGAACCTGCAAGCACAACGATAAATATAAGCTTCTTCATGGAGAAAGGGTTTCCAAATTTGAGAGATTCACTTATGATGATGCCAAAGCCTATTGAAGTGACATCAATCCATGAGCTTTGAGGAGTACTTCTTGATGCAGGGCATTTTAACCAAGGGAGATTGCAGGAGATGAAGCTACCTTTTCAACAATGAAGTTGCTCGTAGAGTGAGGGGTTTTTG…
c28690_g1_i1	2.57912	1554	1045	1484	1063	615	756	0.0347633	9.04282	920	Reverse Transcriptase, partial [Picea abies]	mdm:103431605 uncharacterized LOC103431605	UNIPROTKB|O00370 - symbol:O00370 "LINE-1 retrotransposable element ORF2 protein" species:9606 "Homo sapiens" [GO:0000737 "DNA catabolic process, endonucleolytic" evidence=IDA] [GO:0003964 "RNA-directed DNA polymerase activity" evidence=IDA] [GO:0006310 "DNA recombination" evidence=IEA] [GO:0009036 "Type II site-specific deoxyribonuclease activity" evidence=IDA] [GO:0032197 "transposition, RNA-med…	CCCCTGGCACGACCCTTAGCTCGGATGATTTAATCATTAACTTCTTCCATGCCTTCCGTCCTCTGGGAGGGTCTTCTCGGCCTTCAATGCCACCTTCGTCACTCTCATTCCCAAGGAACAAGGAGCCGAAACTCCAGGTAAATTTCGTCTGATTGCTCTCTGCAATGTGATTCTGAAAATTATTACCAAAATCATTGCTAACAGACTTAAACGTTTCCTCCCCATTTTAATTTCCCCGGAGCAAGCTGGCTTTGTGGAAGGCAGGCAAATCCTCGACGGGTTCATCACGGTTCACGAAATCATCCACTCGCTCAAGATCTCTAGAACGTCGAGTATGCTAATGAAGCTGGACCTATCCAAAGCCTACGATAAACTAAGCTGGGAATTCATGACAAAAAT…
c28778_g1_i1	-2.42169	25	88	31	12	3	13	0.030123	27.2472	274	unknown [Picea sitchensis]	ppp:PHYPADRAFT_232290 hypothetical protein	TAIR|locus:2060984 - symbol:HIS1-3 "AT2G18050" species:3702 "Arabidopsis thaliana" [GO:0000786 "nucleosome" evidence=IEA;ISS] [GO:0003677 "DNA binding" evidence=IEA;ISS] [GO:0005634 "nucleus" evidence=ISM;IEA] [GO:0006334 "nucleosome assembly" evidence=IEA;ISS] [GO:0009414 "response to water deprivation" evidence=IEP] [GO:0031492 "nucleosomal DNA binding" evidence=ISS] InterPro:IPR005818 InterPro…	GCCTTTTACTTTGGTTAACTTGCCGGATTTCGTCAAATTCCGAAGCTGGACAGTGAGCTTCTTCTTGAAGACGGGAGGCAGGTCGGATTTGTATTTCTCGCCCATAAATTTCGCTATCGCGTAAGGGCTAGAACCGCCACGCTCTTTGAGGGCCGTAATGGCTTCAGAAATCATCTGCAATGAAAGGGCCATAAATGCATAGAAAAAACGGAGCAAAGACTAATAAATGATTCGATAAATAAAAGGTTTATTGAGAAGTACCTGGAAATAAGGG
c28868_g1_i1	2.55819	1336	527	1065	205	222	57	0.0253529	9.40958	948	.	.	.	ATAATATTATATTTTAGGGGGTCTTCTCTGTTGTCCTCTGCAATCATCTCCTATCTCTCCCTTAGAAATTTGGGGGCTCTCTTCATCCATCCTTGGAACTTACCTCCATGTGCCCTTGCCTTTGAACCTTAACAGAACATAGTCATTTGTAGAGTTTGCTCTATTCTTGTCACTGCCTCGTTTCTAGAATTTTCTTTGTTTTGTTCAGTTCTGAGGATCGTGAGATGGGAAAAGGGGGAGGAGTGTTAGGGATGGTTGTAGATCCCCCAAGTTTCAAGGCATGATGCAAGGAATTACACGGTACGAGAGATAGTGGACCCCCTAAAAATTTATGTCAATTATTCACGATTAAATATAAATAACCATGTTAGTTCTAGTTATCTAGTTTGTTACTCAAAC…
c28902_g1_i1	3.09462	2660	2855	2461	1421	1024	1095	0.0174187	7.41938	633	.	.	.	TCTGAATTAAATTCCTCATATAGAACTTTGTCAAAAAATTAAATTTTGGCAAAGTTGAAGACAGCAATCAGCTTGAAGACCAAAGGCCAAAAGGCCTCAAGAAGATGAAACAACTCATCTTGATGGTTGGCATTTTAAGGCAACTCTTTAAATTAGAAGGCTGCTTGATGTAAAGACCAAGAGGGAGAAGAAAGATGCATGGGAAGAAGAAAGGCAGCAACGGAAGAAGAAGGGCAGAAGCAGCAGCAGAAGGATTCTAAAGAAGCCTGCTTGAAGATCGGGGGACAAAGAACCCATAGTTCCTATCCTCGAAGAGTGAAGGTTGTCTCTGAGCCAAAGCAATTTTCTAATGTGGCTAGTGAGTAACAATACACAGTCTGTGTATAGCCCACCTTCTGT…
c28983_g1_i1	3.23987	30	72	34	21	7	12	0.0116299	7.69806	835	.	.	.	CTACTGGATGCGCGAACGAGTCAACTTTTCTCAAAGAGTGTTTTTTCTAAATTACAAGTTTCTAAAGCTCGCTGCTTTCTTTCACAGCGCTGGTGATCACGCTTTTACTACCGGACCCAGCACTGTGCAGTGTGATTCATGAGTGGAGAAGAGGAACAAATTCGAAATATACTACGGTGGTTTCAGAAAGCACGCGTTTCAGCAGTCATGGCCAACCTTCCTGAGATAGTTGGTCAGTCGAGTGGAGCAAGTAAAGGGAAGGAAGCCGCTGAAGAAATTCTCCAGACAGGACAATCCCTTCGGCTCACTAAGAAACAAATGGCAGCCAAAGACCGGATGAAAATTAATCAAGAGGCTGTTTGAATTCCCAAAATGACAGGGAGCTCAACTGGAGTTCCA…
c29098_g1_i1	-3.61672	18	7	20	5643	119	519	0.00874401	4.66597	529	.	.	.	CTAAATTTAAAGTTGGATTGCATAATAATTTGTCAAACTACCTTAGTGCAAACTTTTTATGGCAATCACATATAATCTAATTTAATATTGATGTATTAGTATAAATGGATAACTCAAGAAATCATTACATAGTTGAATGGTCATAACATATAGTTGGCATCTTCTTTATCTCTACATCTTGCTAACACTAGTACACTGATGTAATTTTAAATATGAATAAATGAGAAACTAAACACCTCATATTGTCAGCCTCAGATGTGTAGCATAGATGGAAAAATCGTTTACACACTCCTGAGGGAGGTCGCGAGTTCAAGGCCGGTGTCCACCGGGGTTACGGTTTGCCCCCCTTACCATCCACGAAAGTGGGGAAGTAGGGGCTGGATTTTCCGTGTACCTTTA…
c29178_g1_i1	-2.70912	46	30	82	28	15	10	0.000268604	1112.76	1443	unknown [Picea sitchensis]	nnu:104587247 50S ribosomal protein L6, chloroplastic-like	TAIR|locus:2207190 - symbol:emb2394 "AT1G05190" species:3702 "Arabidopsis thaliana" [GO:0003735 "structural constituent of ribosome" evidence=IEA;ISS] [GO:0005840 "ribosome" evidence=IEA] [GO:0006412 "translation" evidence=IEA;ISS] [GO:0009507 "chloroplast" evidence=ISM;IDA] [GO:0009793 "embryo development ending in seed dormancy" evidence=NAS] [GO:0015934 "large ribosomal subunit" evidence=ISS] …	CAACTTATTGCCGAAAAAAGCACTCAATTGTTCTATTTTTCGGAACGCACACAAGCGTGTGTCAAAATTATTTGCTAGCCCCTCCAAACTTTGTTATGAACAAATTGCAAGGATTACGCTCCTTGATCGCTTCATTCACTCTCTCGCGCTCTTCAATCCACAACTTCTTCTTTATACCCAAACTCCACATTATCCACAACGAATGCCTTTATTAACGTAAACAGCTAAGCAGGAGCAGGTTGATAAAATGGCCACTGCGAGCTGCATCGTGCCATCCCTCGCCTGTGCTTTGAAAAGCACTTTGTTGGGGGAAGACAATCGTCTAAAGGCCGCCAGGAATAGACCTGCCATTGCCATTGTGAGAGTGCCATCCGTGATGCCAATCATTGAATGCAAAGA…
c29314_g1_i1	-2.71515	25	13	24	2041	100	2537	0.0398777	5.58128	731	.	.	.	TCAATTGTTTGACAACATGAAACCATGCAAATACAAATCTCTGTTCTGCCTCTAGGTTGTGGACAGGGCAGAACAGTGTTCACGGTCTGGAGCTCAGTTTTCTTGTGTACCATTGTGTTCTTTGATTTAATCCTTACAAGATTTTAAAAGAACATACGTGGATATTGGGTTTTGGGATTGTGTAGTGGGATTATGGCATATTATTCGTTTCAATTGGATTGAAGTATGATTATTTTGCAATTCACTTGAAAGCTATCTGTTTGTGCCATGATGGAATGATTGATATAGCCCAGAATTGTTGAGGCAATTTTAGTTTTATTCAAAAATTCAGTTTGGTCTATATCTTCCGTCCTCAAAGCCAAGCTACAGGGTAAGCATCTAATATGTGCAGGGCATACG…
c29322_g1_i1	2.30934	43	31	45	31	13	14	0.0390628	10.7392	1105	hypothetical protein AMTR_s00077p00118560 [Amborella trichopoda]	nnu:104589840 pentatricopeptide repeat-containing protein At5g61400	TAIR|locus:2116372 - symbol:AT4G26680 "AT4G26680" species:3702 "Arabidopsis thaliana" [GO:0003674 "molecular_function" evidence=ND] [GO:0005739 "mitochondrion" evidence=ISM;IEA] [GO:0008150 "biological_process" evidence=ND] InterPro:IPR011990 InterPro:IPR002885 Proteomes:UP000006548 GO:GO:0005739 EMBL:CP002687 Gene3D:1.25.40.10 EMBL:AL035440 Pfam:PF13041 TIGRFAMs:TIGR00756 PROSITE:PS51375 EMBL:AL…	CTTTGTACCTGCTGGGGCAAATACTACTATTATCTTCCTTCACCATGTCACCATGCCATATATCGACTATTGCAGCTCATAGTTTTTGTTGTGTTCGTTAATTCGGATAAATGCTTACTTTGAACAAACAAGAACTCGCTGAAGCAGCAGCCAACCAGACTTTATGCTTAAACGAGTTTATTCCAGGACTGCAAATTATGTTGAAATACATTAAAAAAACCACCCAAACGGGGATAGGGATCAGCGGCAAAGGCATAAGCATTGGCTCAAGCACGACGAGCAGAAGAGAAGGGTTCGATCGCCTCGCACACAATGACAACGAGGAATCACCCACTTCAAACATATGCAAAAACGAGAAGAAATTCATCGCTAATATTTGTAAAACAATCACACAAAGCA…
c29379_g1_i1	-3.96158	20	62	26	11	6	4	0.00439008	5.13887	920	.	.	.	ATTTGGCTCTGCAATGTCATTTCCATAACTTGTCATAAATAACTGAAGTCAGTTGGAAGTGATAAACGGACTTCCAGTCATTAGCTTAGCAGATATTTTGGGTTTCTGCCTCAGCTTAGTATGACAAGTACTGCTTTTTATACCTCAAACCTCATCTAACAACAAGCTGTTAGCAACTTAGCTGTAACTCGTCAGTACACACTGCAGACGGTAAAAGGGATATGGATGGAACTTGGGATATGGAAAGGCAAGCATGCTTTAGAGAAAGATAGACCTTGATTGAGGATTATTCATCCACGTTTTTACATGTACAATAGTTCTCTCAACAATTCACCAATAAACTTAGGCACTTTTGAATCCACCCCAAGTCATCCACCGGGCGAACCAATCAGTTCCCCC…
c29385_g1_i1	-3.05787	5820	3082	7880	3772	2134	1743	0.0234581	6.09126	553	.	.	.	GGGAGTTGGTCCATTGTACAAGGTAAGATCCTTTTTGATAGAGTTGCTTAGAGTGCAAACAATGAACATTGTCATAGACATTACTTTTACTCTACTGAAAATTCCAATATATTAATAGAATGATCATTTTTATAAATAACTATAACAACAATGTCGTTGAATGTTTGAAATTCAAGGTCTACAAAATGTAGCCCAAAGATCCCCATTGTTGCCCAAATATCGAGTATGAGGGTTTTTGTGAGCAACCATCACGATTGTGCTGCTTCAATAACAATGGAAATATGCCTATAGTAGAAGTCAACTTTGGGTTATGTAGAGTAATCAGCAAGAGTTACATCCGTAACCTGTTTGTGAATTATTTACAGATAGGATGCAAAAGTAGGCTCCATTTGTGTAGAG…
c29405_g1_i2	-2.88043	44	127	110	1	12	2	0.0239868	21.3903	453	hypothetical protein glysoja_036881 [Glycine soja]	gmx:100526996 uncharacterized LOC100526996	TAIR|locus:1009023359 - symbol:AT4G14819 "AT4G14819" species:3702 "Arabidopsis thaliana" [GO:0003674 "molecular_function" evidence=ND] [GO:0005575 "cellular_component" evidence=ND] [GO:0008150 "biological_process" evidence=ND] Proteomes:UP000006548 EMBL:CP002687 InterPro:IPR012876 Pfam:PF07911 EMBL:DQ487601 RefSeq:NP_001031644.1 UniGene:At.63277 EnsemblPlants:AT4G14819.1 GeneID:3770106 KEGG:ath:A…	GTTCAACCCCAATTCTGCTATATCGTACGCGCTCAGGGCACTCCCCAGGCTGTGGCCCGTGATTGTTATGCTCAACTTCTCGCCTCTGTATTTCTGCAGCAGACGCCTGAGCTCCGACAGGACTTGATCCCGTGCGCTGCTTTCATCTCAATATATTTGTTGCCGGATCTGTAGAATTCGTCTTTCACAGCTTCTGCGCAGAGTCCGCAGATCCATCTCCCGCAAAACGTTTCTCGGATGAGGTCTATGTAAGCAGGCGTGAACTCCTCCATTAGTCCACAGCATTTGCATCTCACCAGCTCTACTTCCACTACACATTTTTCTTCGAAATGATCTGCCGCACTCATCATCTCTGATGCAAATTTCTTTTCGCGGAACACCTGCTAATGTCCACTCCGC…
c30177_g1_i1	2.98344	19	17	23	4	5	4	0.0214707	6.0187	777	uncharacterized protein LOC105168617 [Sesamum indicum]	sind:105168617 uncharacterized protein LOC105168617	.	GTTTTTGATCACCTTTTGAGGATGAAGTTCTAGAAGATGAAACTAGAAGGTCTACTTTATTGGATACAAAAACATTTAATTCTATTTTCTTGGCTTTGGCTTGGGCATCTTTTAGATCACTAGGATTCTATTCCTTAAGCATGAAGCTAAATGTGCCATCAAAGGTATCCATATAGTGCAATATTATGGCTTGATCTTTCGTCTATACCCTATCAGAGATCTTCTCAACTATTTTATCAAACATTTAGTTAATTTCTTGCACTATTTCATTCTCCTTTCTTTGCATCGTGAAGTTGGTTAAGGAGATTTTTTTTATCGTAGACAACATCCCACTCTTTTAAATTCTCCCAAATTTATCATACCCTATTATGGACCTGTCACGCAAGTTCTTATACCACA…
c30331_g1_i1	2.61641	174	163	190	160	68	131	0.0336534	7.34967	1017	.	.	.	CTCTTGCGAAATATAGGAACTAGTCCATTGGGTTATTGGGGCACTTTTCTATCTATTTAATTCAACGGAAATAACCACAATATGGTGTCAAAAGAATTGCAACATGTGGTACTGGCATCACAAATATGGTGGCATGAGAAAATTTAATACTTTACCAACCCTATAGGCTATCTTGATAGTTGCTACCACACATCAACAACCTCATATCTAGGTAGGCTGGGCATTCCTTAAAGGTACATATTTCCAATTATGCCTACCATTTCATGTAAGTTTCCACTTTGACTAACTAGCCCACTATTGGAGGATCAATTTGAATATATGTTTAATTATCTCTTTAGTGAAATTAAATGGCTATAGGCTATTATGTTTTTATTGATTCAAAAGACATTGGTTGGGCAT…
c31531_g1_i1	2.74594	4985	4064	5311	5139	2330	3460	0.00419141	19.9376	1543	PREDICTED: uncharacterized protein LOC107815733 [Nicotiana tabacum]	rcu:107262244 uncharacterized LOC107262244	.	GTCAGCTTGGCTTAGGAGGGTGCAGATAAGGATTGATTTTATTATTGGATTGAGATATCAAATTTATAGAAAGTTGCAGTAGTTAGCAAAAGTGTTATAATAGATGGCAAATCATATCCAGAGCATTCCAGATTGAAGGCAACAAAGGAGGATTTTGTTTTAGCTGGCGAAAATCCTATATTTTAAAGCTTGCAATGGATTTCTGAAGCTTCCACGAGATCCTAAATGATATATTTAGTTAATTCCATATCAGTTAGCACCTTCAACAGCTGTAGATCGAATTTGATGGAGGAGTTAATGAATAGTCAAAGTTAGCTCCTAGAACCTAGCATTTCAACTGTCCAGACCTATATTTTAGCTCCAGATAATCTTGTAGTTATTCTATACTTGGAAATAGCA…
c31921_g1_i1	-2.61581	6	42	18	3	1	3	0.0363861	6.83127	826	.	.	FB|FBgn0052987 - symbol:CG32987 species:7227 "Drosophila melanogaster" [GO:0008150 "biological_process" evidence=ND] [GO:0003674 "molecular_function" evidence=ND] [GO:0005575 "cellular_component" evidence=ND] Proteomes:UP000000803 EMBL:AE003622 GeneTree:ENSGT00540000073589 RefSeq:NP_788007.1 UniGene:Dm.26545 ProteinModelPortal:Q86BM3 EnsemblMetazoa:FBtr0079735 GeneID:318273 KEGG:dme:Dmel_CG32987 …	GACCAATTTCTCATGCACTTTTTGCATCAAATGAAATGGCTAGAGTGTTAAGTCATTCAACATGACCCATCTCCCATGAACATTATCCATGACTCATAATGACCAATTTCTCATGCACTCATTGAATCAGGTGAACTGGCTAGAGTATTAAGTCATTCAGCGTGACCAATCTCCCATTAGCAGTAGTCATAATGACCAATTTCATATGTGATTGCCATCTCCATTGATAAGGTAAAGAATGTGATTGAACATAGAGCATCAATCATAATGAACAATTTCTCATTCACTCATTGCATCAGGTGAATGAGCTAGAGTATTAAGTCATTTAATATGATCCATATTCCATGAGCATTAGTCATAATGATCAATATATCATGCACTCATTGTATCATGGGAACT…
c32219_g1_i1	-2.00919	4628	3292	5598	6079	1596	3895	0.0103758	173.452	1402	unknown [Picea sitchensis]	fve:101295420 uncharacterized LOC101295420	TAIR|locus:2206732 - symbol:AT1G35340 "AT1G35340" species:3702 "Arabidopsis thaliana" [GO:0004176 "ATP-dependent peptidase activity" evidence=IEA;ISS] [GO:0005634 "nucleus" evidence=ISM] [GO:0006508 "proteolysis" evidence=IEA;ISS] [GO:0009507 "chloroplast" evidence=ISM;IDA] InterPro:IPR003111 Pfam:PF02190 EMBL:CP002684 Proteomes:UP000006548 GO:GO:0009507 InterPro:IPR015947 SUPFAM:SSF88697 GO:GO:0…	CTAAGGGTGAACCACTATTGGCCTCCCTGCCCTATTGCGTGACCATATAGCTCGCCCACATCCCTTTATCCAGCCAGCCACAATGGCTACGAACGCCCCCACCTGCCTCCGCCCTTTTGCTTCTCATCCTCACACCAAGTATGGGAGTCCAAACTCCACAACACCCTTTTCATCATTGTTTCCTACTCTCAAGAGGAAGACACCCCCGCTACATTCCATCCTCCCAAAACACCTCCAAATCCCTGCCACAACTCGTTTTACTGGCGCCACATTCGGTCTTCCCACTTCATGGAAACTGAACGTAACAGCTAAATCGGGAGGAGGTTTACTAAGAGACGAATCACGCGCTATTGAGATGCCCTGTCTTCCCTTCACCTCTACAGAGGTGTTTGTTCCATC…
c32271_g1_i1	2.70969	4	5	6	1962	40	238	0.0173143	9.8938	761	.	.	.	CTCTTAGAGATCCTTGCAGTTTTATTGGGAAATTCTAGACCAGGGAGTAAATATGGTTCATGCCTTGAAACCAAATCCAAATGGTGAACTTGTCAAAATAGCTATCAACAATTGCGAGTGGCACCCACATGAGAAATTTGTTAGGTTGTGTCCTTTTCTCAACTATTGGTCATAGTGGTCTAGTGGTTGAAAAGCAATTGGGACAACAATGATATATTGTCAGAAAACAATTGGGCTATCCTAGACTCTTAGGTGAATAGTCTTTGGGGATATGTCACGACGATAACAGTGGAGTCAACATAGTGTTTTTTCCTTTGGTCTCACCCTTAAGCCTGTAAGTAAGGATGAGATTGTTGGTACCTTACTAGCCCCCATCAACAATCAACATCTGACTCACAA…
c32386_g1_i1	-3.23183	14	17	12	599	135	744	0.000176783	777.645	980	unknown [Picea sitchensis]	vra:106763867 protein disulfide-isomerase LQY1, chloroplastic	TAIR|locus:2005585 - symbol:LQY1 "LOW QUANTUM YIELD OF PHOTOSYSTEM II 1" species:3702 "Arabidopsis thaliana" [GO:0009507 "chloroplast" evidence=ISM;IDA] [GO:0016021 "integral component of membrane" evidence=IEA] [GO:0031072 "heat shock protein binding" evidence=IEA] [GO:0046872 "metal ion binding" evidence=IEA] [GO:0051082 "unfolded protein binding" evidence=IEA] [GO:0009535 "chloroplast thylakoi…	CAGACGCCACGTGGGAACATAATTACCACCCAAATGGGGGTGTGTGGATAGGAAGAGTGATCCCGTTGAATTGAATTGAAACGGGTGCTAATGCATTGGTAGGAAGGAGGGAAATGGCGATGGAGCTGTTGCATTACAGAGTAATTTACCCTCCTCACTGTGCGTGTGCTGCATCGTCATCTGTCTTTCACTTCTCTGCATTATCATGGACTACATTCAGCTCGAGCCCAAGCTTGTCTTGGCCACATACACAGACACAGACACAGAAACAGACCAGACGGGGTAATTCTCTGAAGCAGATGCCTCGGCGTTACCCTGCTGCTCGAGCCCTTCAATTGGACCAGGACACGCTAGTTGCTCTGGCTGTGGGTTTTCTTAGCATTGGTGTTGGTATTGCTA…
c32543_g1_i1	2.41337	22	68	22	10	4	10	0.0369445	9.61078	885	.	.	.	TCCATTGACAGAGTTAAGGCACATAGAGTTCAAACGATGAAGAACAACTTGGGCAATAAAAGCTGGTCTATGGGTAAAACTTCGCCATTGCATGTATGTTTGGCACTGCCTTTCTTCTCTTATCCGCAACTAGCTAAGGTGTTCTAGGATGTGGAAATTGAGCTAAGAAAAGGTAGAACTTTCATTTCACACAAAGTTAAAAGAGGGCTTTATTATTTTAAAGGATAAAAAAAGTGGAAAAAAGTGTTTAAGTATTATTTTAATCCCTTTAAAGGAAAATCCCATGTTTTAAGGAAAAGGGGGGCTCGTTGGTGTAAAGGAAGGCATATATATCATATATAGCCCAAGGTTTAAAACATTGAAATATACCACTTACATGGAGAGTACCCCACCTTTTAT…
c32564_g1_i1	2.23099	5	1	1	573	9	1749	0.0319356	20.0789	1969	hypothetical protein [Beta vulgaris subsp. vulgaris]	ini:109174182 uncharacterized LOC109174182	UNIPROTKB|O00370 - symbol:O00370 "LINE-1 retrotransposable element ORF2 protein" species:9606 "Homo sapiens" [GO:0000737 "DNA catabolic process, endonucleolytic" evidence=IDA] [GO:0003964 "RNA-directed DNA polymerase activity" evidence=IDA] [GO:0006310 "DNA recombination" evidence=IEA] [GO:0009036 "Type II site-specific deoxyribonuclease activity" evidence=IDA] [GO:0032197 "transposition, RNA-med…	CACATATGGAAGGTCCTTGAAATCCCCTTTTTAGGAGATTGTCCCAGGTTAGCATTCATTTGCGTAAGAAAAGCCAAAGGAAGGTAGCTATTTTAGGCCAGAGATTTCCTTTCCATATTTTGGCCCACTTCTTTTCCTTGGGAAGAATGAGATGACCAACTTTGAGGGAGTATGCCTCTTTCAAAGTGAATCCTCCTCTTGGCTTGTAACCCTATCTTAACTTGTCTGGCCCTTCTTGAGTTTTGATGCATCTTTCTCGAAGCTTCCTAGAAGTCTTGAGGAATCTCATGTCTGGCTTAAATCGTCCAACTATCTTCCATCTTCCATGCTCTGAATTCTTGTTCATTTCCTCCCTCTCGCCAACAATATTTAACATTCTCCCAATGAAGATTGAGGAGT…
c32904_g1_i1	-2.19366	22	11	35	13	3	3	0.0145419	164.392	379	.	.	.	CATTCCGTCAGTTCTGCCTGTTTCACGTTTCACGAGGCAGGCCACATATTACTATGCAGGGTCCACTTTTCCATGCCGGTTGCATGAGACATATATACAGGGTATACTTTACAGTTTTTAGCACTTTCACGTTTCCCGAGGCGACAGTGGTCTTGGGTCAGTTCACGTATACCGAGGCAGTGACATGTGGCACCTTCCTTGTCCAGTGGCAGTGTTCCGATGATGTGGCAGTTGATGTGTCACCTCCTGTGACTCCGGTGACCCAGCAGTGCGCCCTCCTAGTGCACTCATGATGACATGGCATATTATTATTTGACGGTATTTTTATTATGTGGATATTATTATTGTATTTTTGAGCATGTATATTGAAAGACGAGCC
c32916_g1_i1	4.19609	105	319	137	7	25	37	0.00289453	46.013	2021	PREDICTED: uncharacterized protein LOC103341976 [Prunus mume]	zju:107428255 putative lysozyme-like protein	TAIR|locus:2101487 - symbol:AT3G60200 "AT3G60200" species:3702 "Arabidopsis thaliana" [GO:0003674 "molecular_function" evidence=ND] [GO:0005634 "nucleus" evidence=ISM] [GO:0008150 "biological_process" evidence=ND] Proteomes:UP000006548 EMBL:CP002686 EMBL:AL138658 EMBL:AY070055 EMBL:AY117309 PIR:T47844 RefSeq:NP_191579.1 UniGene:At.28614 IntAct:Q9M1C3 STRING:3702.AT3G60200.1-P EnsemblPlants:AT3G60…	TGACGAGTCGACCACCGATCGATGAATCCTGAAAAGAGCGGGCGGGTAAACATTGAGTGCATCTTGAATTGCTGCGCTGGTTCGCGGTTGTTGTTGAGATCTGTGTCTGAATTTAATTACACTCCATAAAGGAGGACGGAATTTTGTTCTCCAACCACCTCCGACAAGAGGCAGTACTGGTGGCGTCGACGCGCGCGTCCGTTTACCTGCGCGGGGAAGCCCTTTTCACTTGCGTTGGCCAGTAATTGATCGCATATTAAAGTCTCCCACATGTCTCCCTGGACCCATCACCTCGTCGTTTCCCATACGCCCAGCCTTCTTTTTCTTTAGATGAGTGGGAGTTATGGCGTCTTCCACATCAACTGTACAGTCAATTCCAGTTTTCTCACGGTGTAGTTT…
c32981_g1_i1	2.71118	102	82	126	23	27	51	0.0109108	14.0459	1611	unknown [Picea sitchensis]	.	.	TTGACATGGGCAAATGTCCCTTGTCAACTTCATAGGTTTGGCCAACGAAAGGGCCAAATTAGACCTCCCTCTCTTGAAATGGTGAACCCTTCGAGTATGGCATGGCTGTCGTAATCTGGGGTATGAAAAATGAAGTGCAGCTACCATGCAATGCAAAGTGCAGGATGAAATGCATCTAACTAATCCTGGCCAGGAGTGGTAACTAAGGTTGGTAATACAATTGATAGCAAGGGGAAAAGTCTACCACTGTCAAAAAAATGAACCTATGTCAAACCCTCTCATCTTCCTCATGAAGATGAGAAGACTTGACTGCTAGGAACATTTCTTTGTCATAGAATTAGCAACCTGAAATGAAACAAGTTAGTCACACAACATAGTGAAAATAGTGTACTACTAAAT…
c33097_g1_i1	3.13947	35	86	36	13	6	21	0.00142061	21.7792	1797	.	.	.	AAATGTGCATGAATGCAAAGGTAATTTTGACATATGTATATATATATATTTTCCAGAAATAAATTTTGCTTCATCCCGATTCCCCACTTATAAAAAAGTTGATACCTTGTCAGCGTCTTACGAATTTCCCCTCTTCCCCGATTTTATACAGTATTAACCGCAGCCACAATCTAAGACATATATATCAATTTGCATTTCCCCCCTTTTTCTTCTGAATATATAATCGATACTATCAACAGATATCGGGATTCGGGAGTTCTATGGGTAACTTTCTATATTCTAAGGTTTCGTTATGTTCAGATGCTTCTTTTTATGTTGTCTTTGTTTTTGGGGCCATTGGAAAATAAACCATAAAGGCAAAATAATTCATTCAACAGCACAAAACTAGGACAGACAAGA…
c33115_g1_i1	2.38206	1723	1550	2466	674	719	762	0.0262013	630.982	2407	ornithine aminotransferase [Pinus sylvestris]	atr:18427250 ornithine aminotransferase, mitochondrial	UNIPROTKB|Q10G56 - symbol:OAT "Ornithine aminotransferase, mitochondrial" species:39947 "Oryza sativa Japonica Group" [GO:0006979 "response to oxidative stress" evidence=IMP] [GO:0009408 "response to heat" evidence=IEP] [GO:0009413 "response to flooding" evidence=IEP] [GO:0009414 "response to water deprivation" evidence=IMP] [GO:0009651 "response to salt stress" evidence=IEP] [GO:0009733 "respons…	TATGGATCCATTTTGATCTCGAAGAAAGTGGGTATTAAAAATCTGTATTTGATCCCATCCCATCCCAATCAAATCAAATTTAAACACGCCACTTCAAAAAAAGTTACAATCCACTTACGCAACACAATAATTGACATGATATTATATAAGCAACGTACCATAGTATTTTTAGAGAACAATCAGCCTTAACAACTGACGTATTCGGGATCAGGGGCACCTGCATTAAACCAATCAAACATTATTCTTCCCAAATACCGAGATGATAACGTCATATAGCGGAAAAAGCTGACTCTGAATCAACAAAGAAGTCCCGCCAGACAGGTGAACTGCGGTGTATAAATACAGTCTTCCTGCCATGCGGTAATGGAGATGGTCTAGAGCTTTTTGGGCCGAGAAACA…
c33267_g1_i1	2.83478	116	52	79	4	18	6	0.0148239	10.1423	984	.	.	.	CAAAGCAAGTGGCAGAATTCGAGGTCAATTTAAAATCTTCTCATATCACGTAACCATAACTTTTTGTCATACAAAAAGATGATAATTCCATCGTATAGACGTACATGCACTCAAGATAGCCTCACAGAGAAAACCTTTTTTTATCTCCATTTAATACGATAAACCCTTTCACAGTTTGCTGCACTATTCCAGTATTCATGCCCCATTACCTAGTTGGCAGTCCCACCTTTACTTTTATGTCTCTCGAGACACTTTCATTGTCATTTCATTATCATCAACTTTATAGACACAGTTCTTCCCCTTCGTTTCCTAGCTCCACCTTCATATTTAAGACCCCCCGGATCCATCCCTCTCATCCTTTAGCTTTACCTACACAACCACATTCCCCCCTTTGCCCCA…
c33338_g1_i1	2.00759	5385	2893	1779	2333	924	1635	0.0272935	1521.07	2659	UDP-Glycosyltransferase superfamily protein isoform 1 [Theobroma cacao]	tcc:18598403 digalactosyldiacylglycerol synthase 1, chloroplastic	TAIR|locus:2098333 - symbol:DGD1 "DIGALACTOSYL DIACYLGLYCEROL DEFICIENT 1" species:3702 "Arabidopsis thaliana" [GO:0009507 "chloroplast" evidence=ISM] [GO:0016757 "transferase activity, transferring glycosyl groups" evidence=ISS;IMP] [GO:0046481 "digalactosyldiacylglycerol synthase activity" evidence=IEA] [GO:0006869 "lipid transport" evidence=TAS] [GO:0019375 "galactolipid biosynthetic process" …	GGAACGGAATCGGAAGCGCAGATGGAATTGTAATCGTAGTGAATAATGGCGCGCGTGGGATCAGAGTGCCCTCCTGCTTCTGCTGCTGTTGTTACTTCTTCTTCTTCGCATTCCGTCCATGCCGAGAAGGCTTTCTCCTTCATTTCCAAGGGATGGCGCGAGGTTCGAAACAGCGCCGATGCGGACCTGAAATTGATGAAAGCCAGAGCCAATTCCCTGGCGATTTCCTTCGACAGAGAGTGGGAGAATTTTCTCCACACGGGAAGCAGCAGAATGAGAATCAATGGGCCTGGAAGCGCACCCGCCTCTATACAGGATTTGGAGATTTTTAAGAAACTGAAGCCCAAGCTCACGGAGCTCCGCCGCGTTTCTTCGACGCCGGAGCTCGCTGGGCAGCAT…
c33347_g1_i1	-3.44117	92	73	116	10142	244	25295	2.76001e-06	6931.74	1316	proton gradient regulation 5 [Pinus taeda]	pxb:103948669 protein PROTON GRADIENT REGULATION 5, chloroplastic-like	TAIR|locus:2058974 - symbol:PGR5 "proton gradient regulation 5" species:3702 "Arabidopsis thaliana" [GO:0009507 "chloroplast" evidence=ISM;IDA] [GO:0009055 "electron carrier activity" evidence=IMP] [GO:0009534 "chloroplast thylakoid" evidence=IDA] [GO:0009773 "photosynthetic electron transport in photosystem I" evidence=RCA;IMP] [GO:0009535 "chloroplast thylakoid membrane" evidence=IDA] [GO:00094…	ATAGCTTACAAAGCACCGGAAGGTCCGGAAGGAACGTGATCATGAGAACGGAGATTAGAAACTAAGCTAAAATTTCATGTGAAGCGACTTATGGATATTATCCCACCAGAGGTTTGTATGAGATTTGGCCACGTCGACGTTGGGTAGCCCTCCCTATCTCCGACCCTAACTCCCGTGTGACTCCAGCGCTTCCCCCGACATCCCAACCAAAGAGCCACGCCCACAGGCCAATATAAACGAGAGTCTATCACGTTTTCTTAGCCTCTTGAACCTGGATTACAGATGCCTACACGGCTATCCAGGGCGCCTGAGAACCAGAAAACGAATTCCAGCCAACGACTTTAAGTTCAAATTTGGTGTTTGGTGTTTGTAAGAGATGGCTACAATTGTAAGAGGAAA…
c33399_g1_i1	-2.00426	151	95	186	107	63	60	0.0144829	1232.06	990	unknown [Picea sitchensis]	egu:105033173 uncharacterized LOC105033173	TAIR|locus:2142848 - symbol:AT5G08050 "AT5G08050" species:3702 "Arabidopsis thaliana" [GO:0003674 "molecular_function" evidence=ND] [GO:0009507 "chloroplast" evidence=ISM;IDA] [GO:0009535 "chloroplast thylakoid membrane" evidence=IDA] [GO:0009579 "thylakoid" evidence=IDA] [GO:0009534 "chloroplast thylakoid" evidence=IDA] [GO:0080167 "response to karrikin" evidence=IEP] [GO:0009658 "chloroplast or…	ATTCCCGATAAATCTTATCGATGCTGATAACGTGCGAACGTGGCAAAATCCATTTCAAAGACAAGTATCAATCCACTGAGTGAGGTGAAGAACAAACGAAGGAACAACTGGAAAAATGGAAGCAATGGGAGTGTGCAGATATGTTGCAGTGCATGCTTCACCTTGTCAATTGAATCGCGTGAGCCGTAATACCACTTTCGCCATGGCCACCCAAAAGGACGTTGGAGGCACCCGCCAGGTTAAGGTTTTTCCGTTGGGTGATAAATCGGCTGTTTTACGACCATTAAATAATTTCGAGGGGTCATCAATAAAGTTGCTCTCAAATGTGGAACAGCTGAGATTGCTATCCAAAGCAGAAAAGGCAGGCCTATTATCTGCTGCTGAAAAGTTTGGTCTCTC…
c33420_g1_i1	-3.68912	28381	17033	21638	28429	9838	19203	0.000763549	22.0164	1068	.	.	.	GCTGTTTATTTGTGTCTAAGGCTATCCATAATTTCCATGTAGAGTTTTATTGGATCGAGATGAATATAGAGATAAGATCTTGTTTGTATTATTAGAATTGTGTTCAACATTCACAGAGACAAACATAGCTCAGCAGGAGGTTGAAGTTGCCACCGAAGAAGCTCTTCCTTGCAACAGTAAGGATGAAACAAAAATAAAATAATACACATACATATATGGCTTAATGTTTTCTTGTATAGTTGCCATTAGCTAGTGGTATTGTCTGCACGTTGTTCACCATTTTCTTTTGCTTGACGTTTAATGATTAACCTCATCTAGTGAAGCAGGACCCAGTGGGTTCTACCCAGAACCATTGGTTTGACTTGACCTAGGTCTTAAACCATGTTGAGTCAGATCAGA…
c33435_g1_i1	2.40196	41	82	36	30	7	21	0.0380326	12.8526	620	.	.	.	ATTTTCGCACCTCTACACATGTTGTACACCATAATCCATTGAATATATGAGTACAAAATTGTGGTAGTTGGAGTGTTATGCAAGATTTACAAACCTAAACTTTAGTGGTAGGTGGTTTACAATGATCTCTTAGCATATGAGTTACATATATAAAATATGAAGTGTTAGGTGAGATGTCATCTTTGACCAAGTCCCCTATAAAGAGTTAGTTGAGATGTGCAAATATAACACATCTTTGACTAAGTTAGCTATGACTGAGTCTAGTCATTTTATCCTTGCTTAGAGGACATTGTCCTCAATTTCTGCTGATGCACACACCCCTTAAATTGTTCAATGAAGAATGAAATAGCTTGTTAGAGTTGTGTAGCTGGGGTCTTATTATGGCTTCATCTGCCTGCC…
c33528_g1_i2	-2.53091	12	2	14	2412	47	640	0.00513384	1123.73	980	unknown [Picea sitchensis]	gmx:100306702 uncharacterized LOC100306702	TAIR|locus:2124236 - symbol:SEP1 "AT4G34190" species:3702 "Arabidopsis thaliana" [GO:0009523 "photosystem II" evidence=IEA] [GO:0016021 "integral component of membrane" evidence=IEA] [GO:0009535 "chloroplast thylakoid membrane" evidence=IDA] [GO:0009611 "response to wounding" evidence=IEP] [GO:0009644 "response to high light intensity" evidence=IEP;RCA] [GO:0016168 "chlorophyll binding" evidence=…	AGAGTAAGCATTTGCACCGTCTTAATTCATTGCCAGCTGATATTAAATATTAAAGATGGAATCATGTGCGTGGCGATAATGTTTGAAAGGTTGCAAAGCAACAACAGGTGAAGATTTCACTAGAAAAAAACCCAACTCAAAACCCAACTCTGGGTTTTTATCATTCATTCAAATTCTATTTTGAATGGGAATGGCGACGCAAATGGCTTGCACACTCAGAGGATTATCCTCTCCTGTTCTTCAAGAATCTAAGGGCAAAATTAGCAGTTCACGTTCAGCAATGCCAGTTATGTCCTTATGTTCGCCGCTGATTAAGAATGGAATTTCATTCAGTTCTTCTTGTCAGTTGCTGCAAAGCTCTCAAATTTTCATTTTGCAAGCTACCCGCGCAAGGACACA…
c33547_g1_i1	4.37576	3	2	6	263	34	751	0.00211825	11.8616	1240	PREDICTED: AT-hook motif nuclear-localized protein 15-like [Nelumbo nucifera]	nnu:104597337 AT-hook motif nuclear-localized protein 15-like	TAIR|locus:505006460 - symbol:AHL20 "AT4G14465" species:3702 "Arabidopsis thaliana" [GO:0003674 "molecular_function" evidence=ND] [GO:0005575 "cellular_component" evidence=ND] [GO:0042742 "defense response to bacterium" evidence=IMP] [GO:0045824 "negative regulation of innate immune response" evidence=IMP] [GO:1900425 "negative regulation of defense response to bacterium" evidence=IMP] Proteomes:…	GTTTAAGAACGAGATGCGGGGATCGATTCTTACTGCTATTCAGCCGCCCATGAATCATATTTACAGGTAACTTCTTTTGTTTAGCTGTTCTGACCTGGTGCCATCGAAATTGCAGCCACGGTGGAAGAATCAGACAGATCAGTGACCTGTACCGCGGTCCGCGTTATTTTATTGCGGTCGACTCGGCATTAGAAAAACTAAATTCGTGTAGTGGATTACGTATATCTATAGATATATTTTGGAGTCCTGGCAAGCGGGTGGTGGGTAGGTAATGTATCAAAAGGCATGGCGGAGCCGGTCGATCCGTTGGGTCATCAGCACCTGCACACTTCTGAGGAAGACGAGAACAGCGGGAACAGCACTCAGGGGAAAAGGAGATCCAGAGACCATGATGAAACC…
c33585_g1_i1	3.65707	87	72	54	10	10	35	0.00463985	8.94383	1281	SNF2 family DNA-dependent ATPase [Physcomitrella patens]	ppp:PHYPADRAFT_91575 CHR1543; SNF2 family DNA-dependent ATPase	RGD|1306507 - symbol:Rad54b "RAD54 homolog B (S. cerevisiae)" species:10116 "Rattus norvegicus" [GO:0000724 "double-strand break repair via homologous recombination" evidence=IEA;ISO] [GO:0003674 "molecular_function" evidence=ND] [GO:0003677 "DNA binding" evidence=IEA] [GO:0005524 "ATP binding" evidence=IEA] [GO:0005634 "nucleus" evidence=ISO;IDA] [GO:0006974 "cellular response to DNA damage stim…	CCACGGCAAGAATTTCGGCAGACTATCAACTCAAAGGAATTACGGGAGCTTCTTCTTAATCATGTAAGATCGAGGCCGGGTTCAAGATCAAGAACGCAAAACCATTGGCACGTATCTCGGATTTCAACGCAAGGAAGCAGAAGTGAATTCTGCAGAATTTGTACAGCACAACGATTCAGATAGTGTTCCGCTGGCTAAGATGAAGAAACAGCAGGCGTTCAAGCCCCCATTTACTAGTCATAAGCAAAACCCATGTCTAAAACCAGAAGCAGTGTATCAGAAGCAGTGCACCGCACCAGTAGATGCCAACCCTCCTCCTTCTTCTTGTTATGAGTCTGGTGTGACTGTGAGAAAGCCTTGCGATTCTAGAGACCTTTTACTTTCAACAAAAAAAAGTCT…
c33633_g1_i1	4.65709	20	69	18	8	2	10	2.51954e-06	185.981	1111	hypothetical protein 2_974_01, partial [Pinus cembra]	atr:18435299 VQ motif-containing protein 4	TAIR|locus:2032200 - symbol:MVQ1 "AT1G28280" species:3702 "Arabidopsis thaliana" [GO:0003674 "molecular_function" evidence=ND] [GO:0005634 "nucleus" evidence=ISM] [GO:0008150 "biological_process" evidence=ND] [GO:0010200 "response to chitin" evidence=RCA] EMBL:CP002684 Proteomes:UP000006548 InterPro:IPR008889 Pfam:PF05678 EMBL:AC021044 EMBL:AF370468 EMBL:BT020398 EMBL:BT020477 EMBL:AY086070 PIR:A…	GAGGAGGAGGACGAGGAGGAGGACGAGGAGGAGGACGAGGAGGAGGACGAGGAGGAGGACGAGGAGGAGGACGAGGAGGAGGAGGAGGAGGAGGAGTCTCAGGTAAACAGCACGCCGCACAGACAGAGGGGGGAGTAGGAGCAGGAGGAGTCGGCCTCTACTTCAAGCAAGGCCCGGAGATTTCAAAGCCTGGAGTTGAAGTGGGTCCTCGGAAATCCGCCTTCAAGCTCCATGAAAGAAGACAGAGCATGAGAAAACTGGAGATTAAACTAGGCCTAACGTCTCTTCGCCACAATCCTTCAAGTGGGTTGTCCCCTAGAACAGCAGGTGAGCTTCGATCCCCTAACCTTCAAGACATTCCTGCACTCGTTCCCAGCCCTGTTACCCCTCTTGGATCGG…
c33671_g1_i1	-5.50685	9	14	12	2263	38	1774	0.000162116	46.2985	1697	unknown [Picea sitchensis]	ppp:PHYPADRAFT_181161 hypothetical protein	TAIR|locus:2098881 - symbol:AT3G61320 "AT3G61320" species:3702 "Arabidopsis thaliana" [GO:0003674 "molecular_function" evidence=ND] [GO:0008150 "biological_process" evidence=ND] [GO:0009507 "chloroplast" evidence=ISM] [GO:0016021 "integral component of membrane" evidence=IEA] [GO:0031969 "chloroplast membrane" evidence=IEA] GO:GO:0016021 Proteomes:UP000006548 EMBL:CP002686 GO:GO:0031969 EMBL:AL13…	TCTTGAATAGCCTCTACTTCGAGGCTGCTCCCCCCAAAAATGGGGGTTGTTTTCATGCTTCAATGAGTCCCTTGTACAGCCAGACATCCAGCTTCCATAGTTAGCGAGGAAGAGTGGAGCGATGATTTCACTGAATATCGGATGGAAATACCGATTGATCTCCTCCTCCTCCTCTTCCTATATGGGGGAAAGTGGGTACACCAAATTAGGCAAGGGCAAGATGAGATGGAGGCCCGCGCCAGGCGTTGTAATTAGTTGCGAGGTGAGAAGGGAGTCAGGTGCTGGGATTTGGAAAGCCAGAAAGGCGTTTAAGAGTTTAATTAGCAGTTTGAATGTGTGGAGATTGGCGGATGCGATAGCAGAGTGGGCGGATGAAATAAAGGAAAGAGGGATGGTGCA…
c33696_g2_i1	3.48648	107	43	34	16	14	22	0.000509812	190.707	592	unknown [Picea sitchensis]	mus:103994912 uncharacterized protein LOC103994912 isoform X1	TAIR|locus:2115658 - symbol:AT4G05150 species:3702 "Arabidopsis thaliana" [GO:0005634 "nucleus" evidence=ISM] [GO:0004674 "protein serine/threonine kinase activity" evidence=IDA] [GO:0046777 "protein autophosphorylation" evidence=IDA] [GO:0048767 "root hair elongation" evidence=RCA] InterPro:IPR000270 Pfam:PF00564 SMART:SM00666 Proteomes:UP000006548 EMBL:CP002687 GO:GO:0004674 GO:GO:0046777 EMBL:…	CGTTTCGTTCAAGTACCAGCTGCCCAACGAGGATCTGGACTCTCTGGTTTCTGTTACAAATGACGAAGACATGGAGAACATGATGGCGGAGTATGACAGATTGCAGAAAATGGGTTACAGGTCCTCCAGGTTGAGGCTTTTCGTGTTTGCTAAGCAACCCGACGGAATTTCGTCGCACAACAGTTTGGGGTCTCGTTTGGAGCAGACAAAGGCTGATAATTGGTTTGTGGATGCGCTTAATGTCGGTCCGGTTAGTAGGTCGGAGGCTCACCCGCAGGGGCCTTGGACGAATAATATGCCCGACTTCTTGTTTGGGCTTGGAGGCAATGGTGTTGAAGACGATCGGAATTCGGCTCAGAGAGGTTATTCGGGTCATGAGACGAATTCTAAGGAGCAGGA…
c33696_g3_i1	3.13837	10	8	4	3578	12	1712	0.00181355	266.808	881	unknown [Picea sitchensis]	tva:TVAG_376010 hypothetical protein	TAIR|locus:2034898 - symbol:AT1G23720 "AT1G23720" species:3702 "Arabidopsis thaliana" [GO:0005199 "structural constituent of cell wall" evidence=IEA] [GO:0009664 "plant-type cell wall organization" evidence=IEA] InterPro:IPR006706 Pfam:PF04554 EMBL:CP002684 Proteomes:UP000006548 EMBL:AC005990 GO:GO:0005199 GO:GO:0009664 PIR:C86371 RefSeq:NP_173784.1 UniGene:At.41527 ProteinModelPortal:Q9ZUC3 Ense…	TTTCGAACAGGATAGTAATCTGCGGGCAAAGTCAAAGCCGGCTGAACCGACTCCGGTTAAGGAGATCGGTGCCCGAACGAAGGAAGAGCAGTACTCAACGGAAAATTCCGTGGTTTCAAGTTCCCTCGTTAACGAACGGGCGACTCAGCCGCAGCTGCAGATTCCGACTCAAGATTTACAGAAGCTCCAGCTGAGGCAACCGCAGGACGCGACCGCTTGGCCAGTGGATGCTAACGCCAATCTTAACATACCAGGTAGGAAAATTATACATTCTGACCCTGTAAAAGCTGTGAATTTATCAAAATTGGATATGGCCAGGCCTGATCCTACACCGGATCAGCCCAGCTACATGCCTCAGCAGCGACAGTTTCAGCAGATTCCGTCTCCATCGGAGTACTA…
c33713_g1_i1	2.35689	259	102	190	227	49	97	0.0431924	8.67453	1236	.	.	.	TGCTCAAATGTTTCTTCTAGAGAAACTCATCAATAACAACCTCTATCAATGAGGATTTATGCCCAAAGATGGCATCTATGGCTCCTCAACAATCTCTAAGGGCAATCGATCCACCATGAATGCAGAGAAACCACCTCCAATGCGACAGGTGTGGCCTTTAGTAACTCACACCAACGAAATGTTTATGAATAGATGTGCCCAAAACAGTCTTCAATACAAATCGACCCACACTAGTGTGAAAATGGTTCCACAAGCGTGAATATATGCTAAGAGTAGTCGTCAAGGAGAACACATGTGAGAGATGCTAGATACAGTCAACTATGATGGTATGTGTGAATACCAAACTCCTCAATCCATGTGCAAGAAGCCATATGTAACAAGGAAAAGGTCAATCTTCTC…
c33796_g1_i1	-2.45346	14	36	18	2	2	7	0.00640123	27.3132	1504	PREDICTED: uncharacterized protein LOC101293944, partial [Fragaria vesca subsp. vesca]	fve:101293944 uncharacterized LOC101293944	TAIR|locus:2045756 - symbol:AT2G01050 "AT2G01050" species:3702 "Arabidopsis thaliana" [GO:0003676 "nucleic acid binding" evidence=IEA] [GO:0005634 "nucleus" evidence=ISM] [GO:0008150 "biological_process" evidence=ND] [GO:0008270 "zinc ion binding" evidence=IEA] InterPro:IPR001878 SMART:SM00343 Proteomes:UP000006548 EMBL:CP002685 GO:GO:0008270 GO:GO:0003676 eggNOG:KOG1075 EMBL:AC006837 InterPro:IP…	AAAAAAGGTTCTTTGTAGTTCAATTTTATTCTTCAATGATTACCAGGAAATTTTTGAGGAAGGACCTTGGTTTAGGCTTTAGGGGAAGAACAGGGAAGAGCTGGTTTCCTACAAGGATGCAGCTTGTTCAATGGTTTCTCCTTCATCGGTTCAACCTTCCGTCATGCCTAGCCCATACATTGTAAATAAATTGGACAAGATACCAGCTTTGGAGGTCAAACATTCAAAGGTAAATGAGCTCTTTTCAACCCTTAAATTTGAAGCAGCAATATGTCATTTAAAATTTTAATTGGTCCTGGATTCAGTCAACCGATTTGCATCAATTGAATCATTTCAACTGGACCAAACACTGTGATATCCTTTTGTGTTAAAAAAGGTTCTTTGTAGTTCAATTTTATT…
c34472_g2_i1	-3.71073	1207	644	1514	772	471	370	0.0149377	2.56452	696	.	.	.	CTGAGTTTTAGCATTGTGAGGCTGTTGAGTTTTAGCCTGAATGTCTGCGGAGATTAATTCTGCAAATATAAAAACTGGCATAAAGATAAATTTAAGTATTGGGCATATATGTAGTACCAAGTTTTTATATTAACGAGCATGAAATTAATTAGAGGCGCATCAGCATTCTGTCCTTGTTCATAATCTAAATTTGCTTAAATGAACATGGAATATGTATATCAGCTCATAGATATATGGGCAAGCTTTCTGAAGTTTAGGTGTCGTTTGCAGTGGGGTTTGCTCTCAGCCCTTAGGAGTGTTTTGTTTTGAAATATTTTCCAAAGCAATAAATAATAAAATGAGAGTACTCAAGGGCATTGAAGAAGGTTGTAGTCAACATTTTTAACCAGCATTCAAAAT…
c34647_g1_i1	-3.3668	19	14	15	3	4	3	0.0214185	2.76463	303	.	.	.	TATTACGTTCAGCACCTTCCAACAGGTCTTTCTCTGACTCCAGAGTCCATACTTCATTACTTTTTGCTCGGATATTGATTCAACATGAGATTATAATGTTCAACCATTTAGGATTTGGATTAGTTTAGCAGCGTAGCTTGTAGCTAAACATCAAGAACACTAAGCTTTCTATTTTCTCCCCATTCATTTTTATTTTACTTTTTATGAAATATACATTTTTTAGCTTTTATAGGCCAACTGTTGTAATTGTGGATGTGTAAGTCGGGAAATTTATATAAGTATTCATCTTACTTTCTTGAAGGC
c34741_g1_i1	2.53165	965	654	705	246	225	471	0.046499	5.99578	899	.	.	.	ACCAAACTTATGGCCATGGTGTAGTAGCGATGCTAGCAAGAAATAAGAAAGATCCTTGGCCTAGCTTCCCCATCATAGTCGAGACATATACTATCAGTAGTACGTCAGAGGCCGAAAAGTTGGTTGAGTCTATCCACACCTTTCAATTTGGAGAAGAAAGATTCAAGAGGCATGATCCAAGAATAGTGGTGTTGAACTATATGTGTGCATATTATGTTATGTGGCCTTATACTCATGAGATTTTCTTGGATGAAGAACCTGGAACTAGGGCCTTGAATTGGAAAAAATTACTAATGAAATTAAACCGCAGGAAGAAGGTGATAAGTCAAAAAACCAAGACCTGGAAGAAACCACCTTCTAAAAAAATAGAAGAAAAGACAGGTGTTGCATTACTGAAAG…
c34747_g1_i1	-4.41622	30	68	32	21	9	14	0.00189865	5.52791	653	.	.	.	CTTTTATGAATGCTTTCATCAATAGAATGCGAATCTCTCTGCCACTTGATAACATGAGCAAGAGTATGTAAAAGTTTGCCTCTACCTGGATTATCATCTCTGAAGGGTTCATGGCGAAATGTGCTCTGTTCTTATAGAGATTTTCAACCAAGCATCTATTATCCTATGTGCTAATTTGGTTCTATCATCCCAAGTTCCCTTTACTTGCCTACAGCTTCCTGCTGTAATGATTTAACGAATAAGGAAGTCACAGTTGTGTTTGTATCTCTGATGTAGAGGGTTGTTTTGGTCCGGAGGTTCTGAAGTAGATCTCACAATGTGATGATTTGTAGTTAAATTAACATTGAGCATCCTTCGAGACCCCTCTGCAAAGGAGGATGCATTTATCAGAGAGGATAG…
c34851_g1_i1	2.89804	336	263	329	128	103	204	0.0414624	4.96524	1012	.	.	.	TGAACAAAGATGTTTGACAATGTTGCAATTATGGAAGGAAACAAATTGTCGTTTTCTTACTTTAACGAAAAAAGCTTCCAGGAAACATGTCAAAATTTGATGGGATGACAAATGGTAGATAATACCAAAATGGTTGATTTTAAGCTAGAAATATTCTCATATGACAAACGCATTGGTATTTTATCACATATAATGCAATTGAGCAGAAGTGGAAAGTGATTGAAGCACTTACTTTTGATAAAGAAAGTAATGCCATCAGTCCTTGAGAACCCAACTGATCCTTGAGATTGCCAATCGACTCTTGGATGTCAAGGCCATAATCCTGTGTTCACCCATGAATAAGATGGGTTTTGGCATCTTATGCATATATCCCAGTCCAAGTCTTGATTTGTTTGGTGA…
c34962_g1_i1	-3.85015	190	144	100	91	48	86	0.00258449	9.77157	960	hypothetical protein AMTR_s00175p00040470 [Amborella trichopoda]	atr:18444246 serotransferrin	UNIPROTKB|Q9PT13 - symbol:Q9PT13 "Serotransferrin" species:8022 "Oncorhynchus mykiss" [GO:0005615 "extracellular space" evidence=IDA] [GO:0032496 "response to lipopolysaccharide" evidence=IDA] InterPro:IPR016357 InterPro:IPR018195 PIRSF:PIRSF002549 PROSITE:PS00205 PROSITE:PS00206 PROSITE:PS00207 GO:GO:0005576 GO:GO:0006879 GO:GO:0008199 GO:GO:0006826 HOVERGEN:HBG000055 InterPro:IPR001156 Pfam:PF0…	GCAGCTCATGCCTTCCAGACAATACATACTCTGGGTATTCAGGAGCTTTTCGCTGTCTTGTAGAAGGAATTGGAGATATTGCTTTCTTAAAAGCTGATACTGCTCTATTGTATTCTCTAGAAGGCATGAATAATCAGTCATGGTCAACAAAGTCCATCAGTGATTTCATGTACCTATGTCCACAAGGAGGTTGTAGGCCCATTAACAACTATCCTGGAGATTGCAAATTTGGTTCTGTGCCAGCTAATACAATAATGACCCGAAATTCCCTCCCACATTCTAAGAAGCTGGCTATTGTGCAGACACTGCTGAATGCAAGCTGGACGGATGCCCTGTATAGTGGGAAAAATTGGGCTGATCATCTGCTTACTGTTGGCACACAAAGTTTGCAAGAAGTCA…
c35257_g1_i1	3.37589	17	21	15	7	4	1	0.00674613	7.98713	757	.	.	.	GTTTTTAGATTCCTAGGTGTGGGCTTTATTTCTATTAGTACACATCTTCATATCGTGTATTGAAAATTTATCTAGTTCTTCAAAAAGCTCATTTTGTCTCCTAGTTTTGTCTCCCCAGTTTTTCTTTTTAATGCGTGCAACTCTTTGTTCACTGTTGTTCTTCTGCCTCTTCTTGCCATTACTTCTCTCTACAGCCTTCTTTTGTCTTCTTTGAGCCTTTCTCTTGTTGAGCTCACATTTGACCACCCCCCTCGATTAGACGCTACCCAAAGGATTATTTTTTCCTGTGCTCCCAATGGACAGGGCACCAAGATGCAAGGAGAGAAAAATACCATTTCAGTTCTCAGATCCATTATACCTCGGGGAGTTGTCCAACCTCTGCTAGTGAGACCATTGTGG…
c35429_g1_i1	2.43867	23	10	16	2	4	2	0.0374198	8.58804	1361	.	.	.	GATCTGGAGTTAAGATGGATCTACTCTGGTTTAGTTATCAATAGAGATGATGGAGATGTGTAATTCCTTTTGTGCTCAATGTGGAACTACAAAAACTTAAAATATTAAGTAAATAAAAAATATAAAATGTCGACCCTATCTAAAGTAAAACCATGTTAGATTAAGCTGACATTGTATATATTTTATTTACTTATTTGCTTAATATTTTATTATTTTTTAAAGTGCCACTTGTCAGCTCAATGTGAAGCACAGAAGGAATTAGACATCTCCCTCATACTGGCTGTAGAAAGTTCTTTTTGGCCCAAAAATACATAAAATATGAAAATATAATAAAAATATATTGATGTACATCAATGAAAGTCCAAACTATTAGAGACCAAATATGTAAAGTTTGCTCAT…
c36506_g1_i1	2.34946	196	75	139	35	29	3	0.039664	9.3079	924	.	.	.	CAGAATTTCTGGGCATGTTTTGTAACATTGAAGTTTGTACACAATTTCCATGCTGAACTTTGTTACATTGATGAAGCAAACGCCAAGTTTCTCCATTGAGATGTTCCATTTCAGCAGTCACTGTTTCCTTGGCACATTGATGCCCCTTATGTTCCAAGAGAGGATTTTTATTGTGAGAAGTTAAGGATGTTTTGGATAAAAATCTCCAATAATAACACCAACTTCCCAAGTTTATCAACGTCTCTCCCTCTTTTCAGAGCATGTCCCTGCTTGACTTCTTCCCTGCTTGTGCCGTTCCTATTTTTGATGTTTCAGGGAACTTGATTTAATTCTGTGTGTTCTCTGGGGGTTGAAGGCTGGTTTAGATCCCTGATGTTTACTTTTTTCTTGAGACATTCC…
c36539_g1_i1	2.64816	70	63	35	31	18	20	0.0229294	9.49692	1536	.	.	.	AATCCCTCCCCCTCCTGCCGCCCCATGGCTAAACATTACTATAAGAAATTTAAGAATTATTTGAAGATTTATTCCAAAAAATAAGAGATTACTTTTAGATGGCATTCTGCTTTATTAACATGCAATCTTGTCAACCACTTCGTTGCAGTTCTAATCGATGAAATTTCACATTATCAAGAAGTTTGAATAAGGGGTGTTTCCTAGTTAGACACTTGTAATTAAGGAGTGTTTCCTAGTCTCCAGGAACAAGAAACTAGTGTCACTGGTTACTTTTCTTAACACAATAGTTTTACTATCGTTACCCATCAGAGAGTTATGTGATCAGTAGTTCTTTTGGGTAAGCATAAATTTCAGGCATTTAGGTATGCTTTGTCATATAAGGAATAAATTTGTGAATGA…
c36679_g1_i1	-3.47805	32	109	31	18	10	13	0.0214521	2.55387	507	.	mdm:108169464 uncharacterized LOC108169464	.	CGTTGCATAAGTTTATGCACTTTCATGTTACTATTGAGTTTATAATAGGATTTAAATGGTGGATGAAGATTTATAATAGTGCGACAAAGTCTTTTTAAAAGTGTCAAGACAAAAGATGCGCAATTAGTTGTTTTGTATACCATATTTGTCATATCCGATAGTGCGCAATTCTCGTCGCAGTAAAAAATCGCTATACCGCGTAGTTATTTTAGGTTGGTTACTGTGTGGCCTTTCCCACATCTGGTATCACAGCAGGTTCAGGAAAGCTCAGAGCGGGTTCAAGAAGAACAAAAGCTATGTCTTGGAAAGAAGGTTATTTTTCAGGAAAGCTCAGAGCGGGTTCAAGAAGAACAAAAGCTATGTCTTGGAAAGAAGGTTATTTTGGAAAATAGCTTCCAC…
c36731_g1_i1	2.4579	8114	8986	6585	7013	3385	4101	0.048306	6.80941	879	.	.	.	CAAAATATTCGTTAAGAAGTTAAGGAATATATCAATCTGTATTGCCAGCATTGATGGCAGCAGTGTTCACTTTGAGAAAAATCTGCAATAAGTTCCGAAACACTCTTTCTACTGCGTTTCGCGGGTTGGTTAGAAAATTTAGTGTTGGGAAACTGAGATCCATGTTTTGTCCAAGTCTAATGACTTTCCGAAGCCAAAGAAACTAACCTTAACCAAAAGAAGTAATAGGTATAATCATAGCTGTTGAAGGGTATAATCATAGCTGTTGAAGTAATGATCTAGCGGAGGTTCTATATTCTGCCAAATTTGCTCAGGACCACTATGACATCTACCCGTGCTGGGATGCGATAGTTATTAACACTGTTGGCTTGGATGTAGTAGTTAACTTCATTGGTTGCA…
c36840_g1_i1	-2.21683	35	13	31	8	6	11	0.00998265	861.657	1271	unknown [Picea sitchensis]	tcc:18589657 protein EMBRYO SAC DEVELOPMENT ARREST 3, chloroplastic	TAIR|locus:2044812 - symbol:EDA3 "embryo sac development arrest 3" species:3702 "Arabidopsis thaliana" [GO:0009507 "chloroplast" evidence=ISM;IDA] [GO:0031072 "heat shock protein binding" evidence=IEA] [GO:0051082 "unfolded protein binding" evidence=IEA] [GO:0009535 "chloroplast thylakoid membrane" evidence=IDA] [GO:0009561 "megagametogenesis" evidence=IMP] [GO:0006098 "pentose-phosphate shunt" e…	CCACGATATGAAATCGAATGAATGGAGCGAACATGGCGAACGTTCTTCCTACACAATCCCATTCTCACAGAACCGCCATTCCATGCGCATGCAATGGCCGGGCGACGTCTCGGGTTCGAATCCAATCCCGGAACGCCCCTGTCCCTTCCATGTTTGATGTTAAAAGCAACGACGAGGCCGTAGCGAAATGGCAGGGGGAAGCTACAGTCACTCCCGGGTTGATCATTACCGGCAGGACGTCCAAGATTCGAGTCCGCAGCCATTCATTGTCTGGCGGGAGGACGCCCGAGTCTGTTAATGACTCAAGTGAGGAAGCACATACTGAGAAAAGTCCAGTTTCAAGTTCACGTCGGCTTTTACTGTGTTCTATTTGCATAGGTATTGCTTCAACTAGTGTTG…
c37207_g1_i1	-2.35403	24	74	35	12	8	15	0.000871603	968.205	1456	unknown [Picea sitchensis]	ppp:PHYPADRAFT_195760 hypothetical protein	TAIR|locus:2157538 - symbol:ILR3 "AT5G54680" species:3702 "Arabidopsis thaliana" [GO:0003677 "DNA binding" evidence=IEA;ISS] [GO:0003700 "sequence-specific DNA binding transcription factor activity" evidence=ISS] [GO:0005634 "nucleus" evidence=ISM;IEA] [GO:0006351 "transcription, DNA-templated" evidence=IEA] [GO:0046983 "protein dimerization activity" evidence=IEA] [GO:0006355 "regulation of tran…	AAAAAAAAAAAAAAAAAATAAAACAACTTAAAAAGATGTCATGGCCTGACAACCCAGCCCTGTGAATCCTTACAGCTTGAATTTCTGGACATGAAAACAACCGGGGAGATCTGAATTTTCTACTAAAACCTGTGTTTTCGCTGGTTCTCGCTTGGGCCTTCATAGGACTAGCCGGAACCCTCGAATCCCGTCTGGTCATTGTTTTTTCATTTATTTTATTTTTTAAGACGGCCGATTTGGTAGAATAGGGTTTCAGATCAAAGGAGGCCAAGTGTTCGAATCCGAGGGAAGGCAGAATGAGCTCTCCGCAGAGCAATAAGTGGCTGTCGTACTTCGACGAGCCGTTGTTGGATGAAGTAGGCGTGGGACAGCCAGCCAATTCATTTTTCTGGTGCCCTC…
c37513_g1_i1	-2.91179	1504	1158	1188	1923	327	619	0.0309664	3.96341	296	.	.	.	CGTGCTTGGACCACTGCAGAGGTATCAGCAAAGTAGTTTCTTAGAGAAATATTTTTAGCGTGCATTGATATTTAATCATTTCCATTATATTTGTAGCAACATGTTAGAACTGGCATGCCAGTTGTAATGGTAAATATGAAAGTGTAAATTGCCCATATGAGGATAAAAGAGCAAATAAGGGCAAATTGGTTACACAGGAATGCCATAGGTTATAGATGATGAAAAATTTGATGGAGTGAAAGGTCAAGAGTAAAAAAGAAAAGCCCATTTGCATGTAATTTGTGACTTATCCTATT
c37816_g1_i1	-2.21694	52	35	50	42	16	12	0.0476533	11304.9	1003	unknown [Picea sitchensis]	pda:103707713 photosystem II 5 kDa protein, chloroplastic-like	TAIR|locus:505006359 - symbol:PSBTN "AT3G21055" species:3702 "Arabidopsis thaliana" [GO:0003674 "molecular_function" evidence=ND] [GO:0008150 "biological_process" evidence=ND] [GO:0009507 "chloroplast" evidence=ISM] [GO:0009523 "photosystem II" evidence=IEA] [GO:0009535 "chloroplast thylakoid membrane" evidence=IEA] [GO:0006364 "rRNA processing" evidence=RCA] [GO:0009657 "plastid organization" ev…	AGGATAGATAACAAAATCCCAGCCACGGAAGGGCCTCGACTCGAGTCTGGAGACATCCATCTGATCTCTGCCACATAAAGACGCTCGTTATCGCATAGAAGCAGAGGGCATTCGTTGGTGGAGATTGAGAGCTTCTTGTGTGAGAATTGTTGAGAAATGGCATCTCTTAGCTTATGCGCACCCTGCAACATTTCCTCGGCCTCGAGCTTGGCCGCAGGCTCCACCAAAATAGCCTGCAAGTCAATTCGAGGAGGCGGTCAGGTCTTCATGGTTAACAAGCCTTTCAAGGCCTCTCAAGATTTGGCAATCCATGACGATAATGCCATGATGAAGAAGAAAGAAGATGATCAAGAATGCATGCAGAGGAGGAGAATGATGTTTGCAGCAGCGGCAGCAGCA…
c37910_g1_i1	-3.8423	76	42	40	1	11	5	0.00629212	4.71988	589	.	.	.	ATCCGACACTGAGGTATGATCTCATACTCATCACAAACTTTGAGGTCAATGCTTGGTCTTTCTATTTCTTTTAAATAAACTATTATCAATATGTCTTTGGTTCCTCAAGATAATCAAGATAATCAACTCAGACTATAATATAAAACCTTCCCTTTTTAACCTGTGCTCAATATTTTATACACTTGCATTGTAATATTTCTCTCTAATATATAGCTGGGGTGGGAACGGTCACCTTAGGAGCACAACTCTCTTCCACTTGTGGTAAAGTTGGTTGAGTATGCGGCTTGTGTCACGCTGAAGCATTGGAACCAAGCTGATCATGGCCTACAATTGTGACAAGGTGGCAAGTCGAGAACTACTATGTGACCGAGTGAAACTTATTTGGATGTTTCAAATGCA…
c38358_g1_i2	-4.3799	14	8	19	3314	32	1283	0.00202741	5.82106	781	.	pop:POPTR_0007s03720g hypothetical protein	.	ATTCAACCATGAAGGCTCCTAACCTCCTCTAAATTTGGTGATCGACTGCCAACCGCGGATCGTTTGTTTGTCTACTGGAAAGCTCATGCATGAATTATCCCAGAGATAACAAACTTAGTTGGTAAATTAAGGTTCATATGGCCGCGTCCAGAGTGCTAATTCTCTTGGTGTTTCTACTGGTTCCTATACAGTGCAGAATTGGAGAGAAGATGGTGGCTAATGATCAGCCTCCCACTACTAGTGGGTTGAGTCCAAGTCCACTCTCAGAAGAAGCCCATTATAGCAGCAGTCCAGATACCCTAACTGTAAAGAGAGGCAGTGTCATGTCTAGAAAGTTTAACGGCTATTCATTCACCTTCCTTCCCAAGGGACTCCCCTTCGTTTATAACTCTGGCCCTT…
c39124_g1_i1	-2.4704	130	103	134	142	51	103	0.047984	28944.1	1162	unknown [Picea sitchensis]	rcu:8289793 carbonic anhydrase 2	TAIR|locus:2185460 - symbol:CA2 "AT5G14740" species:3702 "Arabidopsis thaliana" [GO:0004089 "carbonate dehydratase activity" evidence=IEA;ISS] [GO:0005829 "cytosol" evidence=IEA;IDA] [GO:0008270 "zinc ion binding" evidence=IEA;ISS] [GO:0009507 "chloroplast" evidence=ISM;IDA] [GO:0009570 "chloroplast stroma" evidence=IEA;IDA] [GO:0015976 "carbon utilization" evidence=IEA;ISS] [GO:0031969 "chloropl…	TGGGAAAACGCCACGTTACTATCGAGACCTGGTCCATGACGGATCACGGGCTACAAGATCCCAAAATTTCAACATAAGGCGAGGATTTAAATACGCCATCCTCACTTAAAATCCTCACCAAATCCACTCCGATTCAGCTTCTCGTTTTCGTCCAGCAAGGGTGCTCTGAGATCACACAATGGATTCAAGCAGCAATTCATACACTAAAGCCATCGAGCGTCTCACTGAATTATTGAATCAATCCCCGAATCTGGTCTCTGCCGCTACCAAGAAAATCGAGGAAATCACCGATGAGTTGCAAAAACAGGTTACAGTTGGAGCGGAAGAAGTGACCCAGAAATTGGCGGATGGGGTCGTTTTTGATCCAGTCCAGAAGCTCAAAAATGGATTCTGCCACTT…
c39231_g1_i1	-3.10458	185	99	220	171	76	99	0.0223054	3.8084	578	hypothetical protein AMTR_s00024p00214860 [Amborella trichopoda]	atr:18439387 protein BIG GRAIN 1-like B	TAIR|locus:2020153 - symbol:AT1G54200 "AT1G54200" species:3702 "Arabidopsis thaliana" [GO:0003674 "molecular_function" evidence=ND] [GO:0005634 "nucleus" evidence=ISM] [GO:0008150 "biological_process" evidence=ND] [GO:0009855 "determination of bilateral symmetry" evidence=RCA] [GO:0009944 "polarity specification of adaxial/abaxial axis" evidence=RCA] [GO:0010014 "meristem initiation" evidence=RCA…	GTGGAGAGTTGTTCTCATGTCTGATCGATTCCACATAAATCTATACGCATAGATAGAGATCTCATGTGTTTGTTGTTGCTGAACCTGCAGTGAAACCAGCGATTCCCCTGTCTGTTCTGTCTATTTGTTCTTCAAAGTGCAGAGAGACAATATGGATTCTCACGCTACATATCTGCAGCTTTGCTGATTCTCGAGGCTAAAGCGACAGGGGAAGAACAATTTTCTGAGAAAATCTGAATCCATTGTTTGACTGGATTTTTTTCGTTTCTTTATTGGTTGCATCCACCGGAGCATTGCAGCGTTTGAATGGTGATTCAGCTGAGTTTGGATTTGGATTTCATGGAGAATTGGGATGGCCATCGAATTGATTATAATTCGCACAATGGGCCGCACCGCGAT…
c39687_g1_i1	-3.66375	20	48	22	12	2	12	0.0136969	2.73927	702	PREDICTED: nodulation-signaling pathway 1 protein-like [Populus euphratica]	pop:POPTR_0003s06380g POPTRDRAFT_553615; hypothetical protein	UNIPROTKB|Q84MQ9 - symbol:OSJNBa0030J19.7 "Putative transcription factor" species:39947 "Oryza sativa Japonica Group" [GO:0042446 "hormone biosynthetic process" evidence=IMP] [GO:2000032 "regulation of secondary shoot formation" evidence=IMP] Pfam:PF03514 Proteomes:UP000000763 GO:GO:0006355 GO:GO:0006351 EMBL:DP000009 InterPro:IPR005202 PROSITE:PS50985 OMA:ETLIVCA InterPro:IPR030015 PANTHER:PTHR3…	CTAAATCCTTGTGCAGCAGCTATAGCCAGCAACAACATTTTTCGCATTCAACATCTCATATGGGTCCTCCATGACCTTTCATCAGTCTCAGGTGATGCAAACCATAGGCTTGCAGCACATGGGCTGAGAGCTTTCACTGCCAAGATCATTCATGCTGGGGTGTCTCTTCCTTGCTCAGACTTCCTCTCTGCAGATCCAAAGTTGCTCCACAAGGCTCTCCTCAAGTTTCATGAGGTAAGTCCATGGTATCAGTTACTCTACACCATAGCCAATAGATCTCTACTCGAGGCCTTTGAAGGCCAAACCAGTCAAGCTCTTCATGTAATAGACATTGGTGTTTCTCATGGAATACAATGGCCCACGTTCATTGAGGCATTGGCCAGAAGACCAGCCGGGCCT…
c39712_g1_i1	-2.4809	41	101	37	25	14	17	0.0406527	6.88208	745	unknown [Picea sitchensis]	.	.	CCGTTGTACCACATCCTTGGGTTTGTCGACTAGCAATGGTTATTTGCGCAGGGGAGTTTGCACCATTACTCTGAGTTATGACATAGTCATTGGGGACAAGAGGCATGTCTCCTTTGTAATTCACACCGTCGGGGGATAACGGAAGGCCAAGACTGGATAGAAAGCTGCATACAGTGATTCCGAGGGAGGACTTGCAAGTCTTTAAGGGTTTTGTGGCAATGAAATTGCCATGCCGAGGAAGGCGACAAAGTGGAAACTCAGCGAGGGTGAATCGAGGTCGAAGCCCACCGAAGCGATGAGAGGGGCGGTTGTCGTAGCCCAGCATTATCGTGACAACATTTCGAAGGAAATTAAGGATGAAATTGCAGAGGTTGAAGAGGAGGCAGTTATGGACATGGC…
c39717_g1_i1	-2.10731	10	26	13	2	1	5	0.00503624	429.842	1834	auxin F-box protein 2 [Larix kaempferi]	atr:18431049 transport inhibitor response 1-like protein	UNIPROTKB|A5AZ08 - symbol:VITISV_002642 "Putative uncharacterized protein" species:29760 "Vitis vinifera" [GO:0000822 "inositol hexakisphosphate binding" evidence=ISS] [GO:0009734 "auxin-activated signaling pathway" evidence=ISS] InterPro:IPR001810 GO:GO:0009734 SUPFAM:SSF81383 HOGENOM:HOG000239805 GO:GO:0000822 eggNOG:NOG306499 EMBL:AM440811 RefSeq:XP_002283927.2 UniGene:Vvi.12588 STRING:29760.G…	AAATTTTGATGCACTTGAAAGATTAGTTGCAAGATGCCCGTCCCTGAAGAAGCTCAGGCTAAACAAAGCTGTTTCTATCGCGGAGCTACAAAGGTTGATATTGAAAGCACCACAGCTTACGCATCTAGGAACAGGCTCATTTTCCAATGAGTTCCTACCAGAGCGAGGAGCAGATCTTCATGCAGCCTTCAGCAATTGCAAGCAACTACAGTGTTTGTCAGGGTTTCGTGAAGTCGTGCCAGAGTATCTACATGCAGTATACCCAGTTTGCTCTAATTTAACTTCTCTAAACTTCAGCTATGCTGTTATTGGCAGCAGAGAGTTGGAAGGAATAATCTGTCACTGTCATAAATTGCAGCAACTCTGGGTTTTGGACTCAGTGGAAGACACAGGTTTGGA…
c39787_g1_i1	-2.8425	130352	116103	118898	23500	41909	32985	0.00342201	13.7294	1082	hypothetical protein AMTR_s00017p00219360 [Amborella trichopoda]	atr:18436823 probable receptor-like protein kinase At1g49730 isoform X1	TAIR|locus:2090634 - symbol:AT3G19300 "AT3G19300" species:3702 "Arabidopsis thaliana" [GO:0001653 "peptide receptor activity" evidence=IBA] [GO:0004675 "transmembrane receptor protein serine/threonine kinase activity" evidence=IBA] [GO:0005886 "plasma membrane" evidence=ISM;IDA] [GO:0009506 "plasmodesma" evidence=IBA] [GO:0009755 "hormone-mediated signaling pathway" evidence=IBA] [GO:0016301 "kin…	GGAAAATGGGAGTCTGAAAGAGCATCTTCATGGTTCAACAAAGGCTTCCTTAAACTGGATAACCAGAATTCAAATTGCAGCAGACATTGCTGCCGCTTTGGAGTATCTTCATTTTTATTGTGACCCTCGCCTATGTCATGGGGATATCAAATCCAGCAATATATTATTGGATGGGAACTTTGTTTCAAAGTTAGCTGATTTTGGTCTTGCACGTGCTTCACCAAGTGATGGGAATAATTCTCGACATACTAATTCAGATATCCGAGGGACTCCAGGTTATATGGATCCAGAATATATCATTACTCAACAGCTAACACTCAAGAGCGATATATACAGTTATGGGGTTCTCCTTCTGGAACTTATCAGCGGTAGAAAGGCTATTTATGAAAAGACAAACCT…
c39804_g1_i1	-2.33297	664	229	893	326	65	15	0.0312852	15.0004	1138	hypothetical protein DOTSEDRAFT_70470 [Dothistroma septosporum NZE10]	pfj:MYCFIDRAFT_58269 hypothetical protein	ASPGD|ASPL0000185253 - symbol:An01g12710 species:5061 "Aspergillus niger" [GO:0003677 "DNA binding" evidence=IEA] [GO:0003899 "DNA-directed RNA polymerase activity" evidence=IEA] [GO:0006351 "transcription, DNA-templated" evidence=IEA] [GO:0006366 "transcription from RNA polymerase II promoter" evidence=IEA] [GO:0005665 "DNA-directed RNA polymerase II, core complex" evidence=IEA] InterPro:IPR0006…	ATGACTTGACCTTCAAGTTGTCAGATATCATCCGCGCAAACTCAAATGTTCGTCGGTGCGAGCAAGAGGGTTCGCCACAGCACATTCACGATGAGTTCACGGGCCTTCTGCAGTACCATGTTGCCACCTACATGGACAACGATACTGCTGGCATCCCAACATCTATCCAGAAGACGGGTCGTCCCCTTAAGGCTATCCGTGCTCGATTAAAGTCGAAGGAGGGTCGTCTGCGAGGCAATCTGATGGGCAAGCGTGTCGACTTCTCGGCACGTACCGTCATTACTGGTGACCCCAACCTGGAACTCGATCAAGTCGGCGTGCCTCGATCTATTGCTCGAGTATTGACCTTCCCAGAGCGTGTTACTGTCTACAATATCCACAAGCTGTCCGATCTGGTGA…
c40113_g1_i1	-3.59062	321	256	390	421	161	207	0.0119082	16.2595	730	PREDICTED: probable serine/threonine-protein kinase mps1 isoform X2 [Nelumbo nucifera]	nnu:104608538 probable serine/threonine-protein kinase mps1	TAIR|locus:2203196 - symbol:PPK1 "AT1G77720" species:3702 "Arabidopsis thaliana" [GO:0005524 "ATP binding" evidence=IEA] [GO:0005634 "nucleus" evidence=ISM] [GO:0016301 "kinase activity" evidence=ISS] [GO:0004674 "protein serine/threonine kinase activity" evidence=IDA] [GO:0046777 "protein autophosphorylation" evidence=IDA] [GO:0000226 "microtubule cytoskeleton organization" evidence=RCA] [GO:000…	AATAGATGAGAATTGGTTGCGTTTCTATTGGCAGCAAATTCTTAAGGCAGTTAATACAATACACGAGGAGCGTATTGTGCATTCAGATTTGAAGCCTGCAAATTTCCTTTTGGTCAAGGGTGTATTAAAGCTGATTGACTTTGGAATTGCTAAGGCAATACAAAGTGACACTACAAATATTCAACGAGACTCGCAGGTTGGGACTTTAAATTACATGTCTCCAGAGGCATTTATGTGCAATGATCAGGATGAAAATGGAAGCATAATTAAATGTGGGCGACCCTCTGATATCTGGTCACTAGGATGTATTCTATATCAAATGGTATATGGGAAGACACCATTTGCAGATTTTACTACATTTTGGTCAAAATACAAAGAGATAACAAACAAAGATCATAA…
c40199_g1_i1	-3.50397	43	28	35	10	12	3	0.0124004	4.04469	728	unknown [Picea sitchensis]	.	.	GAGAAAACCAGAGAACTCAGGTTCATGGATCTTGTGTCTCTGGAAAACGTGATGGCTGATAGCAGAGGAGCCACCGTAGAAAGAGTGCAATTCAACATTGCCTCTGTAATAGTCCCAAGGGTCATACAACTATTAGTCAATCTTGTATGAACTAGTTGGTTCAGAGTGGATGGTTTCTTTTGCTCAAGAAGGAAGGGCTAACAATAGATGAAATGGGTTTGTTGCCAATGTGTTCTTTGGTCAATGTAGGTGCCAATAACACACATGTTTGCCAAATACCGAGAGGTCTTTTTCTGGGCTTCAAAATCTTATCATTCATAGAAATAGATTTCAAGTTAATCTGCTCTATTTGGCGGGTTGTGGCAATTATTTGGAGCAAGTTTGGGCAAATGGTCTCAT…
c40233_g1_i1	-2.75999	1249	824	1042	432	444	463	0.0361136	4.33591	643	.	.	.	TATTAGTCAACAATGATATTGGGTCTTGGCCCTACCCCTTTTTGGTTGTTTCTTTCAACACTTGTCTTGGTAGGACAAATTATGAATATGTGAGTCAACAAAGCGCGTAGAAGACACAGATCAAAACATATTAAACAAAAAATGGCTCTTCTGCCTTATTGGTTTTTTTGTGACAACAGTTGACTCTACACGACAAATTCAGGGGATTGCTTTAAGGGGATTTGGGACAACACAGTTTTGATTGAGCCACTCTCTATTTGGGACAATTAGATCCCAATTTTAGTTCAGGTTGGGACGCCAATGACCGGTGACTAAACTGTTTTAAGCGAAGGAGGAATGACAAAGGAGCCACACAATAAAAGAACAATAGATGAAAGCATTATTTACACAACACCGAGG…
c40281_g1_i1	-4.48819	40	87	39	23	15	17	0.000885676	9.56562	456	predicted protein [Physcomitrella patens]	ppp:PHYPADRAFT_183911 hypothetical protein	UNIPROTKB|F1N3X5 - symbol:F1N3X5 "Uncharacterized protein" species:9913 "Bos taurus" [GO:0005215 "transporter activity" evidence=IEA] [GO:0006857 "oligopeptide transport" evidence=IEA] [GO:0016021 "integral component of membrane" evidence=IEA] InterPro:IPR000109 InterPro:IPR018456 Pfam:PF00854 PROSITE:PS01022 PROSITE:PS01023 GO:GO:0016021 Proteomes:UP000009136 GO:GO:0005215 InterPro:IPR020846 SUP…	GGAAACCTTGGGGCCAGCCTGATCTGCAACATTTTTCCTTCATCAGTTTTTCAGAACAGCCATGGTGTCAAAAGCAAACACAGACAATCATTCATCGACATCCCCCACCCAACAAGATTCTCTACTGGAGATCTCAGAAGCACCTCCTTATTCTTCTTCGGCTTTCAAAGATTTGGAACTCTTCCCACCCGCCATCAAATTTATATTATGGAGCAAGTTCTGCGAGAGATTTTCCTACCATGGCCTCGAGGCTATCCTCGCCTTATTCCTCTCAGTGCACCTCGGTCTCTCCCAGGTCCGATCCACACAGATATTCCATCTCTTCACAATGGCGGGCTTTGTCACTCCTATTCTGGGAGCTGTGATCAGTGACTCCTTCTTGGGCAAATACAGAACAAT…
c40393_g1_i1	6.1942	5	4	13	431	56	349	3.95519e-05	195.78	1807	unknown [Picea sitchensis]	atr:18423927 RING-H2 finger protein ATL2	TAIR|locus:2193992 - symbol:ATL3 species:3702 "Arabidopsis thaliana" [GO:0005634 "nucleus" evidence=ISM] [GO:0008270 "zinc ion binding" evidence=IEA;ISS] [GO:0016021 "integral component of membrane" evidence=IEA] [GO:0016567 "protein ubiquitination" evidence=IEA] InterPro:IPR001841 Pfam:PF13639 PROSITE:PS50089 SMART:SM00184 UniPathway:UPA00143 InterPro:IPR013083 GO:GO:0016021 EMBL:CP002684 Proteo…	AATGAATCCATTATTGTTTTCTTAACAAGAAAGCAGCCTCCTACTCGGCTCAAGAATTACAGAATAACTGCCTGAGCATTTCCAATGTCGAATTCGTATCCGAACATGGGTTCGCAAGATCATCATTTCAATGGGAATGCTACAAGTTCCGATTACACAACGATTGCCATTAGCGGCAAAATCATGCTGGCAGCTGTCGTGATTCTCTTCACGGTGATTCTCTTTGTTCTTGGTCTGCATATCTACGCGCGCTGCGTCTGGGGACGCAGGGGTTCTCAACGACGCCGTCGGCTGGCTTTTATGGGCGACCAGGACCCCCTGAGGCTTCAGAGAGTCGGCCTCGGAAAGTCGGCGATAGAAGCGATTCAGGTGTTCGTCTATCAGGCGGAGAATCACAAA…
c40522_g1_i1	-2.06709	336	128	363	8829	1652	12407	0.0450858	25.3739	2136	PREDICTED: uncharacterized protein LOC108511260 [Phoenix dactylifera]	pda:103705920 uncharacterized LOC103705920	TAIR|locus:2077803 - symbol:AT3G08600 "AT3G08600" species:3702 "Arabidopsis thaliana" [GO:0003674 "molecular_function" evidence=ND] [GO:0005739 "mitochondrion" evidence=ISM] [GO:0008150 "biological_process" evidence=ND] [GO:0005886 "plasma membrane" evidence=IDA] [GO:0009832 "plant-type cell wall biogenesis" evidence=RCA] [GO:0016049 "cell growth" evidence=RCA] [GO:0030243 "cellulose metabolic pr…	GTCCCGTCAGGAGGCTCTGCAACACTTATTATTTTCATCCTTTTTAAGCTGAGTTTTCATTCTGTTCACGAGTTTTGACCTATACAGCTGGATACCCATTTGGATTTTCTATCCAACGTAATGTTCTCGTAAATACATCGCGGGAAGTCAGCGACATTTTGCATTGTTATAGATCGATTTTTGCCTGAATTTCAGCCGCGTTTGTTAGAATTTCGAACATTTCGGCACTACTATTCCCCTGCATTGTTTGCTACAGAGCTTAGCTTTCTGTGCAATCACGGCCCCTGATGAAGAATCCTGCTGAAATGCTGTAAAAAATGCTGCAGATACAGCGAAAAAAACTCAAGGGAAGCCATGACAAACTTTGAATGTCAAAGTGTGAAGAAGTGGGCCGCACTG…
c40707_g1_i1	-2.09898	73	48	34	24	13	30	0.0376901	640.782	2265	unknown [Picea sitchensis]	egu:105048125 peptide-N4-(N-acetyl-beta-glucosaminyl)asparagine amidase A	TAIR|locus:2086285 - symbol:AT3G14920 "AT3G14920" species:3702 "Arabidopsis thaliana" [GO:0008150 "biological_process" evidence=ND] [GO:0009507 "chloroplast" evidence=ISM] [GO:0005773 "vacuole" evidence=IDA] [GO:0005774 "vacuolar membrane" evidence=IDA] [GO:0009505 "plant-type cell wall" evidence=IDA] Proteomes:UP000006548 GO:GO:0005774 GO:GO:0005773 EMBL:CP002686 GO:GO:0009505 EMBL:AP000370 Inte…	CTAATAATAGTAGGTCCCTGTAGTTCTTCATAATGAAAGATACCAGATTGGCCACCAATGTCCCTCTTGGATAATGCATCTGCATCCACGTTGAGTTCTCTTTATTTATTCTAATCCATCAAGGAATATATCCATTGATGATGGAGTAGGATTTTGAATCGTTCAAGCACAATGGGTTTGAATGCCATCTGCTCTCATATAATACTTATTCTGCTGTTTCAATCTCCATTCAGCAACGGAAAAGATAGCGTTGATCTACATCTCCTGACCCACAAATTCAATGCTTCTCCAGAAGAATACATTGAAGTCAGCAGGCCTATAAACTATCCTGACAACAAGCCTTGCTCTATTCTTATCCTGAAACATGATTTCGGTAACACTTATGGCAAACCTCCTGTC…
c40721_g1_i1	-2.00705	40	26	21	19	7	14	0.0121596	870.648	1646	unknown [Picea sitchensis]	ppp:PHYPADRAFT_133433 hypothetical protein	TAIR|locus:2077432 - symbol:ATAB2 species:3702 "Arabidopsis thaliana" [GO:0009507 "chloroplast" evidence=ISM;IDA] [GO:0003723 "RNA binding" evidence=IDA] [GO:0006412 "translation" evidence=IMP] [GO:0009658 "chloroplast organization" evidence=IMP] [GO:0009704 "de-etiolation" evidence=IEP] [GO:0006364 "rRNA processing" evidence=RCA] [GO:0009073 "aromatic amino acid family biosynthetic process" evid…	CTCCTAACAAAGATTAGATTTGAGAACAGTACTTGGATTGATACAAATTGAGTTGTACATGTGGTCGAAAATGTTCCAGAGAAAAAAAGCACTACGGAGCCTACCTTCGAATTTATTGAAGTGCAACTGCAAGGGAAAAGCAAAACCATACAGCGAGAATGGGGGTGCTGAGATATACACCAGTGTCCGTTGGAGGAGCTGTTCACCCATCATCATCATTATCGCTACCGTCATCCAAGATTTATACCTGCAAGTTCAGAGGATGGCACAAGGCTTCCAGGCCTATAAAAGCTGCTCGTTGCGCCCTGGATAAATCAGGTGCAGGCCTAACAAAAAATAGCAGCCAAGTTGCCGCACCCACATTAACAGGAATCGAAGATGAGTGGGAGGTGACAAAAT…
c40755_g1_i1	2.69697	34	31	68	42	12	18	0.0415126	5.51018	845	hypothetical protein Csa_1G570750 [Cucumis sativus]	csv:101210820 pentatricopeptide repeat-containing protein At1g07740, mitochondrial	TAIR|locus:2026560 - symbol:AT1G07740 "AT1G07740" species:3702 "Arabidopsis thaliana" [GO:0003674 "molecular_function" evidence=ND] [GO:0005739 "mitochondrion" evidence=ISM;IEA] [GO:0008150 "biological_process" evidence=ND] InterPro:IPR011990 InterPro:IPR002885 EMBL:CP002684 Proteomes:UP000006548 GO:GO:0005739 Gene3D:1.25.40.10 Pfam:PF13041 TIGRFAMs:TIGR00756 PROSITE:PS51375 EMBL:AC007583 Pfam:PF…	CGACCAGCTGTAGAGCCATGTTCGGCAGTTTGAGAGTGGCCATTGGCGGCTTGTTCCGTAATCCACAATCATCATCATCATCTCCATATTCATCATGGGCTAATCTACGAGGAAAAAGGAATTCCGGATTAAATCGGAACAAGTCTTTGAATTCAGATAATCCCGACAGAAAAACCAAGCCAAAGATCAAACGTTTGATTCGCGAACCCATTCTTTTGCTCGACAAACTCAAGGACGTCCGAGATCCCGACAGCGCCCTGACGATCTTTACGAGAGCGGAAGAACGAGGCCACAGGCACGAATACCCCACTTACTCTGCTGTCATATATAAGCTGTGTCGAGCAGGTAAGTTTGAAGCCGTCGAAACCCTTCTTGATCGCATTGAGTCTGAACATATTA…
c40843_g1_i1	-2.491	67	69	77	22	28	20	0.0397158	5.81058	521	unknown [Picea sitchensis]	lja:Lj5g3v1915210.1 Lj5g3v1915210.1; -	TAIR|locus:2140598 - symbol:AT4G09890 "AT4G09890" species:3702 "Arabidopsis thaliana" [GO:0003674 "molecular_function" evidence=ND] [GO:0005634 "nucleus" evidence=ISM] [GO:0008150 "biological_process" evidence=ND] Proteomes:UP000006548 EMBL:CP002687 EMBL:AL161516 EMBL:AL049481 InterPro:IPR021899 Pfam:PF12023 HOGENOM:HOG000237973 EMBL:BT010814 EMBL:BT011288 PIR:T03993 RefSeq:NP_192727.1 UniGene:At…	CCTGCTCTTCTCCTGGATTTGAATTGTACATTAGTAGCGTTGATCTCTCTGTTCGTCGATCGATGGAGGATCCCAAACCCATTCCTGTGCCATATTCTTCATTCGGGGAATCCGACGCGACCTATAATTTCAACGGACCCCCGGTGAAGCCCAAGGGATTGATTGGCCTGCACAGCGATCCGGAGGTGAAGCGCAAGCGAAGGGTCGCTTCGTACAAAGCGTTGGCAGTTGAAGGCAAGCTGAAATCATCCATGAAGAACGGCTTCAGATGGCTGAAGACTAAGTATGTCGGAATGCGCTCTGGATGGGGCTCTGTATGAATGAATCGCTTCTCAACCATAATTATGGATCGCTGCTGCTTTAACAAAGTAAAAGAAAAATTATGATATGTTTGGATGA…
c40859_g1_i1	-3.16789	26	49	32	18	10	4	0.00093537	922.077	1156	unknown [Picea sitchensis]	lang:109333079 thiosulfate sulfurtransferase 16, chloroplastic-like	UNIPROTKB|B2C7Y6 - symbol:NRIP1 "Chloroplast N receptor-interacting protein 1" species:4100 "Nicotiana benthamiana" [GO:0005515 "protein binding" evidence=IPI] Pfam:PF00581 Gene3D:3.40.250.10 InterPro:IPR001763 SMART:SM00450 SUPFAM:SSF52821 PROSITE:PS50206 EMBL:EU332890 EMBL:EU332891 ProteinModelPortal:B2C7Y6 SMR:B2C7Y6 IntAct:B2C7Y6 Uniprot:B2C7Y6	ATTTTAATGCGTGATCAACGTCCTGTGAATTTTATCCTTTTAAATTCATGAACAGATTACATTCCCAAGAATAATTGCATCATGGAAATGGCTCACGCGAGTGGGAAGGCAGGATTGGGTGTAACCCATCTCTGTTATCCACGTTGGGCTGAGTGGGATTTGCATTGTACGGGTCCCGCAAGGGCTGTTACATTCCCTACATCTCGCATTCCCCAGGAAAAGCCACACATTACGTTTAGAACTCCCCACAATCATTCGCAGGGAGCACTGCAACACCTCTCAGACAGAGTGATCTGTAGAGTCTTCGAAAGCAAGAGGTCACAAGCAACAGGGAAGAAAATGGAGACATCACCAAAGAGCGTAACCGTGCAGGTTGCCTTTGAGCTTGTTCAAGCAGGC…
c40917_g1_i1	12.7709	30	25	20	10868	32	3043	4.6426e-08	297.647	1027	unknown [Picea sitchensis]	crb:CARUB_v10014847mg hypothetical protein	TAIR|locus:505006241 - symbol:PLA2-ALPHA "AT2G06925" species:3702 "Arabidopsis thaliana" [GO:0004623 "phospholipase A2 activity" evidence=ISS;IDA] [GO:0005509 "calcium ion binding" evidence=IEA] [GO:0005576 "extracellular region" evidence=ISM;IEA] [GO:0006644 "phospholipid metabolic process" evidence=IEA] [GO:0016042 "lipid catabolic process" evidence=IEA] [GO:0005773 "vacuole" evidence=TAS] [GO:…	CCGTGAGAGACCGACTGGGGGAGGAGTTTTGTAGGAAGCCAGGGAGGAGAAATGGAATGCAAACGAGCAGGAGCAGTAGGTACCGTTCCATAGGTATCTACCAGGAAATTATTCCATTGGCGATCAGATCAGTTGGGAATCCATGGCCACCATTGGAAGTCGATTGGGTTTACTGCTATGCCTTCTTCTATTGCCATCTGTTCTGGGTTCTTCCAGATCTTTGCTATTGGAGGACTGTAGCAGTGGGTGCGAGTCCAAATTCTGTAGAGAGGCCCCAATCCTGAGGTATGGGCGATACTGCGGAGTGTTTTACTCGGGATGCAATGGAGAAGCTCCATGTGATGGGCTGGACAGCTGCTGCAAGAATCATGACAATTGCATAACCCGCACCCGCAATTA…
c40929_g1_i1	-3.53899	298	148	187	142	92	122	0.0141871	3.93228	1062	response regulator 1 protein [Pinus pinaster]	nnu:104611797 two-component response regulator ORR3-like	UNIPROTKB|Q4GZK7 - symbol:rr4 "Type A response regulator 4" species:39946 "Oryza sativa Indica Group" [GO:0009735 "response to cytokinin" evidence=IC] InterPro:IPR001789 Pfam:PF00072 PROSITE:PS50110 SMART:SM00448 GO:GO:0009735 Proteomes:UP000007015 GO:GO:0000160 InterPro:IPR011006 SUPFAM:SSF52172 eggNOG:COG0784 HOGENOM:HOG000034820 EMBL:CM000126 EMBL:AJ938073 STRING:39947.LOC_Os01g72330.1 Ensembl…	CGCTGCTTGGGTTGTATTTTTTGTGGCTTTGTACACACGGTGGATCGTGTTTGAATACGTAGAATCTGGGATGGTTTTGGTTGTCCAAGCGTATAAAATGGCCTCGTGATAAGTCCACCGATATGTCTGTGCAAACGATCCCCAAATTATTTTCAATCTCAGATGCCATGAAAGCCTGATTATACGCGTTGGATTTTAGTCCACTCCACCGTCACAAAACCTCAGCCTGTTTTAAGCGTTTTTTGACCCAGAACGTCGAATGAATGAATGCGGCTTCTCGACCAGAGATTTTGATTTTTTTTGTTTCCAAAGTTGGAGAATTCATATATAGGTATTAAGGGGTTGATATCAGACTGTTTGTTGCAAGGGAATTGAGGGTATCCCTGTAGAGGAAGATTT…
c40981_g1_i1	2.94257	210	202	215	280	82	91	0.0138189	9.50213	1966	.	.	.	ACTGAATTAAATGACACTGCATATTACCTATCGATACAAACTTCAAAGTCATGAGAGCATCAGTCAAATCTGATGCTTGCAACAATGGTCATCCATCCAAAACTAACAATTCAGCACTTTTCAAAAAATTGTTAACAAGTTTGAGTGCTTGCTACCACCTGTTTCCCATTTAGCTCACAAGGTTATCACAAATTTTTTTTTACTGCTAACCTCAGCAACTTCTCTAGATCTCAGCCCTATTAAACCATGAAATTGACACCTTAATGCATGCTATCAATGACTCTTGTGGGTGGTGCTTTTCATATTTGTCGTATGTAGTATATTTCATTAACCAAGATATATCATGAGAAATACATCTCAAGTATTTATCTAAAACACATCACTTGAACCATTAAGAAG…
c41141_g1_i1	-2.5971	26	39	171	8	15	7	0.00383426	7094.03	1594	unknown [Picea sitchensis]	atr:18426417 cytochrome b6-f complex iron-sulfur subunit 2, chloroplastic	TAIR|locus:2005534 - symbol:PETC "AT4G03280" species:3702 "Arabidopsis thaliana" [GO:0009496 "plastoquinol--plastocyanin reductase activity" evidence=IEA] [GO:0009507 "chloroplast" evidence=ISM;IDA] [GO:0016021 "integral component of membrane" evidence=IEA] [GO:0046872 "metal ion binding" evidence=IEA] [GO:0051537 "2 iron, 2 sulfur cluster binding" evidence=IEA] [GO:0010196 "nonphotochemical quen…	CTTTATAATGAGCAAATGCCATCCATTCATCTGCTTTTGAACTAATACTAAAGAAGGCAGATCTATTTGCACTAGCTTGTTGTTTTTATTGCCGTGTGTGGTGAGCAGGTTGTGTGGTGGATAGAAAAAGTACCTTATCATCTCATCTGATTTCTTTTACGACTACACCGTCCAAACATCGATCATGTTCTAACATTCTATTATCCTCGAGTCCACTCACCTTCCCACTCATTCTGCGTTGTTGTTCAGAAGAAAGGTGATTGGGTTCAGCCATGGCAGCTCTCTCCATCTCCACAGCGGCCACCACTTCGTATTCTCAGATATCATCATGCAACAATGGAATTTTCGCTGGACCTGGGCAACTACTGGCCTTCCTGCCACTACAAAATCATGGGCGTG…
c41241_g1_i2	-3.10914	111	54	24	29	7	28	0.0127788	529.481	1530	PREDICTED: uncharacterized protein LOC105060104 isoform X1 [Elaeis guineensis]	egu:105060104 putative S-adenosyl-L-methionine-dependent methyltransferase MAV_4444	DICTYBASE|DDB_G0285065 - symbol:DDB_G0285065 "leucine carboxyl methyltransferase" species:44689 "Dictyostelium discoideum" [GO:0032259 "methylation" evidence=IEA] [GO:0008168 "methyltransferase activity" evidence=IEA] InterPro:IPR007213 InterPro:IPR011610 Pfam:PF04072 dictyBase:DDB_G0285065 Proteomes:UP000002195 Gene3D:3.40.50.150 InterPro:IPR029063 SUPFAM:SSF53335 GO:GO:0008168 PANTHER:PTHR13600…	GAAAAGTTTCAGATCCAACTGCTCCTAACCAAAGAGCAGCCCCATGATCGGATAGCTCCTTAAACTCGACCCATGGAACTCGGGAGGATTCGACAGCTCTTTAAACTCGAGTCATGGAAACGATGGTGGACTTATCAGGTAATGATATGTGAAGCAGGTAAAGCTATATATTATGAAGACTTTGTGTGGTGGTGCGTTTGCCTTATCCTCGGCCTTCGCTTTACACCCTTGAAAATGCAATGCGATGGGCATCTTGCTATTAAATTTCCTATATACCCTACACAGATACAGCGAAGAGATTTATAGTTTGGGTATCGGTGTCCATTTGTTTTTTCAATCGGGCACCGTATACTGGGGTGAATTGAAGAGAATTAAGGGCTAATATGGAAGAAGAATTCA…
c41279_g1_i1	-3.01152	68	71	74	33	20	51	0.0277789	3.80053	515	.	.	.	CTTGAAAGGAGTTTGTATAACGGTATACTTAATCTTGAGTTTGCAAAGGTTAGGGCCCCAGCCTAAATCTGGCTTATCAGGCGTCCATGTTCGCATTGTGGCTTGGGAGGTCTGTGCCAGGCACTTACGAATTTTCTATCATCGCAGTTTATAGCACTTTCCAAATCATCACCATCGACTAGTTTGGGGTGAACAGAAAAAGCCCACTAATTTACCACTGGCCCTTTCAGATGGGCGTCAACTATTTTTGATGAGCCCTAGAATCTAAATCTAGGACTGGGTTGTGTGTTGATGCAATTGCTCCTTTCCTTTCCTAATAAATGCAAATTATTTATAGTGAGGTGTTTCTGCATATGATGGTCTCCATAGTTGTCAGGTGGGGGCTCTTGGATGTTTTGT…
c41364_g1_i1	-5.31337	6	5	16	3066	23	687	0.000613436	8.18499	531	PREDICTED: gamma-glutamyl peptidase 5-like [Nelumbo nucifera]	nnu:104605396 gamma-glutamyl peptidase 5-like	TAIR|locus:2118831 - symbol:GGP3 "AT4G30550" species:3702 "Arabidopsis thaliana" [GO:0003824 "catalytic activity" evidence=ISS] [GO:0005737 "cytoplasm" evidence=ISM] [GO:0008899 "homoserine O-succinyltransferase activity" evidence=IEA] [GO:0005829 "cytosol" evidence=IDA;RCA] [GO:0006508 "proteolysis" evidence=IDA] [GO:0008233 "peptidase activity" evidence=IDA] [GO:0019760 "glucosinolate metabolic…	CGCCTATATATCGCCGCGCCCCGCCCCATGATCCAAATCCCCACTTCTCTCGGCGTCTATTCCTTCCTGGAAAACCCGGGAAGAAATAAAGAGGAGGAATTTGCAGGTCCGGAGCTGAGAATGGGGAAGAGATTCGGCGTTCTGTTGTGTGCGCCTGATCAGGGCTATTTGAAGAAAACATATGGGGGGTATTTCACTCTATTTGCCAACATGCTGAGCGAGCCGGGGGAAACTTGGGATTTGTTTAGAGTTGTGGAGGACCAATTTCCTGCTACAGAAGATCTGAGCAAGTATCACGGATTCGTGGTCACTGGAAGTCGTTATGATGCCCATGGAAACGATGCCTGGATCTTGAAGCTCTGCAATTTGTTGCAGACACTGAATACAATGGCCATTAAA…
c41479_g1_i1	2.67838	565	340	435	421	193	129	0.0496453	4.32546	564	.	.	.	ACTCAAGTAGGCCCACACAAATGAAGCAACTCCCTCAATAAGAGATACATGTCAAGCTTCAAGGTGATGTCGTCATCAACCAGGTCCAAGACTAAGGTGCTCCTCATCCAAGGTACAATGCTCCTCCTCCAAATTCTCCAAAGCTCCAATGGGCCTCTAGGCTATGTGCATCCTCCATGTACACTCACCTACATGTCCACTCCCTTGACCCATACATCCTCAAGTCAGGGACAACCCTCCATGCAAACGATCTAAACAACCTTATGTCATTTACGGCTTAATGCCCCCCTCAAGAATGCCAAGCGCTCCTCCTCAAAGTCAAGGTGTCCTCATAAGCAAGTGATCAATCTCCATGTGTGCATCATGAAGCAAGTCACCAAGCTATCCCAAGGTCTTCAA…
c41499_g1_i1	2.89813	22242	19444	19394	28165	10098	15421	0.0207528	6.80849	876	.	.	.	CTTTATAGGACTTTGAAATTGCCTCAGGATTACTGATTTGTATTACCTTTGGAATCTAAGGTGTAAGTGTATCTTACGCAATGATGTTAGTTCTGTTTTTTCTTCCTCAGGATTTGGCAGGAAGAGGTATGCTTTCAGCTCCAAGCCAAGGGATTCCTGCTTATCTTGTCCATCTTCCTTTGAATATGCTCGATTTCAATCACAATGACATGTTCAAGAAGATCCAAACTGTATTCCAACTATTCCCGATTTCCATGTATGTCCCATGCTGCTTCCCTGGCTTCCTGTTCTATTCTCTACGTTTTGCTCGCGATACCTTCTAGAGCTAGGTGTGTTCCTTCTTTTTAACTAGGAGGCAAGGGTGTGGAAATTGAAAGTCCTTCTCTATCTGCTTGAGTT…
c41752_g1_i1	-2.32624	40	28	51	9	12	18	0.0225404	59.0343	2014	PREDICTED: protein SHOOT GRAVITROPISM 5-like [Phoenix dactylifera]	pda:103713128 protein SHOOT GRAVITROPISM 5-like	TAIR|locus:2041105 - symbol:SGR5 "AT2G01940" species:3702 "Arabidopsis thaliana" [GO:0003676 "nucleic acid binding" evidence=ISS] [GO:0003677 "DNA binding" evidence=IEA] [GO:0005634 "nucleus" evidence=ISM;IEA;IDA] [GO:0006351 "transcription, DNA-templated" evidence=IEA] [GO:0006355 "regulation of transcription, DNA-templated" evidence=IEA;TAS] [GO:0008270 "zinc ion binding" evidence=ISS] [GO:0046…	CGGCATCAAGAAGCACTTCCGCAGAAAACACAGCATCGAGAAGCAGTGGAAGTGTGAGAAGTGCTCAAAGGGATATGCGGTACAATCCGACTACAAAGCCCATCTGAAGACGTGTGGAACCAGAGGCCATTCTTGCGACTGTGGTAGAGTCTTCTCCAGGGTCGAGAGCTTCATCGAACACCAAGATAATTGCATTAAAGCAAAAGAGAGAGCGGCGCTCGGTTACAGCGATCAGCCGAGCCTGCCATCGTTAACAGCGAGGACCAGCAGTTCCAACGATACACTCAGCAGGTCTGGGCTTTCATCGGCAGGCAAACAATTTGATTCTGTTAAGTTTCACGAGCAAGCTGCTTGGCTGAATATAGAACAGCGAGAGCTGCAATATCTTCCTGCCCACCA…
c41875_g1_i1	2.97376	20	18	17	13	4	3	0.0147047	12.1053	1089	.	.	.	GGCTGTAGAGCACCTTGCTACTCGGTGCAATCATTTTCTTTTGGCACAGACCATTAACCCAAATAGTGGCTAGAGATGAAGATTCCGGTTTGGAAATGTTTGTGACAAATATTCTTAGTGGGGAGGTGTACTGAAACTAGTAAATACTTTTTTGTTGTTGTTGCAAGAGGCTTAGCCTTATATGTTATAAGTTAATATAAAGTACAAAGAGTAGGCCTTTACATCACTGAATTTCTTCTTACCACCACAGTGGGGAAGGCAAGCATATCCAACTGGGCTATAATAGTAGAGGACACAGTGTACTCTCGTAGAAAGGCTTTAGCATAAATTTTAGTTGCTTAGTCTTTCCAAAAACTTTGGAAACCCATTCAATTGAAACCCTTTTTAGGATCCTCAAAG…
c42014_g1_i2	-5.39572	491	360	922	525	225	425	6.3577e-05	11.7407	777	.	.	.	CGCTCGGAACTGTGACGATGGTTAGTACAGAGCTATAGACAGCTATTTCAAAGTAAGTATACATTATACTCTGCGTCCAATTTGAGAGCAGCTCTTTCTTCTTTTCATTCTCTAAGCCTGGTCTGAGATTTTCTTTGGAAACTAACTTGGGCTTAATTCCAGAAGTTCACATATATAACTGTGTTTTAATTGAATAAAGGGAATAGATTTTTTGAAATTGTCCCTCTGCTACATTCTATTCACATTGCTTGATACTCCTATATAAACCCTTTAGCTTACAAAGAACACAACACTTACTACGATAGTTACAATGCAACATGGTTGGCCCTAACTTTAGTGATAAGGACTAGTTAATGCCAAAAACTTCCGCTTTTCTAGAAGGGGAAGGGGAGAGTTGCA…
c42128_g1_i1	-2.17236	1385127	1360044	1366159	226360	467968	265562	0.00818026	39.3406	2126	.	.	.	CTCTACAAACCTTACTTTTATTTGTAATTCTGTCACTGATATTGCTGTTTCACTTTGTAAGAACTTCATTCAAGTACTAGGGTTTGTCCCCACTATGGGTAAATTGTAATTTGATTTTAGCATCAGCTGTCTTCTAACTTGATCAATTTGTTGTTTTTTTGCATTTGAGAGTAACTGATCTATTTCTTTGCAACTAAAATCAAGCATCCTTGCAGTTTCTGCAGAGTTCCTTTGCCATCTGTTGATTTTTTTTATTGCAGCTACTTAGGAATAGGACCATCTCTTTGTGAAGCCAATTTTACTTTTCTAATAAATCTAGACGAAGCTGACCCATATGCCTGCTTGATTAAGTGATTGGCTTTAGGCTTAATATGATTTTCCTTCTACACAATTGAATTA…
c42141_g1_i1	2.62199	5270	1676	6648	2204	1459	2335	0.0499819	5.40477	993	.	.	.	CCAAGCCTAAAACTCAACCTCCGGTATTTGTTATTTTTAACCTTCTGCTGCATCCATTACCCCGAAGTTTTTAACTTGAAATGAGATGCATGTGATGATGCTATTGCTAATTTTCTGTTGTGGCATTGTTGTATTCCCTTCCTTTATTTTACTGAGATTTGTAAGCTCACAACCTCATTTACTGAAGCTTGAAAATTTCCCCAGTCGCTATAGAATTCGTAACATATGTATTGCTGTTACCAAATGTTTAACGGAGATCCCAGTTATATAAAATTTTAGGCTCGGGGACATCCCATAAACAGCCAGGAAATGGGAATGATCCCCGAGTCTCTGAAAATGGTGCGTATAATTCTATAACAAAAAGAAGCAAATAGAGTAAATTTAGGCTTTATAAAAATG…
c42279_g1_i1	3.85621	106	58	101	4	20	3	0.00169752	11.9378	539	.	.	.	AAATTTACAAGAAAGTCACATCAGTAAGTTCTATACATTTCCTTTTGAAAAAGGTCTATGTTTCTTCTTATGTTGTCAATTTTTTCTACTTGTTTATTGCTTCCTCTCCAAATATTAAGTTCGAGTTTCTATGAATTCAAATTTCAAACCATTCATCATGCACCTAAGTAGAAATTTCCCTTTCCAAATATGATATAACCAAAAACAGCACCTTTCAGGAATTTCTAACAACTTACAAACTCAGTGATGTAGGGAACCTAATAACATAGATCCTAGATTTGAGGATCTCCGTACAAAGATCAAGCTAGACTAGTAATTCAGTCTGATAGATCCTCTTGCCCAAGGGGACAGGAATTTAGCAAAAGAGATTCTATGAAGGCCTCCAGACTCCAGAGTATC…
c42580_g1_i1	-4.23309	35	13	24	4647	43	2591	0.00355921	4.68314	428	hypothetical protein DOTSEDRAFT_169426 [Dothistroma septosporum NZE10]	ztr:MYCGRDRAFT_65614 hypothetical protein	ASPGD|ASPL0000176495 - symbol:An02g12320 species:5061 "Aspergillus niger" [GO:0006413 "translational initiation" evidence=IEA] [GO:0003743 "translation initiation factor activity" evidence=IEA] InterPro:IPR000048 InterPro:IPR002735 InterPro:IPR016189 InterPro:IPR016190 Pfam:PF01873 PROSITE:PS50096 SMART:SM00653 Proteomes:UP000006706 GO:GO:0003743 HOGENOM:HOG000107197 Gene3D:3.30.30.50 SUPFAM:SSF1…	CTTGTTCGCTGAGTTGGGTACCAGTGGATCCGTAGATGGTAGCCGAAGATTGGTTATCAAGGGTCGATTCCAGCAGAAGCAGATCGAGAACGTTCTCAGGCGGTACATCGTCGAATACGTCACATGCAAGACCTGCCGCTCCCCAGACACCGAGCTCAACAAGGGTGAGAACCGCTTGTACTTCGTCACCTGCAACTCCTGCGGCTCCCGTCGTTCAGTCACCGCCATCAAGAGCGGTTTCTCTGCACAAGTCGGCAAGCGTAAGAGAATGCAAGGTTAAGCATCTCTTTATCATGAGTCATGGCGAGATTGATGATGGTATGTGGGCTTCGTGGCTGTCTTGGGCGAGAACGTGGCAGCGGAGGCTCACTCTTGAGAGCTATGTCAGGCGCAAAGGGG…
c42611_g1_i1	3.3392	195	124	116	54	59	54	0.00305968	14.0642	1450	ubiquitin, putative [Ichthyophthirius multifiliis]	ecb:100073242 RASA1; RAS p21 protein activator 1	DICTYBASE|DDB_G0280755 - symbol:ubqB "ubiquitin/ribosomal protein L40 fusion protein" species:44689 "Dictyostelium discoideum" [GO:0044351 "macropinocytosis" evidence=RCA] [GO:0005737 "cytoplasm" evidence=IEA] [GO:0005634 "nucleus" evidence=IEA] [GO:0030529 "ribonucleoprotein complex" evidence=IEA] [GO:0005840 "ribosome" evidence=IEA] [GO:0006412 "translation" evidence=IEA] [GO:0003735 "structura…	CCCAGAACCAGGGTCACCCCTCGAAAACTTTCTTGTAGTCCTCATGTGTATTTAAACAGACAACAAAAAAGCCTTTTGAAAATAACAGGATTTCACAATTTTCGGTCTAGTGTGAGTATATCGAAATCTGAAGATCCTCAGAGTGGGGCAAAAAACCATTAAATCTACAAATGATAGCAACAGATTTAAAGGAACGAAGGAGCTGAGTTACCTGAGGATTCTTGAACTCCAGAGATTGAACCTCCTCCAGTTTTTCAACAATGTAAGGGGAAGGCTCGATTGGGATAAGGGGAAGGTTCGATTGGGATCTTTGCTGATTTGGGAGGAATCTTGTAGCGAGTAACTTCCTTGTATGATTTGGATGTGGAGGAAGCCCCAGTTCCCATTACTCCGCCAAGC…
c42735_g1_i1	2.21169	42	21	42	20	10	22	0.0382849	17.6477	868	hypothetical protein AMTR_s00066p00145760 [Amborella trichopoda]	atr:18448641 LETM1 and EF-hand domain-containing protein 1, mitochondrial isoform X1	TAIR|locus:2034136 - symbol:LETM2 "AT1G65540" species:3702 "Arabidopsis thaliana" [GO:0005509 "calcium ion binding" evidence=IEA;ISS] [GO:0005739 "mitochondrion" evidence=ISM;IDA] [GO:0008150 "biological_process" evidence=ND] InterPro:IPR002048 PROSITE:PS50222 SMART:SM00054 InterPro:IPR011992 EMBL:CP002684 Proteomes:UP000006548 GO:GO:0005739 GO:GO:0005509 Gene3D:1.10.238.10 KO:K17800 InterPro:IPR…	AAAGGTTACTCCAGAGGAGGTAGCAGCAGCAGCTTTGTATGTGAAGGACATTCTCGGTCAGGAACCAGTGCAAAAATTAATTAGTGAGCTGGCCAAAGATACAGATGGGAAGATTCTTGTGGAGGATATTGTGAAGTTAGGGGCCAGAGTAATTGACGAGGACCATGAGCAGAAAGGAATGCAAATTCATCATTAATGGACGCCTTCTATCCCATTGTCAAAAGAAATAGATGGACGGTTGATAGAGAATATAAACTATGTTTTGTATTTATTTGAACTAATCTTATATTGTAATGTAATTTCTATCAGCACCAAACCATTAGATTTCACCATTCTCTCGACCTATGAGATCAAAATGAATCCTAGACACACATCTTTAACCCTGTTAACATTGGCACC…
c42988_g1_i1	-3.10177	173	29	75	18993	3063	549	0.0298229	2.90132	645	.	nve:NEMVE_v1g241799 hypothetical protein	.	TTGGTCTGTGCTAGTGTCCATTTTATATGCACCCAATGTACCGTCTAGACTCAGTCCACCGTTACACAATGGTGGACTCCCAACCCAACCTGGACTGCAGAGTAGTATCTTGATTCCAATATTTGATGTATCGGCCATTTGTTTGAACTCAAGATATGCATCCTTAAGCTTTGAATCGTGGAGTTGCATACCGAAATTGGGTTTAGATTGGTCTATGTTACTATTCATATTCAATGCACCCAAAGCATGATCCAGACTCAATGCACTGTTACTTGTACACACATCTTTACACAAATACAGAGTGTCGATGGATCCCTGCACCCCAACTGGATTGTTGAATACCTTGATCCTTTCACTGCAAATATCTTGAATTCCAATATTTGATAGACTACTGTACAT…
c43593_g1_i1	-3.58601	43	32	29	17	9	22	0.00791273	5.12867	294	.	.	.	GCTTGACAGGGGTACAACTTAATTACTTCAGCATCAAAATCTTCAGTACGAGGTTCTTGTGTCTAGAAATAGCTCAAACTGAGTGCCACTGACCTGTTTACATGTAGAAATTAATTTGCAACAGCGCCTTCCATGCATACAGAAGCATTTCGTGAAGAATATCCAAGGAGAAGATTGGTCGCATGATCAGAATGGAACGATCTTATTATGGGTTGTATTAGTTCTGAAAATTGAATCAGACTAGATGTCATTTTTGGTGGATAGATTTACAGTGATGTGTAAGATGGGAGATCG
c43908_g1_i1	-2.90023	55	42	50	22	18	5	5.09154e-06	824.509	1114	unknown [Picea sitchensis]	nnu:104592265 uncharacterized LOC104592265	TAIR|locus:2183134 - symbol:AT5G19590 "AT5G19590" species:3702 "Arabidopsis thaliana" [GO:0003674 "molecular_function" evidence=ND] [GO:0008150 "biological_process" evidence=ND] [GO:0009507 "chloroplast" evidence=ISM] [GO:0005623 "cell" evidence=RCA] [GO:0006635 "fatty acid beta-oxidation" evidence=RCA] [GO:0016558 "protein import into peroxisome matrix" evidence=RCA] Proteomes:UP000006548 EMBL:C…	CAAGTTTCATTCCGTGGCATATTCCACATCATATGTGGGGTTGGATCACATTATGGGCCTGTAAGCTCCTCCACATATACATTATTTCATTTTTCTTGTTAGCGCATTCTGTCTACTTGATATCCGAATTCGAATCTCCACACCGCTGTATTTTCTGTACTGCGGCCTCTAAATTGGGTTTCTTCAGGCTTAGGAACTACTTATTTTATCTTCATTCTACCAAAGTGGGTGCATTCAAAATGTCAAGAAGACTAATCCTAAGCATAGTTTCCTGCTTGCTATTCGTCCTTCAATCCAATACAGAGGCCAAAAGTGCAGAAGAACCCGACATGATTCTAAGCACAGCGTATGATGAATTGCAGAGAAAGGGCTTCCCTTCCGGGCTTTTGCCAAACAGTG…
c44313_g1_i1	2.67712	619	498	798	665	325	294	0.0394185	8.9657	689	.	.	.	AGGACGCCGGCAAACTCACCGTAAGTTTCAAATTCTTCGCCTAAAGCCGGGAATTTATTGAATTGAAATTGAGAAATTAGAAGACGTTATGGCTCCAATTGGGATTTTCATGGTGAATTGCGAACATTCTGGCCTTGCCAAAGATCGAATCTTGAAAGTTGCCTTGGTCATTAAATGTCTATAAGTTCCCGACAGAGTCTTCATATAATTTATCCTTCTCTAAATCCTTCTCAGCTTTTTGCCTCCGAAAGGATTGCTTATTTTTTCTTAAAAAGTTGTGTTGGATACAATTCTCGTGGCTTGATTACAGAAGGGGTATTTTATTACTTAATGGAGCAAACAAAGAAAACCAAACAGAAATGGATAAGTGATTTTGATTGTGAGCTCACGGTTCAACAG…
c45341_g1_i1	-4.08011	9	8	17	1	2	2	0.00663118	3.39496	289	unknown [Picea sitchensis]	gra:105763675 pentatricopeptide repeat-containing protein At2g22070	TAIR|locus:2055919 - symbol:AT2G22070 "AT2G22070" species:3702 "Arabidopsis thaliana" [GO:0003674 "molecular_function" evidence=ND] [GO:0005739 "mitochondrion" evidence=ISM] [GO:0008150 "biological_process" evidence=ND] InterPro:IPR011990 InterPro:IPR019734 Pfam:PF13176 InterPro:IPR002885 Proteomes:UP000006548 EMBL:CP002685 Gene3D:1.25.40.10 Pfam:PF13041 TIGRFAMs:TIGR00756 PROSITE:PS51375 Pfam:PF…	CTGCAGTTGGCAGGTGGGATGATGCAGCAAGGGTGAGGAAATTGATGAAAGACAGAGGGGTGAAGAAGGAAGCAGGCCTTAGTTGGATTGAAGTGAAAAGTAAAATGCATAAATTCATAGCAGAAGACAGATCACACCCTCAGACGGAAGATATCTATGCAATGCTGGAGAGTTTGTATGAGCAGATGAAAACAGCAGGGTATGTGGTCAACACCGACCTTGTGTTGCATAATGTAGAGCAAGAGCAGAAACAACAATCTCTCTCCCACCACAGTGAGAAGCTGGCCAT
c46610_g1_i1	-4.62503	121	88	89	41	42	45	0.00308021	4.44972	256	.	.	.	TCTCGGCTGAGGAGGCATGGACCTGGTGCGAGGCTTGACCGGACAAGGTTTGGCCTGAGAGTCGGCAGCAGGAGACCAAAAGATGGCAGGAAGCTCAGCCCCAATCCGGGAGCAGACCAGCTGAAATGGAACCGAATGTCTGCTGCCTGAGGGAGGGAGAACCTCCAGGTGAATTGTAGATGGATGCTCAAAATCAAAGGAGGACCAAGGTTTCTTCCTGTCTGCCATGCACAAGTAGCCGAGAGGAGAGGTTCGA
c47900_g1_i1	2.92801	242	196	289	286	129	175	0.0240035	5.81122	750	.	.	.	TCTTATATTTACAAGGCCATATTCAAAATCATAGTGCTCTTGAAGAATTTTAGGCTAGAGATTAGTTTCCACTTTTTCTCAGAAATGTCCCCTCTTGTCTTATTGTTGGCAATGGTAAGTGTTATTTCAATATGAAGTTATGAATTTTGTTACTTTTAGGCCTCGCTGTTTAGTTTCAATTTGTTATTTTGTCTTGTTGGTTATATCATTTTTTGTTTTAGAAACATTCCAAGTAATTGTTGTGGTACCGATCCAATTGGCTTTCTTATAGTGGCATGAGAGTAGTTTCTTACCACCCGTGGTAAAAATAAATAAATCAATCAGATGGACAGTGGGATGAAATCAGATAGTAGTTCTTCATGGATAAAAATAGACTCACTGAATGCTATGGAAAGTGTT…
c48199_g1_i1	-3.60713	8	29	13	1	3	2	0.00957714	4.95416	349	hypothetical protein DOTSEDRAFT_70770 [Dothistroma septosporum NZE10]	bfu:BC1G_06743 subunit IV of cytochrome c oxidase	ASPGD|ASPL0000103130 - symbol:cox5b species:746128 "Aspergillus fumigatus" [GO:0004129 "cytochrome-c oxidase activity" evidence=IEA] InterPro:IPR002124 Pfam:PF01215 ProDom:PD007270 PROSITE:PS51359 Proteomes:UP000002530 GO:GO:0005740 GO:GO:0004129 EMBL:AAHF01000008 HOGENOM:HOG000184129 KO:K02265 OrthoDB:EOG7BS4NR Gene3D:2.60.11.10 PANTHER:PTHR10122 OMA:KMEYVGP RefSeq:XP_749436.2 STRING:5085.CADAFU…	CATCCTCGTCAAGTCGTTCGGTGACGAGCAGTTTGCTGGCTGTACCGGCTACCCCGCCGACTCGCACGTCGTCATCTGGCTAGGCATGTCCCGCGACCGCCCACACGAGCGCTGCCCAGAGTGCGGAAGCGTGTACCAGCTCGAATATGTTGGCCCACAGGAGGATCCCCACGGCCACGACCACGGTCACGGACACGACGCTCACGGCCACGACAGCTCGGATGGTGTGCACAACTACGAGGGAGAGCCGAAGACGATGGCGGATTTTGTGAAGCCGGAATACCGATAAGCGATAGACTGGAGTTTGAGGAGAGGCGAGGAGTGGCAGCTTTGTAACATAGCAGGAGAC
c48629_g1_i1	3.13031	23	15	10	1	4	2	0.0205435	5.00692	437	.	.	.	TTCATCAGCCACTGCAGTCCAGGTCCTGTCCCCTTCCTTGTATACTAATCATTGAAGAATATGATGGAAAATAATTAATTGTTCCAAGTGTGTTTTACTTGATTGCTTTTTGGTCAGCCACATGCCAGCAACTTCACTGAGCAAAAGCATGCTGGCGAAAGCATGAGTGTTCTCAATATGTGTACGAGGATTCTTAAGCTCTGTCTCATGCATTGTTCATCTATAAAACTCTTACAGAGCTTGAAACATGGAGTATACTGTATTAGGATTGATGTCAATAATAAGGATACAAGAAACGAATCATAGATTTCCAGCACAAGCAATTTACACTTTCAGATCCAGATCCTTCGACCAACCATCTATCCGAAACAGAGTAACAGGGAAGCACAACCCGCCCCT…
c50743_g1_i1	-2.63199	260	40	295	34	46	41	0.0203696	9.14949	588	.	.	.	AGTTATTATATAAGCAGAAAGAGGAGGGAAGGTTTGGTGGGAATGCTATACAGTGAAATCAGAAAATTCTGATGTAGAAGATTGACAAGTATTGCTGACAAACTTCCAATGTGTAGGAGCTGATGTCAACGCCCTGATTCCAGCGGGGGCTGGAAACTGGAAAAAAATAAAGAAAAATATATCCTTGTAAACAATAGGGACTGACTACTTTTAGGGTAAGTTTTGGTTTTTTCAAGTGAGTGCTTACTGCTTTTGTTCCCGTTTCATAGGACTCCCCAAAAATGTGAAGCCTAGCAGGCTCCAAGGAACTACTAGGTTTAATGCCTAATTCTGTCTAATTGTGGGTTTTTTTTTAATATCGAAACTGAGTATTTTATATATGTTACTATTGTCTATTTT…
c51269_g1_i1	-2.52907	30	15	32	4	8	7	0.021924	9.31651	763	.	.	.	TGCTGTCGGTTGCTGAACCAGGGTAAGTTACGGGCTGATTTTCTCAATGTCTGCATTGTGAAAAGCATACCAATGTGGATAACAGTGTCAACATTTTTGCTACATTTTGTTGTTTATTATATGAATTTCATGTTTCCATGTTTTCCAGTGTTACTAACAGTAGACATCTTTTTAAAATTTATTCTTGGTATCAGGGGACATTGTTTTCATGGTGTAATTTACTAACACCTATAACCTTTTTGAGCTGTTTTGTGAAGTTTAAATCAGCCCATTGAAAGATTGAAAATAGCACGAGGAAGATTTTGGCAATGTAGAGGGTGTCAATTGCAGAGCAAATAGTTACTAACATTATAGCCATGATGAGTACTACAGTTTAGTTGTTCACTGAGGAATTCAAGC…
c51469_g1_i1	-2.90225	621	508	569	595	304	409	0.0184422	7.01499	590	PREDICTED: lysine-specific demethylase JMJ706-like isoform X2 [Elaeis guineensis]	adu:107487170 lysine-specific demethylase JMJ706	UNIPROTKB|Q336N8 - symbol:JMJ706 "Lysine-specific demethylase JMJ706" species:39947 "Oryza sativa Japonica Group" [GO:0000792 "heterochromatin" evidence=IDA] [GO:0032454 "histone demethylase activity (H3-K9 specific)" evidence=IDA] [GO:0033169 "histone H3-K9 demethylation" evidence=IDA] [GO:0045815 "positive regulation of gene expression, epigenetic" evidence=IMP] [GO:0048439 "flower morphogenesi…	GTTTGCATGGCATGTTGAAGATCATTTTTTGTACAGCATTAACTATCACCACTGTGGAGCGTCTAAGACATGGTATGGTGTTCCTGGTGATGCTGCTTATGATTTCGAAAATGTAGTGCGGGAACATGTCTATGATGGGGAAATACTCATAAACGAAGGAGTGGATGCAACATTTAATTTGCTAATAGGAAAAACAACAATGTTTCCCCCAGAGATATTATCTGAACACGAAGTTCCTGTTTATAAAGCTGTGCAAGAGCCCGGGGAATTCATAATCACATTTCCTCGTGCATACCATGCAGGCTTTAGCCATGGTTTTAATTGTGGCGAGGCAGTAAACTTTGCGTTGGCTGATTGGTTTCCATTTGGGGTAGCCGCTTGTAAACGATATGAAAATCT…
c51588_g1_i1	2.74313	13	2	13	850	550	74	0.00489535	26.2409	1739	hypothetical protein [Beta vulgaris subsp. vulgaris]	bvg:104908756 uncharacterized LOC104908756	UNIPROTKB|Q8TE30 - symbol:Q8TE30 "Putative uncharacterized protein" species:9606 "Homo sapiens" [GO:0005515 "protein binding" evidence=IPI] InterPro:IPR000477 InterPro:IPR005135 Pfam:PF03372 Pfam:PF00078 PROSITE:PS50878 Gene3D:3.60.10.10 SUPFAM:SSF56219 PIR:B28096 PIR:S23650 HOVERGEN:HBG006270 InterPro:IPR013544 Pfam:PF08333 EMBL:AF421375 PDB:1VYB PDB:2V0R PDB:2V0S PDBsum:1VYB PDBsum:2V0R PDBsum:…	ATTGAGTCTTTCTAGGTATGATCAACAATTGAGTCTTGATGAGCTCCGTGCATCTCTTGATAAGATAGTTAATGATAAATCCCTTGGGCTACGATGGATTTCCTTGAGAATCTACAAAGCTACATGGGATTTCATGGGGTTTGACCTGTTGCAAGCCTATCAAGACTAGATCTTTGGGAGACCTATCAATTGGCATGTAGTATAAAGTTCGTCCCTAAGGTGGGCAATCCCACGCTTATCATTGATTGGTAGCCCATATCCTTCTTGAACATGTCATCCAGGATTTTAGCTAAGGCCCTTGCCTTAGAGTCAAACAGCTCCTCCACAACAAATTTAGTTGGAGATTATTGGTTCTATTAAAGACCTATGTATTTTGGATAAAATTATGGTCATTTGGGA…
c51629_g1_i1	-3.94211	3965	4722	6065	1999	1855	3021	0.00800226	3.51809	371	unknown [Picea sitchensis]	nnu:104607015 putative disease resistance protein At5g47280	TAIR|locus:2119196 - symbol:ADR1-L1 "AT4G33300" species:3702 "Arabidopsis thaliana" [GO:0005524 "ATP binding" evidence=IEA] [GO:0006952 "defense response" evidence=ISS] [GO:0043531 "ADP binding" evidence=IEA] [GO:0048046 "apoplast" evidence=IDA] [GO:0042742 "defense response to bacterium" evidence=IGI] [GO:0005623 "cell" evidence=RCA] [GO:0006612 "protein targeting to membrane" evidence=RCA] [GO:…	TGTGAAGGGCTTGGAAATATGGCAAGTTTCAACAACAACCAGTCAAGCCTAAAGCTTCCCATAATGCTAGATTTGAACTTGGATCATTGTTTTGATTTGGAGGAGTTGCCTCTAGGAATTTGCGACATGACTTCAGTTCAAAAGTGGTCTATCACAAATTGTCACCTTCTTAAAAAAATCCCTAATGAATTTGAAAAACTCAACTCTTTAAGAATGTTAAGATTATCTGCATGCCTAGGATTGAGCGAGCTTCCATCATCCATTGGAAAACTTGAGATGTTGGAATATCTTGACATTTCATTGTGTGAGTACTTAAAAGAACTTCCTGAAGAAATAGGGCAACTAAGGAAACTCAAGGAGCTTGACATGAG
c51687_g1_i1	-3.13115	83	72	118	17	33	17	0.0105308	5.55124	833	.	.	.	GTCAATGCTGAGATCTCCTTTTGAATCAGAACGGGCTAGATCTTCTGTTTCAGATCTATTTCTGCAGTATAACGCATACTCTCTTTTTGCCTTATGTATCCTTTCCTATTTTCTTGCATGGCATTTTAGTGGTCTGCTTGCCTATTCCTGGATTTTGATGTGATCATTTTCTTTATATTTTTTATTTTGAGTTAGTGAAGCTCAGGGTTTTCGCATACACTCTGCACTTGTTAGACACCCACGTTCTATTATGGCTTGCACGGTAATTGCACTTTCTGTCAAGTCCCAAGATATAAAAACTCGTTGGTCTCAGTGCCCGAGAAACTTTCAAATATTCCCTCTGAAAACCTTTTAGTGTAGTACCTGCAAACTCTAAAACCCCATTAGTTAATCCTCTTC…
c52846_g1_i1	2.33381	4	3	9	823	39	170	0.0292588	12.9724	1386	.	.	.	TTTGTTATAAAAATTCTTCATATTTCCTTTTATGTTACTAATTCCCAATATCTACATAATTTATACTAGGCCTGAGTTAATTTTGTTATAAAAATTCTTCATATTTCCTTTTATGTTACTAATTCCCAATATCTACATAATTTATACTAGGCCTGAGTTAATGCTGCTACGAAAATTCTTCATATTCCCTTTTATCTTACTATTGCGTAGCTTACTCTTAGTGCCACTCAGGTGTTGTATCCATACTGTAAGAGCCACTTTTTGTTTTTGCAATGCATGCAGACTAAGTTGCACCAGCTTAAATCTTTAACATACTATCCAAAGTAAATAAGGAAATCTCTCACTTTGATTAGAAGTATTGACTAGGTGGAATCACAGTAGGGAAGGAAGCTGCTATGA…
c52980_g1_i2	2.7433	24	58	39	22	10	18	0.0360146	5.52242	870	.	.	.	CGATGGGAAGGGTTGGAGGAACACCTCATAAGGGACTGACAAAGACATTGGCTTCCTTTGTATTGTGGATTCCACGGGGACTACCCCACTGCACTATTGGGACAACCTTGCCAAATGCTTGGTGGCACTCCAAGGAAGGCCTTGTCCCGGGGTGTCGATGAGATGTACCATTCCATCTTTGGGGTGACAACAAGGAAAGCACAGTGACAAAAGAACTGAGGAGTGAAGGGAGTGCCCATGCAGCTAATGATCATTGAACACATCGCCAGGAGAAGGCGTCCCAAAGGGAACAACAAGGTTAACTTGGAAGGCTCATCAGCCAATCAAAGGATGCCACATGGCAGATGGGAAAAATCCCAGAAGGGCTGTCTCATACACAAAGAGAACCCAACAGCCAAG…
c53012_g1_i1	3.13218	16	14	35	9	6	7	0.00743499	14.2844	1347	hypothetical protein OsI_24974 [Oryza sativa Indica Group]	pxb:103936764 uncharacterized protein LOC103936764	TAIR|locus:2829273 - symbol:AT3G24255 "AT3G24255" species:3702 "Arabidopsis thaliana" [GO:0003964 "RNA-directed DNA polymerase activity" evidence=IEA] [GO:0005634 "nucleus" evidence=ISM] [GO:0008150 "biological_process" evidence=ND] Proteomes:UP000006548 EMBL:CP002686 GO:GO:0003964 InterPro:IPR026960 Pfam:PF13966 UniGene:At.5358 UniGene:At.66479 RefSeq:NP_189068.2 ProteinModelPortal:F4J6J5 PRIDE:…	GTTTTGAAATATGAAAGAAGAGCCCAAACTTGTGCTAAAACCTTGAAGGTAGGCAACAAATTTTCTTGGAAAAGATTGGAGTTTTTGGCAAGGCAACTCCCCCATAGAACCAAATATGGAAGATCTCTAAACTATTTTAGATCCTTATTCCTCATAAGTCTTTTGTTCCCAACTGCCTTTCAATTTCCTTCCATACCTGAATGGAGTTAGTACAAGACGAAAAAAGATGTGAAGTAGATTCCTCTTGCAATCTACAAAGGAAGCATATCCCAAGACTAGCTTTGCCTCGTCGTTGCGACATCTCCCAAGTAAGAACCCTACTGTTTAATACCGACCACATAAAGATTATAACTTTTGGTGCCGCCTTAGGTTTCCAAAGCTTCTTCCACCACCAAAGGG…
c53735_g1_i1	2.0345	16	43	20	17	4	5	0.0332935	94.5283	1430	hypothetical protein AMTR_s00065p00207880 [Amborella trichopoda]	atr:18447063 chorismate mutase 1, chloroplastic	TAIR|locus:2007146 - symbol:CM3 "AT1G69370" species:3702 "Arabidopsis thaliana" [GO:0009507 "chloroplast" evidence=ISM;IEA] [GO:0000162 "tryptophan biosynthetic process" evidence=IDA] [GO:0004106 "chorismate mutase activity" evidence=IGI;IDA] [GO:0009073 "aromatic amino acid family biosynthetic process" evidence=IDA;TAS] [GO:0009536 "plastid" evidence=TAS] [GO:0042742 "defense response to bacteri…	GTCGATATCAAAAGTAAAATCGGTGATCGGAAGTGGCCCACTATGCCCTTGTAGACAATGCTAATCTGACAGAAGTAAAATCGGTGATCCGAAGTGGCCCACTATTCCCTTTTAGAGAATGCTGATCTGACAGAATAAGCTTGTAAAGCTTCCTCTTCACCTATTTTCATGGAAATCGCAATGCTATTACACCACCCAATACTAACAAGAAGTTTTCACATTCCTGCCTTTCACTCCGCAGAAAGGACTGCTGTTCATTTGAGTACCATGAGTTTCCCCAAGCCTATAATTAAGTTCCCATGCTTTACTCCCATATTGTACCCCTCGCCATCTTTTTCCAATGCTGTAACAGCAGCATCGTCTACTGCATCCAGAACAGAGGAGGGCGAGCGGTTGGAT…
c54036_g1_i1	2.13523	57	23	37	3	8	15	0.0479975	82.8623	1369	.	.	.	GGATTGAACGAGTTCAGTTTTGTCCAGCAGTGCTGCTTCTGAAATGATAATGTTTCAAGGCTGCAAAGTCATCCCATATTATTAATAGTTTTGCATGAGGACGCCATGAAAGATAAACACAAGGGAATTCTTTCTGTACAAAGTCCTTGGAATGATCTGCTCTCTGCAAAGCAAGCCATATTTAGTCTCAAATCTTGGAAACAAAGGTTCTATTTCAATTTTGAACAGGCATATTTTTAGATCTATTTCTCCATTTATGCGGGGGTGTCCAGGCTACATAACAGCCCATATGGTGATTGCTTACAGAGAAACTTTGGGATTGAACGAGTTCAGTTTTGTCCAGCAGTGCTGCTTCTGAAATGATAATGTTTCAAGGCTGCAAAGTCATCCCATATTATT…
c54353_g1_i1	-8.18215	30	20	22	13	9	5	1.1888e-05	6.23313	492	unknown [Picea sitchensis]	mus:103988931 probable strigolactone esterase DAD2	UNIPROTKB|Q10QA5 - symbol:D14 "Probable strigolactone esterase D14" species:39947 "Oryza sativa Japonica Group" [GO:0010223 "secondary shoot formation" evidence=IMP] [GO:1901601 "strigolactone biosynthetic process" evidence=IMP] Proteomes:UP000000763 GO:GO:0009611 Gene3D:3.40.50.1820 InterPro:IPR029058 SUPFAM:SSF53474 GO:GO:0016787 EMBL:DP000009 EMBL:AP008209 eggNOG:COG0596 GO:GO:0009805 GO:GO:00…	CCCAGCTGCCACATCTGGGGATTCAGACCAGAATTCCTTCAAATGTTCTCTGCCGTTCCCAGGGCGTCTCTCTGAATTAGATTGTGCAACAATCCCTGATCTTCACACCCGATTCGATTAGAGTTATCTCCATAGCCTCCAAGTAAAGAAGGAAATCAATTCCTGCTTTCAAAAATGGTGAAGTTAGAATCTCATGAACTGATAAAAGCTCTGAACGTGAGAGTTAATGGCTCTGGCGAGCGGATATTAGTTCTTTCACACGGCTTTGGGGGCGACCAGTCGATGTGGAAACATATTCTGCCACACCTGCTGCCTGATTTCAAAGTCATACTATTCGATATGGTTTTCTCTGGCAGTGTCGATCCCAAGCATTTCCACTTTGATCGATATACTGATTCA…
c54523_g1_i1	-2.89496	12	20	13	4765	17	2715	0.0340007	4.41879	562	.	.	.	CAAGCCCTTCATTGATCTAAGCTACATTGATGGAAATGAGTGGATCAGCCTGTGAAGATTGATCGATTGATAGAAAAGTGTGCTAGTGATATTGTACTGTTATGCATACAATTTCTTGTGGAGGACCAAACTTCTTGTTAGGCACCAAACTTGTACAATTAAGCATACAATTTCAATACCTATACTCTTATTCAGTGACCTTACCTTCAGGTCGAACACCTCTTTGAGCTATGCTTAGGGAGGCAGAGAGCCAAGCTTGAGCTATGCTCAATTAAGATCGCCAACCTTTTGGAGAGCCCAGGGAAGACTGGCCCAAGACTACCCCTTAGCTATGCTCACGTAATATTCAGTGCAGGACCTTACCTTCTTCATTGAAGTAAGTGACGACTTTTACTTGAG…
c54784_g1_i1	5.64644	34	69	29	21	13	7	0.000449441	27.1913	644	transposon protein, putative, CACTA, En/Spm sub-class [Oryza sativa Japonica Group]	osa:107279780 serine/arginine repetitive matrix protein 1-like	UNIPROTKB|Q8WUF5 - symbol:PPP1R13L "RelA-associated inhibitor" species:9606 "Homo sapiens" [GO:0000122 "negative regulation of transcription from RNA polymerase II promoter" evidence=IEA] [GO:0003215 "cardiac right ventricle morphogenesis" evidence=IEA] [GO:0003229 "ventricular cardiac muscle tissue development" evidence=IEA] [GO:0003714 "transcription corepressor activity" evidence=TAS] [GO:0005…	TCTTCTCCAAGGGAGGCGGGAGGGAGCTTTCACTGCGTTTCGGCCCTTGAGGCCTCATCAGGTGTGCTGCTCATCGCACACTACGCAATATGTGACTGTGACTGGGAACTCTTTTTCCCGGGCGTCCTTAGCGCCGCGCGTCGTGATGTAGCGCATCACCTGACGAGGCTTCTCCAAGCCGAAACGCCAGCGAAACCCTCCCACACCCAACCTACCCCAGGAAGGTGGATCAGGGGGCACCGCACCGAAGGGCTACCGTTGCCGTCCCTTCCCCCATGGGGGCGAGGAAGCGGAGCCTCCGCGGAGCTGCCCATCCTGCGTCCTTTCCCCAAGGGAGGCGGGAGGGAGCTTTCACTGCGTTTCGGCCCTTGAGGCCTCATCAGGTGTGCTGCTCATCGC…
c55097_g1_i1	-2.0301	4531	2531	2801	1954	1568	1434	0.022844	870.514	1053	unknown [Picea sitchensis]	mus:103973453 50S ribosomal protein L34, chloroplastic	TAIR|locus:2029944 - symbol:AT1G29070 "AT1G29070" species:3702 "Arabidopsis thaliana" [GO:0003735 "structural constituent of ribosome" evidence=IEA;ISS] [GO:0005840 "ribosome" evidence=IEA;ISS] [GO:0006412 "translation" evidence=IEA;ISS] [GO:0009507 "chloroplast" evidence=ISM;IEA] [GO:0019843 "rRNA binding" evidence=IEA] [GO:0042254 "ribosome biogenesis" evidence=ISS] InterPro:IPR000271 Pfam:PF00…	CTTCCGATCTAAATATGGTAAGCCCTTCTCAAAAATTATGTGGATGCCTATCCTGTCGTGCAAAGGATAAGATAAACGCTAAACAGAAGCGGTCTGTCGTGGGGTTATGTAGAGATGGCTCTGGGGTGTATGGCGTGCTCCATTGGAGCGCCAATTGCTTCTTTGATTCTCTCCTCTCGTACCAAATTGAATATCAATGGTGTTTCTGCCAGCAGAAGTAATGCTGCTCGTTTGGGGTTGAATACCTCTTTCTTCAGTTCGGCTTCTTGCAGCTCGTCGTCTTCATTTGCAGGTGTGTCATTAAGGCCCTACTTGAATTTCCGTTGGATGGTAGTGGAGAGGAGCACTTCTGTGATGGTAAGAGCAGGTAAGGCTGCACTTGGCTGCACTAAGAGATCC…
c55365_g1_i1	2.6951	1887312	1492661	1441810	280267	566329	255932	0.00449613	166.161	403	.	.	.	CCGTTCATAATCGCATAAAAGGCTCTGGAAAGGGTATAGTGAATAGAAAAAAAAATCCTGTTTAAGTGGCCGATGAAGCTGCTGAGGGAGGACAGCGCTTTAAAGACGTTTTTATGGGTCCCAAGATAAATGGGGATTCGATCCAGCCGCAGGTTTCCCTACGACTACCTTGTTACGAACGACTGAACCCCACCGTTGTATAACGGGGATTCGATCCTGCCGCAGGTTCCCTGCTTAGGTCGTGAAGCACTGATGCTGAGATCATAAACTGACCTTCTCTCTCACTGCTATGAACTCCTTCCTTTGTTTCTCTTTCTCCGAACCACCACCGTTCACGACGACATCTCATCCGGAACTCTCGTTCTAGGGCAGAAAGAATCGATCAGTCAATAGCTGCTC…
c55411_g1_i1	-2.87503	4	6	8	1929	8	907	0.0251168	9.08266	808	.	pxb:108867573 uncharacterized protein LOC108867573	.	CACACATCCATTTGATGCATACTTCCTACTCCAATGTAATGATGATGGTTAATGATGACCTAATGTAGGTCATCCTCATGAGTGGTGCATAAGATTCCTAGAAGTTAATTCCCTCATTTTGGGAATACCCCATTTGTGACCAATGCAACCTTATTTTTCATTTAACTTAGTAAGTCATTTTCAACTCCCATTTACAAGCCACAATCATACTCCCTACAAGGAAATGGTTCAATACATATGTGATTCTTCATTAATGAGTCAAACTCCACGACCCTTTTGTTTTACACACACTAACATCTCCTCATGTGAGAGACTACAAGACACACATAAGATCATAAGTGTTGGTCATCAAAGCATAACACACTAACATATTGAGAATATGTTTCTCCCTTATTGACC…
c55444_g1_i1	3.22121	62	106	115	18177	254	5921	0.0266296	6.04412	693	.	.	.	ACCGACAACTGATTCATTTCTAAGTAATAATTTAATGACCATATTTGTAGTGATTATGCCTAACATCTTTTGCACAACTTTCAATTAACTATACTTGTTATGATGCTAGACTAGACATGTAATTAAGTTACAAACTGCACTCAAAGAAACTGCATATGGATCCTCCCATTTGAGTGGACATTTTTGGTTTATGAAGATTGCTGAATTGTTGTTTCAAATATAGGATGCTTATTGTAATCATGTCCCACATATGAATGATTTATATCTAACCATTGATTGGAAAAGAGAAAAGTAGTCAACAACTTGTTACTTTTCAAATAGTAGTTGCTCCTAATTGAGGGCCTAAGAACATCATGAAGAGTTTGCTGTATAGACTAGCTATTATAATGCAAGTATGCA…
c55652_g1_i1	-3.31542	38	23	19	1999	76	4314	0.0194218	4.25338	437	hypothetical protein DOTSEDRAFT_72555 [Dothistroma septosporum NZE10]	pfj:MYCFIDRAFT_71821 hypothetical protein	CGD|CAL0128055 - symbol:CAGL0D00638g species:5478 "Candida glabrata" [GO:0003688 "DNA replication origin binding" evidence=IEA] [GO:0004842 "ubiquitin-protein transferase activity" evidence=IEA] [GO:0005634 "nucleus" evidence=IEA] [GO:0033503 "HULC complex" evidence=IEA] [GO:0005721 "pericentric heterochromatin" evidence=IEA] [GO:0000790 "nuclear chromatin" evidence=IEA] [GO:0000722 "telomere mai…	GCCGAGACGTCTCTATTCAAGACTTTGAAGTCCAAGTATGATGATCTCATCAAGCGCGTCAACGATCTCGAGGCAACCAACACGCACCTGCGTGAGGAGGCACAGAAGTACCAAGCAGAACGAACAGCTTTCCGGACGCAGATGGACGAGGAGAACCGCAACCAAACCAGTGACATCGAAGCGGCGAATGCACGAGCAGAAACCGACCTGGCAAGAATACGGCACACTCGAGACCAATTGACTTCGGATATCGCGATTCTGAAATCCGCCGAAGACAAGTCCAACATCTCCGTCGCTCAGGCCAAAGAACTCGCTGAAGCAAAAGACCAGCGCATTTCAGCTCTTGAATCTAATGTCAGACGACTTGAACTGCAGTCTGGCGAGGCACAACCCGAACTG…
c55715_g1_i1	-3.96997	36	21	19	13	7	1	0.00400622	4.81717	612	.	.	.	AGGCACCTAAGATCAGTACTGTTGCGTAACATAAATAAAACTGAAACTAGTGGAAAACATGCTTGCTCTTTGCTTCATCCTGGCCAACCTCGATGGGCTGTGATTACTGGTTTTCCACAACCATGTTTTCCAACATTTGGTGGACTGTTTCCTCTTCATTTGGCTTGCTTAGAGCAGAACCCATTGACATTCCGAGGTTAGAAGCTGCCAACAGTGAACCCCTGTTTAAATTACAGACCATATTCCGGAGCAAGGAGCATTCTGCTTCCAATGCTTGAATTTATCTCTTTTGCTGAAGAAGAGTTTCCATTATCACTGCATTTTGAGAATTGCAGATTTGTTCTTGGCCATGAACTTTGGTTGTAACAGAATGCATACCGGAAACTTTACTATGTGCTA…
c55942_g1_i1	2.53014	34	91	31	21	11	20	0.0348081	8.11038	242	.	dme:Dmel_CG32670 Rab9Fb; Rab at 9Fb	FB|FBgn0052670 - symbol:Rab9Fb "Rab at 9Fb" species:7227 "Drosophila melanogaster" [GO:0003924 "GTPase activity" evidence=ISS] [GO:0005525 "GTP binding" evidence=IEA] [GO:0015031 "protein transport" evidence=IEA] [GO:0031982 "vesicle" evidence=ISS] [GO:0016192 "vesicle-mediated transport" evidence=ISS] [GO:0032482 "Rab protein signal transduction" evidence=ISS] InterPro:IPR001806 InterPro:IPR0035…	TCTAGTCTGTTTCCCCCATCTGTTCCGATTCAACAAATTAGGGGACTTGAAGGCTGGGATCGTATCCTTCGAAGAATGCTTGCTGAAGGTCTCCTCGTGGCGAGTTTAGTCAATGACCCAGATATGGTGAGTAATTTTGAAGTGAAAAAAAAAAGAGGGTTTGATAGGATTCGAAGGAGGTTAACTTCCTTTCGTAGGGTTTGTCGCCGCTGTGGTCATAGCTGTCGTTGCTTAGGAAAAAA
c56288_g1_i1	-4.05606	77	44	77	63	15	56	0.00155054	11.2523	706	.	.	.	GGGCAAGGCAATTGATACCTTGAAATGCAAAATTGCTGCTAGCAATCGTTACAGCTAAGCAAGATCAGGTTACAAGAATTTCAAATAAGAGTTACTAATTTCCAGCTCTGACAATCTGAGTGGAAGTTTGTCAGAAGTCACAATTTCTCACTGAAGAGCAAGATGATTTCCATTTCAAGACTCTCAAGGTTTCTCTGTAAGACATGAGTTTGTAAACCTGAAAATGCTCAGCAATTCAAGACAGGCTATTCCAAAAATATTTCAGAAAATTGAAGTTGTTGAGTTTGTTGAGGAAATAGTTACATATCATAACTGATGCCATGCATACCAAGCCTCTATTAATGCACAGGAATATGCCTTCTGGATCTTTGTGTCATCTTCCACAAAGATATCTATCTT…
c56294_g1_i1	2.34172	7839	5170	8048	11394	3701	6822	0.0404305	11.6604	1166	.	.	.	AGGGGATTGCCATTTTAGGAATTGTTGCTATTGATCATTATCAATGTTGCCTTCTTGTAGTCTCAAAAACTGAATTATGTTTTGCTGTTTGTCCATATACTGGGCCTATGCTGTGTTAATGGTAAATAAGAAATAGATTCAAGCTGCTCAAAGGATGGATAATCATGGAATAAACTCAATCTTTGCAAAGAACAAAAACACCTTAAAGAGTATGTCATGGAATATACCAAGATTTGGCATGTCGATGCCTTCACATATATCCTTTCGAAGTTTCATGTAGCAGCTGGTGTTTCCAAAAATGCTAACGATGCAACTTGTTAAGGTCGATCCTTGTAAACCTGCAACATATCGTGGACTACCTCTAGATTGTGTGGTGTGTTCTTTGTAGGAGGTATTCTG…
c56416_g1_i1	2.41364	17	9	12	6	1	4	0.031879	12.8066	979	.	.	.	ATTGTCTTTAATATCACTAACTCGTTGTCAACGCCATGTGTTGGTGACTCTTAGGTTCCCTTCTTAGACCCACCATAGCTCTTGTTTGCATTGTCTTTAATATCACTAACTCGTTGTCAACGCCATGTGTTGGTGACTCTTAGGTTCCCTTCTTAGACCCACCATAGCTCTTGTTTGCGTTGCCTTTAATATCACTAACTCGTTTCAACGCCACGTGTTAGCCTATAGATCTCGTGATCGTTATCAGAGGACGACTCATTGTCATGAACCCATTTTCATCTTTAATCCAGAGTCCATGGATTGAGGAGTTTTCAACCATTGCTACGGTAAGAAATGTGTAAAGGTATTCAAAGAAGCAAGAGGTAAGATAGCAAGCTATGACTCTAGTTGTTAGATTGT…
c57003_g1_i1	-2.57085	200	188	225	123	89	150	0.0174988	63.6845	245	.	.	.	TCCGATCTCAAAATTAAGGAGATTGTCCCTGACAAATTTCGTCGTTCTATACCTTAGCTGAGGACCTACTTCAGATATTGGGAAGGCACTGTAACTCGAGTGTGTAAACCTCGATGCTTGCATGCACCTAAGCTACAGGCGTACACTCCAGGCTAGCAATAGCGCAGAGGCCGTCTTGGTCCCGATATGGTGGCAGTAGAATATCCTCGTTGAGAAATACGAAGAGTATTAGTCGCTGGACAGAT
c57123_g1_i1	-6.11845	106	52	118	51	41	45	1.56957e-05	10.5478	551	ADPG pyrophosphorylase small subunit [Arabidopsis thaliana]	vvi:100240927 glucose-1-phosphate adenylyltransferase small subunit, chloroplastic	TAIR|locus:2156263 - symbol:ADG1 "AT5G48300" species:3702 "Arabidopsis thaliana" [GO:0005524 "ATP binding" evidence=IEA] [GO:0005978 "glycogen biosynthetic process" evidence=IEA] [GO:0008878 "glucose-1-phosphate adenylyltransferase activity" evidence=ISS;IMP;IDA] [GO:0009507 "chloroplast" evidence=ISM;IDA] [GO:0019252 "starch biosynthetic process" evidence=IEA;RCA;IMP;TAS] [GO:0009570 "chloroplas…	GATTACTATGAAACTGATGAAGAAAGAAGTTCAATTTTTGCGAAAGGTGGTGTCCCAATTGGTGTTGGAAAAAACTCACATCTAAGAAGAGCAATCATCGACAAGAATGCTCGTATTGGAGATAATGTCAAGATCATAAATGCAAACAATGTACAAGAAGCAGCAAGAGAGGCAGATGGATACTTTATAAAGGCTGGTATTGTCGTCATAATCAAGGGTGCTGTAATCCCTAGTGGAACCATTATCTAGGAAATTTAGATGCATTTGCTATATAAACTTAAAATTGTATTTTGTTTTCCTCTTCAAATTGGTTTGCAAAGATGCCATATCGAAGGATTCAACTATACGACTTACTATTTCTCAATAATTGAATACTACAAGGGATACTGTAGAATAGGG…
c57136_g1_i1	3.00949	35	124	32	27	14	11	0.0197075	5.90509	1042	ribonuclease H [Hippea alviniae]	smo:SELMODRAFT_138460 hypothetical protein	TAIR|locus:2096692 - symbol:AT3G01410 "AT3G01410" species:3702 "Arabidopsis thaliana" [GO:0003676 "nucleic acid binding" evidence=IEA] [GO:0004518 "nuclease activity" evidence=ISS] [GO:0004523 "RNA-DNA hybrid ribonuclease activity" evidence=IEA] [GO:0005737 "cytoplasm" evidence=ISM] [GO:0016740 "transferase activity" evidence=IEA] [GO:0006310 "DNA recombination" evidence=RCA] [GO:0007059 "chromos…	GTAATTCTATTACTGTGAATAAAATTACATTCAACAGATGCCTCCTGGCATTCAAAGTATACATCCTCCCCAAAACCATACAAAATAAATCTGTAATCCCCCATACATTAGTACAAAATCAACTAACACAGGTTTCCATCATAGTTAGGCTCTTTGCCATACATCAATTCAATCATCAACAAAAACCTATAGACTTACCACCCGTTTGATATTACTACAAGTATCCATAAAAAAAATTAAACAAAACTAAACCATCCCTCACAAAGATCTGAAGTGACTTGATAAAATGCTCCAGAGATCATTTTTCAGTATGTTATCCTGATGCTGCCAGTGTTAATCCGTGTTAAGAGAAGACTATCGGATAAAAGTTTCCAGGTCATATTCCGAAAGGACACCTTC…
c57225_g1_i1	2.09136	28	33	30	18	12	7	0.0400759	19.8812	2182	.	.	.	AGACCAGACTGAGATGGGCTGCAATAAAAGCCTTTTCCCTAGTTGAGTTAGATAGTAACTCTAACATGGGAGGAATTAAAATATCATTTTTTCAGATTAACTGCATATTCAAAGTCATTCATTTATGATCATACCGTGAGCACCATTCACTAATGACCAATTCCTCACGAGCTTGAGTAGTCCACTTCGCACTCATTGCATCATGTGGAAGGAAATCCTCAAATCCTCATCCACATGTATTTTCTATCTATACTGGCCATTCAAAAAGTTCATATTTTACGAGTCCTCTGGATCACCCGATTCATTTTTTTTTACCAATGAATTGATTTTGAATGATTCATAATAGCAGCAAATATACTACACTTATCAATCGCATGGAGTCTTTTGAGGCATTGACCT…
c57256_g1_i1	2.42349	4339	3295	4328	3683	2240	2412	0.0303971	10.5643	818	PREDICTED: uncharacterized protein LOC105353242 [Fragaria vesca subsp. vesca]	fve:105353242 uncharacterized LOC105353242	.	AAATAGGCATTAAAATTCAACATTAATATATTAGATACGATTCTTCCTTAAGAGAGTCTGCAAGTATTCAGCTTGCAACAAACCTGAAAAGAATTAAAATATCAATGACAATTTGAGCACATTTAAAGAGAAAACAAATTGTAGATATTTATGAGAGAGATTTTGAAGGAAACTTTAATGAAGATGCAAGGTGTAGGCTAAAAAACCTAGAACAGACAAAGAGGAAGTTTTTGGAAGACAAGGAAGCTCGATGTTGATTAAAAAGTGGGGCCTTATGGTTGGTAAATGGATACAAAAATATTAGATATTTTCATAATTATGCTAATCATGGGAAGAACGCAAACACAATATGGGAGATATAGAAAGTGGATGTAAGCAAAGCTAGGTGCTTCAAAGAAG…
c57465_g1_i2	3.75613	15120	8441	11270	5628	4862	2073	0.0025376	10.8331	651	.	.	.	TCTAGTTTCAGTATCAAACAATGTATATGCTTTGTGGTGATCTCTAAGCTTTGTAAACATCATTTTTCTTCCTTTAATGTTTAACTTGCTGCACTTTTCTTCTTGTCATCACTTGAGGCTCATGGTGTAGGTATACATGTGAAGTAAGAAGCTGAAACAAAGCTTACAGCAAGGATTCAAATGCAGCCAATGTCCAGCATTCTGCAACCAACCGCCAGCAACTAGCAACTAGTAACTAGCAGCAATGGGCAATTGTTGGGGGACAAAAACTCTCCACCCAACAAATTTACTCAATCAGAGATTGATAGGCCCTGAGCTCTCAATCCCTAAGGCTATACCAGGGTTTTTGTTATCAACTCCTCTCACAATAAGATCTATACAACACGTTTACCTTCAAAA…
c57595_g1_i1	2.51018	2	2	3	838	13	119	0.0419999	7.0485	648	.	.	.	TATCACAATGTATCAAGGTCGTCTGTAGCTCTTTTTTTTCAAAGGAAAAAAACCGTAATTTGATTATCAAAGAGAATAAAATTACATTCTATAGATGTGTTGGAGAAACACATTCCAAAAAAGTAGACCAGCAAGCCTTCTGACACGAAAAGAAACTTTAAAACAAGAGCTAATCAGGAATTAAAATAATCTTCAATTTTACCCTTCTTCCCCTTTTCTTTCATCTCAGTCTATCCACCAGATGGCGGGCATAAGTTCACGGAAACTAACTGTAATGAGTCTGCCACATGATCAGGATTTAAAACAAAAGCTTGATCCTTTTATGAGTCAGATCTCTCAAAATCATGAAATTGCTTCGTTCCACCATTGGGAACAATCGAAGCAACACCTTCCCTTGCT…
c58069_g1_i1	2.14192	44	56	81	6	18	4	0.0340725	60.2806	1175	PREDICTED: uncharacterized protein LOC105762053 [Gossypium raimondii]	gra:105762053 uncharacterized LOC105762053	.	TTTAAAAGGAAAGTGTCGAAAGGACACCTCCATATCCAGCCGCAAACATATATGAAGGTGATCCGAAGGGGATGATTTCACATTCCAACCACGGAAGTGCTCAACTATCTCGACCATGGACTCAGAAATGAAGAAATGATCCAATCTCTTGGCTATACCATGCTCCCCAGCCCGATCATTACGCCAAGTTGGACCCTGTTGAGCTGGACTAACATCAATCAACCCCGCCTCCCGAAAAATGGAACCTAAGAAATCCGCTAGCGGGTCCTGATGCATGGAACCCCAAACTTCGGAAGAGGAGAGGGTGAAATTGAGGTCTCCACCAAGAATGAAATACTTTTTTTTTAATAAAATAGGAATCTTACTCGTGATAAAAACATTGAAATTAAAAGACTACCC…
c58116_g1_i1	2.55943	183	201	370	2	35	3	0.0460892	6.30693	814	.	.	.	GTTGGTTTAGGTTTGGTCAATATTCACACTTAGGGCATGGTTATGGCAGTTAAATTGGTCATAAGGTCAATTAGTAGTGACATAACTTGGCAAGTTCTAATTTGACACTGTATTCTTACTGCTAAAAACAACTTCAGGATTAGAGGTCACTTCTTTGTGGCTGATATGATTTTGAGAGACACCTTTCCATGGCTTACAAATTCTTGTGATGGAACTTGCAGGTGCTACAAATGGGTGGAGCTTTGGCAATGACACTTAACATTTCAACGCACATGAGGGCTCCTTGGGCTTACTTCCTAGACTAAAGGGGAGAATTTTATGCGAGAAGGTGTTTTAATTGGCACCACCTTTAGGCCTTAGAGAGGAGTCAATATGGTTGAAGAGGATTGCTACTTTTTG…
c58545_g1_i1	3.98459	16	5	12	2	1	3	0.00505153	49.521	1064	unknown [Picea sitchensis]	atr:18445187 bifunctional 3-dehydroquinate dehydratase/shikimate dehydrogenase, chloroplastic isoform X1	TAIR|locus:2081036 - symbol:MEE32 "AT3G06350" species:3702 "Arabidopsis thaliana" [GO:0003855 "3-dehydroquinate dehydratase activity" evidence=IEA;IDA] [GO:0009073 "aromatic amino acid family biosynthetic process" evidence=IEA] [GO:0009423 "chorismate biosynthetic process" evidence=IEA] [GO:0009507 "chloroplast" evidence=ISM;IDA] [GO:0009793 "embryo development ending in seed dormancy" evidence=I…	TGGAGCTGGAGGAGCTGGTAAAGCACTTGCATTTGGGGCCAAGCAAAAGGGTGCAAGGGTTGTAATTGCCAATCGTAATTATGAGCGTGCAAAGGCTTTGGCAATCCAAGTTCAAGGAGAAGCTATCCCTCTAGACAAATTGGATCACTTCCATCCAGAAACTGGAATGATTCTTGCAAACACAACATCAATGGGGATGCATCCACATGTCAACCAGACACCTATATCTAAGGAGGCTTTGTCGTCATATGCTGTGGTTTTTGATGCGGTTTATACACCAAAATGGACAAGACTCTTGCAAGATGCAGAAGCAACTGGAGCTTTGGTTGTAAGTGGGCTGGAGATGTTTATAAGGCAGGCAATCGGACAGTTTGAACTATTCACCGGGTGTAAAGCACC…
c58745_g1_i1	2.8515	202	205	176	32	33	124	0.0330719	5.73253	581	.	.	.	TTTTAAGGGAGGAAGGAATGCTGGTAAGAATTCTACTTTTTGCATTTGAAATACATGCAGTTTTCATTTTTTTTAAACAATTAGAAATGAATAATGTTAATTAAGTAGGCCTTTTGTGGTACAGTTTGGATTTCCATTTTGCAAATAGTTTGGGTTCTGTGAAGGCATGCATATTCATCTCCTAAGATTTGAATCCTTGCCAACCTTGCCAATACCCATTTTTATTGTGCCTTGGAGGCTTTGCTTTTGCAGGTTTTGAAATGCCGACAGACTTGATAGCCTATTGCTTGTTCTTTGAGTGTGTTTTTTTTGTAATTTGTTAATTTATTAAATTGATGCTTGACATAAGCTACACCAGAAGAATGATTCCCAGCTCCACTTAGGTGGGGCAGATCTGCC…
c58798_g1_i1	2.71183	42	74	23	25	10	19	0.0142139	11.2883	927	.	.	.	GTAGAAAACTGACTTTGCCAGGAAAAAGTAAGTCATGAATATTGTTTAACGTCTTTGTATTGGTTTTCAATGTCATTGAATGGTACACCTCATAGCTCATGGATTCATCTTATAAGAGGATATGCTTTTCTTGCCTAAATATTAAATAATTTCCCAACAGTCTCTTAGAAGCGCTACTGTTAGATTTCATGGAGGATCTGACCTGTTCTGCTTAGAATCAAGAACTACAAAAGAATAAGCTCAGTTGATTTTGAGGACTGAACATTGTAAAGGCTGCATTGCAAAGGTCTGTAACCCCGAGGCCATCTATGTTCAATAGCATCTTTATTAGCCAAGTAACTGGAAATGGAGACAACAAATATTGCTAAAATGGGTATTGTTTCTACATAATTTAGGAAA…
c59059_g1_i1	2.31388	12	15	44	7195	57	1301	0.0494619	9.67141	774	.	.	UNIPROTKB|G3N0U2 - symbol:CCNB3 "Uncharacterized protein" species:9913 "Bos taurus" [GO:0000079 "regulation of cyclin-dependent protein serine/threonine kinase activity" evidence=IEA] [GO:0005634 "nucleus" evidence=IEA] [GO:0010389 "regulation of G2/M transition of mitotic cell cycle" evidence=IEA] [GO:0019901 "protein kinase binding" evidence=IEA] InterPro:IPR004367 InterPro:IPR015452 Pfam:PF029…	CTGAAGAAAGATGGCTTCAGCATCTAAAGCAGAAGGCTAGGCACCTGTTAGTATCGCAAGCCTACCTCAATGCTAAGCCCAAGAAACTTAGGATTCCGACAGAAGAAGAAGTCCAGCTCTTCCTCTCCTATGACATATGGAGTAGAAAGCTTTTCACAGAGGAGGAAAACATCAAGTGGATCAAAGAAATGATTTACTTTGATCAAGAAACAGACCCAAACTGGAAACAACTGTTAAAACATCCCTATGCCTATAAGAAGTCATTGGTTAACGAATGGAAAGCATTCATGGAACGAAAGAACATCTGGATGTCTCTACACACATTCAGGAGAAAGACCAATGTAGAATCATGGCTAGGAGGGAAAGCTTATGAAGTCTGTGCTGTAGGTTGCAGTGAAG…
c59112_g2_i1	-3.35803	29	29	73	30	6	1	0.0129644	4.34333	392	hypothetical protein GLYMA_08G016700 [Glycine max]	gmx:100817079 RING-H2 zinc finger protein RHA1a-like	TAIR|locus:2082757 - symbol:BRH1 "brassinosteroid-responsive RING-H2" species:3702 "Arabidopsis thaliana" [GO:0005634 "nucleus" evidence=ISM] [GO:0008270 "zinc ion binding" evidence=IEA;ISS] [GO:0009741 "response to brassinosteroid" evidence=IEP] [GO:0010200 "response to chitin" evidence=IEP] [GO:0005623 "cell" evidence=RCA] [GO:0030003 "cellular cation homeostasis" evidence=RCA] [GO:0070838 "div…	GGTGTCTACTTTGTGAATTTGTAGGAAAAAATTCACTGTTTTCAACATATAGCCTCTGTTCAGTGAGGCCTTCCCTTCCCTTTCCTTTCCTTCCGCCATGGGATTTCCTGTTGGATATTCGGAGCTTCTCGTCCCGAGACTGGTCCTCAATGTAGCCTATCTGTTGGGCTTTATCAGAAGCACCGTTTGCTGGCTTCTTCAGCTCGTGGGTCTGGGAGAGTTTCTCGAACCTGAGACCTCCTACTGGCCAGATCAAGCCAATCCATGGTTCGAGGCGACTTCTTCAGTTTCTGCACAGAGGATTCGTGAGCGGATGCCGATCGTGGAGTTCGGTATTTTGGCAGAAGGGGCAGAGGATGAGGATGTTATGTGCGCTGTTTGCTTAAACAACA
c59173_g1_i1	-3.61585	36	7	20	13	2	5	0.00167552	11.5399	857	.	.	.	TCCGAAGCCCTAGAAAATCATGGCTTGTACACTATTTACAGTGACCGATCTCCATATCCCTAATGAATTCAGGCATTAATGGAGGCTCTGTTATAATGCAGATCAGATGGGTTTCAATCAGGACCTGTCAATGAATCTATTGCCTTAAATTGTCTTTAATATGCGTAACTCCTAATGAGATTCATGTCTGAGTTTATATGAGCGAATATACATTGAACTTGGCCACATCTTAATGCAGTCAGTCCAGTGAGGAATTCATTCTTTGGGCTCCGGGACAAAGCGTTTGATGAGCAGCACTGTTTGCAGGTTGGAGGACTGGAGGGCTGGAGAATATGAAAGATTTGGTATGTTGGAAACGTTTGGTTTCAGAGAAGAAATGGGAAAATTTATGGACCTGCC…
c59215_g1_i1	2.24797	4	1	1	704	7	218	0.0430992	12.4925	1138	.	.	.	ATAAATTCAGTTTTTAGATTTGTTCAGTTGAGAACATAAGGACAATAGTCACATAGGGTGGAAAATTTACAAATCATAATCCCATCAAAGAACTCTGAACGATTTAGGGTCTTTGTGCGCATTTGCAGTGAATTGTGAAGTGGATGGAATTATCTTCCTCTTTTCCAATTATTCATCTTTCTTTGGCAAAGAGATTAGAGAGACAATGGAACACTTTGTGATAAAAACTTGCTTGGGTTTGACATGAAATCATCCTCCTTCTCTCCAACACTAACATTGCTGAGAACATTGGTGTCACATTGCTGAGAACATTGGTGTCACATTGCTGAGAACATTGGTGTCATGCTTTGTTGACCCTTATTCAAGGTTGTGGTTATTACCAATGTGACGTATTACATG…
c59263_g1_i1	2.71887	7	2	12	640	46	221	0.0241326	8.45632	1126	.	.	.	ATACTGGAGAAACATCAACATATCATGCCATACAAGGCTTACATAAGAGATAAACATGCACATAAATAATTCTGAAATAACCCAAAGGAGGCGTGTCACTTTTTGTGGTCTATGTCTTACCCAAGCAAGCACAAACTGTCACATGTAGAGTGCCTAGCTTGGCTTCCTATAGAGCGCTCTACGTTTGTGAATATATCACTGGATAAGCCTCAAAATAACATAAATATGTGCATGGATATCATCCATTAACTACCCAAAATAACCTCATGCAAGACACCTTCTCCATGCTGAAAAAAAGTGAATAAACAATGGAAAAGGATGAGATGCGAGGCACCCTCCTAATGCTGCAAATAAACCCTAATCAAAGAAGGCAACCACATTAATCCATTATTCATCCAA…
c59492_g1_i1	-4.15883	195	105	162	49	65	63	0.000723819	54.0804	618	unknown [Picea sitchensis]	pop:POPTR_0001s40930g hypothetical protein	TAIR|locus:2154704 - symbol:AT5G53880 "AT5G53880" species:3702 "Arabidopsis thaliana" [GO:0003674 "molecular_function" evidence=ND] [GO:0008150 "biological_process" evidence=ND] [GO:0005886 "plasma membrane" evidence=IDA] [GO:0005739 "mitochondrion" evidence=IDA] Proteomes:UP000006548 GO:GO:0005739 GO:GO:0005886 EMBL:CP002688 EMBL:AB007644 EMBL:AY072405 EMBL:AY087057 EMBL:BT000221 RefSeq:NP_56880…	CAAGCCTGCGTGGGAATATATCTTTGAATGTGATACCATTCTATTTCTTTATTTTGGTTTGTTGGGTCTCTTCTCGCTAGCTTAGATCTGCGTTCTGTAACTTATGTTACATATTCTCAGAGTACGCGCCGAGATTTCATTAGTTGGTATTGGAGATTATCATAGCAATTAAAAAATTATAGCTATTCAAGTTTGGAGAAGTATCAGAAATATTATTTAGGTTTGAGGTAATTTCGCGTAGAAATATCAGAGATTTCAGATAATAATTTACTGGCAGAATGAAGTTTTTGACTCAGTGTCCCTGCTGCTCCTGCTTCTGTTTTTTCCGCGTGAAGAAGAAGAAAGCTGCCCAACATGAGTCTGCAAAGACTGCACCTGCTCCTGATGGATGATAGTACG…
c59746_g1_i1	-2.32125	556	306	516	570	256	340	0.0499371	18.9313	1274	hypothetical protein EUGRSUZ_G02356 [Eucalyptus grandis]	egr:104453824 CLAVATA3/ESR (CLE)-related protein 13	TAIR|locus:504956232 - symbol:CLE13 "CLAVATA3/ESR-RELATED 13" species:3702 "Arabidopsis thaliana" [GO:0005576 "extracellular region" evidence=ISM] [GO:0005615 "extracellular space" evidence=IEA] [GO:0007275 "multicellular organismal development" evidence=IEA] [GO:0048046 "apoplast" evidence=RCA] GO:GO:0007275 EMBL:CP002684 Proteomes:UP000006548 GO:GO:0005615 GO:GO:0048046 EMBL:AC016662 GO:GO:0033…	TCTGTTGCATTGATCAAGAATTTGATAAAAAGGCTGGAGAAGTTTTAATACCTCTCCACTGATTAGAAATTTGATAAAAAAGCTGAAGCCTTGAATTGTTAGAGGAGTTCAAAGGTGAATTTGAATACCTCTCGGCAATACACTGATCAGAAATTTGATCAGAAAGGCTTGAGCCTTGGATTGATAGAGTTTAGCGGTGCTTTGTATGACATCTGGTTTTTATATCGCTCTGGCGTACACTGATTTGATATTTGATTAGTGCTAGTTATATCGTTGTTACACTGATAAGGGATTTGATCTCTTGCCTGTATGTGATAGACATTAGAATCTTCATGAAAGTGGAGAAGATGAGAATATTGGGTTTCTGCGTCTCTGCCTTGATATTGATTCTTCTGGTCT…
c60112_g1_i1	-4.40269	143	67	115	7	29	6	0.000910463	9.28303	483	hypothetical protein CISIN_1g011625mg [Citrus sinensis]	cit:102607557 zinc finger protein CONSTANS-LIKE 14-like	TAIR|locus:2051104 - symbol:BBX12 "AT2G33500" species:3702 "Arabidopsis thaliana" [GO:0005634 "nucleus" evidence=ISM;IEA] [GO:0008270 "zinc ion binding" evidence=IEA;ISS] [GO:0003700 "sequence-specific DNA binding transcription factor activity" evidence=ISS] [GO:0006355 "regulation of transcription, DNA-templated" evidence=TAS] InterPro:IPR000315 InterPro:IPR010402 Pfam:PF00643 Pfam:PF06203 PROSI…	GATTGTATCCCCAGAACGCTAATTTGTATTGAGAGAGGCTGACTGGCATATCAGCAGGGTTGAAGGCTCAAGCTGGTTCTGGTTGATTTATCCTTGGTCGGACCTCTAATTGGAGGTGATATACATTGAATATGATACAGTAGAGAGAGTCATTGAGAATTTGTATACGAGGGGATTCCTGCATTGGGGATCAGAGAGCAGGAGGGGCGAAGCAAATTTATTGAGAGATTTGTCACTAAGATCGAAACCCCACCCACTGGCAAGAATTTGGGCGGAAGGGAAGCCTATGAAGCCTTCGACGGAGTGGCGTTTGTGGTTGTGGTGGCCGGAGGAGGCTCCTCCATGGGAATCCTAATTGCAATTTGGAAAAGAACTTCATCATCAACGGAGCAATGAAAA…
c60531_g1_i1	3.05764	16	10	23	824	86	378	0.0246566	4.91898	682	.	lgi:LOTGIDRAFT_142510 hypothetical protein	.	CCCCAAAGAAATCTCCTTTCCCTCCAAACAAACCCTAAGGCCCTAACTGTGGGCCCATGCAACCGTGCGGTCTGTAAAAAATGACCAATCGTCGGAATCGCACGGACAGCAAGAGGAAGCGGATCGGGAATCGTCGGGTGCGTTCTTTAAACTCTAGAATCGCTTAAGGAGTCGCCTTAGGGTTCGTTTTCAAGGCACTTCGGAAGCGCGAATCCTCCACGATTCCGAAATGGGCAGGGATCGTTTTAAAAACAAAGGAATCGCGCTTCCTAAAACGACCCGGGACGTTTTAGGAATCGCGATTCCAGAGCGGGAGCGATGACCTAAAAACGATTCCCAGCTTCTATGGTTTCAACTACTGTCTTGTTGGGTCGAAAAGCACTTTCTATTATTTGGATG…
c60956_g1_i1	2.97601	753	576	808	760	412	510	0.0285369	4.76764	704	unknown [Picea sitchensis]	brp:103848744 uncharacterized LOC103848744	.	ATTTCAGGTACGTATGATTGTTGGCCTGTTTTACTTCTGAATTTCGATTTTGCATTATGAATACTGTTAATATGTGAAGACAGTGAATGACTAAATCTTTATTGTTGTCATCTTTTTTTTCCAAAGAAAAAAAGCTATATATGGATATTTCAGACATTGAAATCAAATATACATAGACAATCCGCAAAATGATATCTGTTCAAAGGTCTTTGGCACTATCTGCCCCATCTCCTATTCTAATTATTTACAGTCTTCGATATACATATCGTCAGCTGCTTCTTTACCAACAGAGCTATAGTCAAAACAGGAAAATATAGACCAAAAAAGGTCTCCATTACAGAGGTAGACAATAATATTTATGAGGTAGACAACAGGCACTCTTACTATGAACCCTTTCTC…
c61159_g1_i1	3.28604	3	2	4	875	15	132	0.0158386	5.38293	486	.	.	.	AATCCATGAGCCCAGTAGTTTCGCAAAGGAGAGGTAAGTCAAACATGAGAATAAGAAGGTTGAAACCCTCCAGTGTTCCTAGAAACAAAAACATGTGTTTGACAATCCTTAAATCTATCCACTGTCAAGAAAACAAATTCAAACACCGATTAACCCTACCCCCAAATTGGCCAAAGTCTAGGATTGTAGGTGCCATGGAGGCTAAACCTGCAACTGCCAATCCTCAAGTCAACTCCTCCATGCCAAGACGCCGTTGAGAGGTAATGCAGAAATCCACAGAAAACAAACCGTTGTGTTGCCTTTGCTAGCACTGACCCTGAGAGTGGAGGCTACAGCAGAAACCCAGAGTCCAAGGAGAGTACCGTAGTGAGCTGGCCTCCTTCCTCCTACAGAGGCGTT…
c61197_g1_i1	-3.59957	1058	667	959	1112	505	802	0.000301505	21.9158	506	unknown [Picea sitchensis]	mus:103991685 transcription factor bHLH149-like	TAIR|locus:2195291 - symbol:AIF4 "AT1G09250" species:3702 "Arabidopsis thaliana" [GO:0003677 "DNA binding" evidence=IEA] [GO:0005634 "nucleus" evidence=ISM;IEA] [GO:0006351 "transcription, DNA-templated" evidence=IEA] [GO:0006355 "regulation of transcription, DNA-templated" evidence=IEA] [GO:0046983 "protein dimerization activity" evidence=IEA] [GO:0003700 "sequence-specific DNA binding transcrip…	CGTGGCTTCTCGTATGCAAACCCTAAGGTTGCTCGTCCCAGGAAGCCAAGGCTTGGACACGCCCGTTTTCCTTCAGGAGGCCGCGGACTACATCGTAGCGCTTAAGATGCAGGTTCAGGCCATGCAGGCACTCGCTGACTGCCAATCCAGTTTGAGTGCTCATGCTGTTTGCCAGGTCTAGCTGCTATAACGTCGCAAGGTCGAATCTCCCGGTGGATAAACACAAACAAACATGTGGCCGTTATGCATATATGTCGCGAGAAGAGCAAAAATTACAGACCATGTCCGGTGAGGCACCGTTTCTAAAGATAACTTCCACGTTATTAATCCAAATCATAACTGGAATTCGAAATTAGTTTTAATTACTCTGCCAAGCAATTAACGCTCCCGAAATCTTAT…
c61377_g1_i1	2.10314	27	38	18	13	7	13	0.0386541	36.5852	643	.	.	.	AGAGAAGAAAGAAGAGAAGAAAGACGAGAAGAAAGAAGAGAAGAAGGCAGCGCCTGAGAAGAAAGAAGAGAAGAAGGACGGTGGCAAGAAGGAGGAAAAGGACGGTGGCAAGAAGGAGGAGAAGAAGGTCGAGGGTCCAGTATATGCGTATGCGATTCCAAGCAGCGCCAGCTACGTGCCTTACCAACCTGGATACCCGCAGTATACTGTTGTTAAAGACGATTATAATACCAATACCTGCACGATTTGTTGATCTATTTTTCAGTACCTCTTTCTCAGCACCAGAGAATCTAGGTTCCCTGTAATTGTAACGTGGTATATAAATCTGTTTTCCCAAGGCCAGGATAGGCCTCCCAAATCCGCGAGGGTTTCGGTTTTGAATTCACAAGGGTTCATGTG…
c61400_g1_i1	3.47817	110	57	88	115	19	61	0.00618206	8.45217	798	Uncharacterized protein TCM_000935 [Theobroma cacao]	nnu:109115811 uncharacterized LOC109115811	TAIR|locus:2096692 - symbol:AT3G01410 "AT3G01410" species:3702 "Arabidopsis thaliana" [GO:0003676 "nucleic acid binding" evidence=IEA] [GO:0004518 "nuclease activity" evidence=ISS] [GO:0004523 "RNA-DNA hybrid ribonuclease activity" evidence=IEA] [GO:0005737 "cytoplasm" evidence=ISM] [GO:0016740 "transferase activity" evidence=IEA] [GO:0006310 "DNA recombination" evidence=RCA] [GO:0007059 "chromos…	GCTTTAGCTGCTGAAGCCGATTTTCAAGTCTCCAGTTCTGGCTTACTTTGGAGATTTGAGAGCCATGGATGATTTTTTTCAGCAAGTGAATTATGATCTGAGAATCACCTTCTACCACTAGCTTCGAGAGTCTTAATTGAGCAAGCTAAAAGAAGGCCTTGAAGCAATCCATCCAGCTCTGCAACATTATTTGTATCATATCGAATGTAGCCATAGTAAACCTGAATGATATTCCCTTGTTCCGATTGAAAAACGTCACCAAAGCCTGCTGGATTCGGGTTCCCTTTGGAAGCCCTGTCAAAATTAAGTTTCATGAATCCTGAAGATGGTGGGAGCCAAAAATTAAAGCTGACTGGATGAGGGGGATTTAGACGAGTAATGCTAGCAGAGGGAAGATGA…
c61705_g1_i1	-4.39041	26	19	33	12	5	18	0.00198645	12.572	1362	PREDICTED: probable N-acetyltransferase HLS1, partial [Nelumbo nucifera]	nnu:104608125 probable N-acetyltransferase HLS1	TAIR|locus:2045329 - symbol:AT2G23060 "AT2G23060" species:3702 "Arabidopsis thaliana" [GO:0004596 "peptide alpha-N-acetyltransferase activity" evidence=IBA] [GO:0006474 "N-terminal protein amino acid acetylation" evidence=IBA] [GO:0008080 "N-acetyltransferase activity" evidence=ISS] [GO:0008152 "metabolic process" evidence=ISS] [GO:0031417 "NatC complex" evidence=IBA] InterPro:IPR000182 Pfam:PF00…	CCGATCTACCAAGGACTAGGACTGCAACAGAGCAAAAATATAAAAAAGAAAAATATTATAAATTAAAAAACGAGTGGCCAGGTACTGCAGGAGACACGGGAGAAATAAAGTTGGAGCAACTGTACTTGATCGCACCTTCAGAAACCAAGTCTCAGCTACCAGGCTTATCAAATCAGTGAGGCAAATTGAACTATAAATATACGTGTTAAGCTAGATGGTATGGCGCGTAGGCAGGCAATATTAGAGAGCGAGCAATAAAAGATAGGAGAGAGCTGCTGGGGGTTTCTTGTTTTCAGTTTCTTTATAATATCGCGGGCTAGTGTGCTCTGGGATTCGATCTCGGAACGGATCATTTCTTGAGCTGGTTCTTGTAGTGATAAAGAAAATGGCGTTCGCTCG…
c62219_g1_i1	-2.56636	1168	662	700	42	207	50	0.0250946	27.3647	453	.	.	.	AGGGAGTCTGACATTAGAAATAGGTAGTAAAAATGCATTCTATTTTATAATTGCCGATAAGACTAGGTAGACATGTGGGATGAATCTTACATTCAGAATATTTTGACTCTTATTTCTCAGCTCTTAATGAAAATCAGTGCATTGTGGAATTCATTTGGGATCATAAGAGACGTTAGGGTTAGAAAAGCATTTAGCACCTAATTTACCATCTGGACAACCTATGAACTTCAAATAAGTCAGAAGTATTCATTTTATCTGGGATTCTCCTTGTCCTACCCTTGTCTGACACTAATGAATCTAATGTTCTGAAAATGCTCATTGTGGTCTCCACTCATCTATGCTAGACAGTAAAGAACACCTTTGTGATGAGATTCAGTTTTGGATCCATAATGGTCATTG…
c62889_g1_i1	2.49239	1283	697	1384	432	501	497	0.0224137	23.2865	722	unknown [Picea sitchensis]	sita:101785935 putative methyltransferase DDB_G0268948	TAIR|locus:2040277 - symbol:AT2G41380 "AT2G41380" species:3702 "Arabidopsis thaliana" [GO:0008757 "S-adenosylmethionine-dependent methyltransferase activity" evidence=IBA] [GO:0032259 "methylation" evidence=IBA] [GO:0005739 "mitochondrion" evidence=IDA] [GO:0046686 "response to cadmium ion" evidence=IEP] [GO:0005829 "cytosol" evidence=RCA] [GO:0009407 "toxin catabolic process" evidence=RCA] [GO:0…	GCTTCGGAAACCCGGTGGCGTATTTGCGGCCTGGGGTTACAACAGAGAGGCGGTTGTGAACCCAAGCGTGGACCGTGTATTCCAGGAGCTGTACCGGGCATCCGACCCCTATTGGACGCCCGCGCGTCAAGTTGTGGACAACGAATACGCAACGATCGACTTTCCCTTCCGTAGCGTCGCTCGGGAAGGCTCAGAAAAAGAAGAGTCGACAGAGGCGCCAATAAAATTCTGGGCGAAGAAAGAATTAGGGTTTGAGGGTTACCTGTCTTTGATCAGATCGTGGTCTGCTTATCAGATTGCGAAGGGCAAGGGAGTGGAGCTGCTGGACGAGCAAATCGTTGCCCGTTTTAAGGAGGCTTGGGGTGGAAGTGACGAGGAGGTGAAGACCGTGAGTTGGCC…
c62895_g2_i1	3.06006	12	38	13	4	3	7	0.0260631	5.04787	844	.	.	.	GGACCATATTGGCTTGTACATTATATTTATTTGAAAAATAGCTCAATAACAGAAGCGGACATAGACATAGTCTACGTACGAGGAATTATATAAAATATGTGGATTTACTCTGTAAATATATAAGTTATTCTATAGGCATTGCTGCCATCCAACTTTGACATCCTGAAGCTGCCAAACACGGGGAACCATATTATTGTTAAGAAAAGGGAGAAATCACTACAAATTCCGTGGAGAACACATCTTCTAGGGATCACGGAAAACATCTCCCAGGATCACGAATCACGATACATATCACAACTTTGTGGCAGTAATTAGATGGGTCAAACAATTGTTTTGATTTATCCTTTTGTGTTAAACTCAACCCGGTTGAAACCTCTGGCAATCAACAAAAATATCTTA…
c62917_g1_i1	2.35931	63	25	78	5	16	13	0.0140081	201.786	1434	unknown [Picea sitchensis]	ppp:PHYPADRAFT_112207 hypothetical protein	TAIR|locus:2101881 - symbol:AT3G60670 species:3702 "Arabidopsis thaliana" [GO:0005634 "nucleus" evidence=ISM] [GO:0008150 "biological_process" evidence=ND] [GO:0008270 "zinc ion binding" evidence=ISS] Proteomes:UP000006548 EMBL:CP002686 EMBL:AL162295 InterPro:IPR006734 Pfam:PF04640 HOGENOM:HOG000235045 EMBL:BT020234 EMBL:BT020501 PIR:T47878 RefSeq:NP_191626.1 UniGene:At.50297 EnsemblPlants:AT3G60…	CGCCTGTGATTTGAATTTCTAAACCTAGATGCTTCAGAGCTCTAGAGTCAAACGAATGGACGGCTACCGGGCCCCGGCCCGGCATACTGCTCCGTTTGTTGGCGCGGGGTTCTGAGGCTTTCTTCATAATATTTGGTATCTTTTGTTGTTGTTCCTTGTGCTTCCGCCGCCGCCTCCTGGTTTCGGCCAGAGGATTATGCAGCTAGGGAAATCCCAATTCCATCAACTGCTCAGGTCTCTGCGGTATGATTGTGCTCCTCGCCAATTCTTGAAGATTTGTCAGCGGTGGCTTGAATTTTCCAGACGATATGGTGGGATATGCTCTGTTTCCCTCGCCTCCAAAACCAGCATGGTTAGAGGCACTGCTGACTGATAAATTCTTTGTTGCCTGTTCGAAGC…
c63102_g1_i1	-2.84864	19	8	21	10	2	6	0.0184751	4936.15	370	unknown [Picea sitchensis]	zju:107413633 chlorophyll a-b binding protein of LHCII type 1-like	UNIPROTKB|P27490 - symbol:CAB8 "Chlorophyll a-b binding protein 8, chloroplastic" species:3888 "Pisum sativum" [GO:0005515 "protein binding" evidence=IPI] InterPro:IPR001344 Pfam:PF00504 GO:GO:0016021 GO:GO:0046872 GO:GO:0009535 GO:GO:0018298 GO:GO:0009522 GO:GO:0009523 GO:GO:0016168 GO:GO:0009765 Gene3D:1.10.3460.10 InterPro:IPR022796 InterPro:IPR023329 PANTHER:PTHR21649 SUPFAM:SSF103511 EMBL:X5…	GGAGACGTTTGCGAAGAACAGAGAATTGGAAGTGATACACAGCCGGTGGGCGATGTTGGGCGCTCTGGGCTGCGTATTCCCGGAGCTCCTCTCCAGAACCGGAGTAAAGTTCGGTGAGGCGGTGTGGTTCAAGGCGGGAGCTCAGATCTTCAGCGAAGGAGGGCTGGATTACCTGGGCAGCCCAAACTTAGTCCATGCGCAGAGCATCCTTGCCATCTGGGCATGCCAGGTCATCCTCATGGGCGCCGTGGAGGGTTACCGTGTTGCGGGTGGACCCCTGGGAGAGCTGACGGACCCCATCTATCCCGGCGGTAACTTCGACCCGCTGGGGCTGGCAGACGACCCGGACGCTTTCGCGGAGCTGAAGGTG
c63157_g1_i1	-2.32639	183	162	221	150	96	64	0.00894502	343.606	709	unknown [Picea sitchensis]	.	.	ACCGACTCTTCCGCTATCATTTTCTTCATTCGGATCTAACTTTTGTGAGACTTCAACTGTATAATTTAACTTTATTCTTATCTATCCATTCTCTAACGTCCACGAAATTTTGTAATCTATAAGAATAACGATGGCCACACATGAAGGGAGGCCTGGCCTGAAACGACTCCAGCGAGGTGAGTTTTGCTTCATCCATGGCGTCTTTAGGGTTTGCAGAGAAAGGAGAAAGAAATGGGACAGTGTTCTACGATCCTTTCTATTGGTCTCCTCCACGAAACAATATGGGGGCTCTCAACGTTAAAAATATGGGAGGAGCAAGAAATTTTAGTAGATGTAATCAGATGGATGACTTCTCTGTTTACAGCTCTGTACATATTTCATGGCCTCTGCGCTCTCCAT…
c63623_g2_i1	-4.59782	78	115	124	41	44	47	0.00195953	5.74172	739	lectin protein kinase [Populus trichocarpa]	pop:POPTR_0019s11630g POPTRDRAFT_780657; lectin protein kinase	TAIR|locus:2026155 - symbol:AT1G34300 "AT1G34300" species:3702 "Arabidopsis thaliana" [GO:0001653 "peptide receptor activity" evidence=IBA] [GO:0004675 "transmembrane receptor protein serine/threonine kinase activity" evidence=IBA] [GO:0005886 "plasma membrane" evidence=ISM;IDA] [GO:0009506 "plasmodesma" evidence=IBA] [GO:0009755 "hormone-mediated signaling pathway" evidence=IBA] [GO:0016301 "kin…	CTCTGGCTTCCTCCTCCAGGCAACAGTTTTGGAAATCCCCAAGTAGCAACTTCAAGTTTGGATTTCACCCAGATGGAAAGGACGGATTGTATGTTCTGGCCATTTCAGTTGCTGGCACTGAAGACAAAACTCTGTTGTGGACTGCAGGTGAGAATGGCGGTATCAGAGTGGGTGAAAAAGCTTCCTTTGATTTCCTGATTGATGGCAACCTTGTTTTGAGCAACGGACCGAACACCGTGGTGTGGCAGACTAATACTGCGAACCGAAGCATAGTATCTGCTGCCATGCAGGACAATGGCAATTTTGTAGTGAAGAATAGCAGTTCCAGCAGTGTTTGGGAGAGCTTTGTCAATCCTACTGATACGCTCCTGGTTGGTCAGAATTTCATTGTGGGACAAA…
c63660_g1_i1	2.64287	51	32	87	4231	197	2225	0.0221557	11.8878	1168	.	.	.	TGTTTTTGAAAATTTTCAAATCATTGGCATTTTATTTGAGTTCTCGTTTCGTTGTTACTGCTAGGGATAGGGTATATCCCATCACTTATCTTCTAATTCCTTTGTTGTTATTAGTAATATACCATTCTCGTATTTTTGGATGAAATTTTTATCTCAAGAACAGATGTAGTGTATTGCAAAGCATTGTTTGTCATTCGTGATGGTACTATTTTCCTTCATAACATACAGGAAATGATGCAGGTTGGATACATGATTGTAAGTACTGTCATGTCTTGGCAATGGAAATCCAAACTATAACAAACTGAGATCTAAACTCCAAATATTGATGGACAATTGGGGCATAATTTCACTATAGTCCTTTCTTCCCCACTCCTGTTTGGAATTGTGAAGACTGAATCA…
c63902_g1_i1	-2.6152	268	148	232	120	92	162	0.00341362	50.5277	338	.	.	.	ATTCAAAAAAGACATGTTCAAATTAATTTCACATGATAAGATAACGAAGACATTCCATGCTACTCTTTTTCGTGGTTTCCTGTTTGTGGCCACAAAAATAGAGAGCCTTATACAGATTTCGTTCTAGAAATCAACACGAGCATCTCACAGTAACCCACTACACTGCAATTCAACACAACAGTAATAGACTAACACTTGAATTGCATTCCTTGCTTGAAAATAAGCAAACAAAGCACACAATATGCAGAGCCAGAGATTAACTAAGTCTTGAATTGCATTCCTTGCTTGAAAATAAGCAAACAAAGCACACAATATGCAGAGCCAGAGATTAACTAAGT
c64091_g1_i1	2.58995	1	2	2	14	452	133	0.0306849	8.84006	1040	Retrovirus-related Pol polyprotein from transposon TNT 1-94, partial [Glycine soja]	pda:103712082 uncharacterized LOC103712082	.	CAATCCCAACAATCCTATAGGAAATATCATTTCCCATAAAAACTATACCATTGTTAATGGACTGGTAAGTTGAGAACCAATTTTTGTGTACACATGGTGAGAGGCACAAAAATCTAACAACCAATCATGATGATATTCTGAAACATTAGAGACAAACAGTACCTCATCGACCATACCTGAACTTGTTTCTGCTACATTTGCTTCATTTTTGGAGCGCTCTTTGGATGAATCCTCTTTGGATGCTTGTCTTTTCTTGCAATTCTTCTTCAAATGACCAAATTTATTACAATACCAACACTTCATTTTCCTCTTCTTAGCTCTTGATTTAGATCTGGATGCATTGCTCGAATTTTGCCCTTGTTCTCTAGATCGACCTCTAGCCACCATTGCTGCTGTTGT…
c64138_g1_i1	-2.67781	74	28	25	18257	35	4196	0.0443567	3.93882	459	hypothetical protein ZEAMMB73_Zm00001d050928 [Zea mays]	zma:103653695 uncharacterized protein LOC103653695	TAIR|locus:2065320 - symbol:AT2G02520 "AT2G02520" species:3702 "Arabidopsis thaliana" [GO:0003964 "RNA-directed DNA polymerase activity" evidence=IEA] [GO:0005739 "mitochondrion" evidence=ISM] [GO:0008150 "biological_process" evidence=ND] Proteomes:UP000006548 EMBL:CP002685 GO:GO:0003964 EMBL:AC004136 eggNOG:KOG1075 InterPro:IPR026960 Pfam:PF13966 PIR:T00611 RefSeq:NP_178356.1 UniGene:At.52602 Pr…	ATTTCACTTTACTTCTGTCTGTTAAATTATTTTTTTTGATGAGAGTAGATGTTTGAACTTCTTTTGATTTTAAGTATTGTGGCTGTTGTTGAATAATAAAATTCTTACATGGGATAACCTATGCAAGAGGGGATGGGCTGGTCCGGGACTCTGTCCATTGTGCAAAGCGGATTCGGAATTGATACAGCATCTATTTGTGCTTTGTCCTTTTATACGACAGATATGGGTGGAGATTTGTCTTTTTTTCGTATCAAACAGGATTGGCGCTGTGACCCTTTTGTGGACTGTTTGAAACACTGGTTGACCATCCATAAGAAATTTAGATTGTTGGTCCCTTTTGCTTGCTGGGGAATATGGAGATGTCGGAACTCCAGCATATTTGATGATACACTGCCAAAT…
c64523_g1_i1	-3.19285	63	19	58	35	16	23	0.010489	14.006	1581	hypothetical protein EUGRSUZ_A02437 [Eucalyptus grandis]	egr:104445729 FT-interacting protein 1	TAIR|locus:2095853 - symbol:AT3G57880 "AT3G57880" species:3702 "Arabidopsis thaliana" [GO:0005509 "calcium ion binding" evidence=IBA] [GO:0005544 "calcium-dependent phospholipid binding" evidence=IBA] [GO:0005739 "mitochondrion" evidence=ISM] [GO:0005886 "plasma membrane" evidence=IBA] [GO:0005618 "cell wall" evidence=IDA] [GO:0005783 "endoplasmic reticulum" evidence=IDA] [GO:0009506 "plasmodesma…	GGAAGGGAGAGTGAAGGGGGATGTCATGGTGGCTGTGTGGATGGGCACCCAGGCCGATGAGGCCTTCCCAGAGGCATGGCAGTCTGATACATGCGGACTCCTCGTCCATACTCGTTCTAAGGTATACCTCTCGCCCAAGCTCTGGTATCTGCGAGTGAACGTGATCGAGGCTCAGGACGTTCAGCCACAAGAAAAGAGCCGCTATGCAGAACTCAGCGTGAAAGCCCAGCTAGGTCCCCAGTGTTTTAAAACCCGAGTTTCCACGAACCGAAGCAGTAGCCCTTTCTGGAACGAAGATCTGGTTTTCGTGGCCGCGGAGCCTTTCGAGGAGCATCTGGTATTGACTGTCGAAGATCGCGTGGGTCCAGAGAAGGAGGAAGCAGTTGGGCATGCTCGTAT…
c65255_g1_i1	3.189	15	8	19	3935	27	687	0.0183517	5.07291	1000	.	.	.	CTAAAGAGAGGTGGTGAGAGAGGGCACCCCTACTTAAACTCTATAACCACTTGGATCCTTGATGTGTACAATGGGTAAAGTGAAAAGCATCAAGGAAAACACCTTGTTGGGGAGATCCTAAAACACCTTTAATTGGGTTAAAACCTCGTTCAATCGCATGTCAAAAACAAGAAAGGGTAATAAATGATCCTCATGGACAAGTACCCAAGCATAAAGGAGGCTAGGTACACTTGAAATTGTGAACCGGGGCATTATATTTATTGTTGATGAGGTTGGTCCTAATGAGAGGGGACCCAACTTAAAGGAAAACATTTCTTAAGGAAAAACATTTATTGTTGAAGAGGCCGGCCTTGACCCAATTGAAAAATAGACACATAAGGCTCACTTTTGAGGAGAAAA…
c65257_g1_i1	2.71028	363	181	179	64716	191	30713	0.049284	4.62433	780	PREDICTED: uncharacterized protein LOC104896699 [Beta vulgaris subsp. vulgaris]	ini:109155343 uncharacterized LOC109155343	TAIR|locus:2144940 - symbol:AT5G18880 "AT5G18880" species:3702 "Arabidopsis thaliana" [GO:0003964 "RNA-directed DNA polymerase activity" evidence=IEA] [GO:0005634 "nucleus" evidence=ISM] [GO:0008150 "biological_process" evidence=ND] [GO:0006863 "purine nucleobase transport" evidence=RCA] Proteomes:UP000006548 EMBL:CP002688 GO:GO:0003964 eggNOG:KOG1075 InterPro:IPR026960 Pfam:PF13966 RefSeq:NP_197…	CTAGCTCACTAGGTAAACTCGTGAAGGCTCCTGATTTTCATTGAGAAATGGCATTCCATGATTAAGTGGGAGATTGATTTTGATCTCCCCTCACATAAGGGGCAATGATTGGGTACCTCCCATCCTTTGCTTTGTAATGTATTCCAAGTCGGTGTTTTGTCGCTAAATGCCAACCAAAAGAAGAACCTTGGTTTTGGTGAGGCCTCCAATTTACAAATCCAAACCGACCAAGGCTTGTGATGGTCTTTTTGGGTAGTGCACATGGAGTTGTAACCAAATTTTATCGAGTATATGCTTGATATGGGATTGGCACACCACCATTGTGTATCCTCATCCACAACCTTGATCCCATCCTATATTAGTTGTCCCATAAAATAATGCTATTGAGTGGATATCCCA…
c65326_g1_i1	-3.63906	354	184	309	21	82	26	0.000384056	454.388	322	zinc finger protein [Populus euphratica]	mtr:MTR_0082s0260 cytochrome C biogenesis protein CcmFC protein	.	GCGCTCACGGCTCGGCTGGCCCGCCGGTTGAACCGGGGCTTAGTGGGAATTCTCCCGTTCCCTGGTCAATAAAATGGTTGGATGCGGGATCTACTCCACGAGGAGCGGTACGGACGTAGATGGTATCATCACGACCTCTCTTTCCGTACCGCTGGGGATGCTTAACGCCACTTCGCCAACTGGCGTTACCTGCGGTGATTACTAGTGTCTCTCAGTGTGGTCAGCACTGGGTGTCTCCGAGCAGCGGGGCTTACACCCATTCACATTGGTTCATCCAAAGTTCCCGACCCTCATGCACGAATTTGGGGATGAGCCATTTTCC
c65652_g1_i1	2.28683	38	26	17	23	5	13	0.0413972	10.4113	1264	.	.	.	CTGTAGTCGGCTCTTGAGTCAGGGTCAGTTGGCTTCACATCCCTTGTTTTTCTTATAGTTTCTTGTGCTTCCATTACTCACTGTATACGTATTGATTTGCCAAGGTACGCATATGCCTTTTAATATAGATTCATGATAGGCACGCTGAAGTTAATGTCCTAGCTTCAGCTTCACTTAGAATGGGCAAGCACCAGTCTGGGGGATTGCTGACTGCACTGTTTTAAATAAATTAGATGTGTGCATCGTCTTGTCAGAAAAAAGGTTTGCAGTATTATGGACAATGAATAAAATATTACAGCAGAATTGGGTATGTCCAGCTATGGTATTATAAAAAAAGTGATAAATTTGGGTTTTTTCTAAAGCATTGATCTGCTTGTGCTTTTCTAAGACACACATGAC…
c66052_g1_i1	3.4958	19	17	49	1	7	5	0.0117705	9.16936	1061	unknown [Picea sitchensis]	sko:100375330 uncharacterized LOC100375330	.	TCTGATTGCAAGGACCCAGGAACTGCTCTTTAGCTTTTAAAGAGATACATGCATTTCAAGTGACGTGAAGGGAAGTGCAGCTGACCGGAAGAGTTTTCTGCCGTTATTGCAGGAGGGTTTAGTACTCGCTGGACTCCGGAGAATTTGAGAGAATTAGCAGAGAAGGGGAATCATGTTGGTTAAGGATTTCATCCGTTGGGTAGCTCCCAAGATTTGCAAGATTGGCAAAACTGTGAGAATTGGTGCCCCAGCTAAGCTTATGCAGTACACGCCAGATCCAAAGAAACTAAAACATGCGTTCTGGTCCTGTGCAGGCGATTTATCAAAAGAAATCGTATTGAAAACAGTCCCAGGGAGTAGGTGGTTGTGGAAATCTTTGAAGGGATCTATGCAGAAGAT…
c66250_g1_i1	-3.36062	18	12	12	334	103	261	0.00282207	12.5271	1028	.	.	.	CTGGAAAAACTGAACATATATGGTAGGTCATGTTGATCATATTTTCTTTTTGCAGTGTGTCCTATCCATCTGCAATTTTGTTAGAGTTTTGCATTTAAATTTCTTCATGGCAATACACTGGACCTAACTTGTTTGTGGAGAACTAAAGTCTAAAACAATCGATAAGACATCTTGCCCACTAAGGGAAAACTTTTACAATCTTGCTTTAAACCTCAAGACATTCCGAGGTAAACAAGATTCAGTCTACCTCAAATCACTTGAGATTCGAGGCTTGAAGTGTCACAATCTTTATCTAGTGTTTGATCTCATTTCAAATGCAAGCTCTGAAATCAGTGATACACAGGGAGGCGTCCTCACACTGTACCAGGGATGGTGGGGATATCCCAGAAGTACCTGGCA…
c66257_g1_i1	-3.29665	153	59	23	26	11	35	0.0111294	5.40982	489	.	.	.	TTGATTTATATCTATGCAAAAATAAACTTTTTTCTTGGTAAAAAAAATATTTCTTCTTTTATTTGCGTTCTCGATAAATCTGCACTCAAATTACCGTGATCTATGTTGGTTACCTGCATCATGAAATTTTTATCGGCTTCCTTGGCATTTATTGCCCCCGGATCTTGCGTTTGATTCACTATTTTCACAGATTTCTTTACTGCTCACTGTTATTTGTATTTTGTGCAATTGTTTGCATTTAAGCTTTGATTCTTTTATTAGTTTTGCTAAGGAGAATATCCTTCCCCGTTGAAATATTTCCAACAAAGAAAGACGGCCAGGAATGATGCCATAGCGTTTGCACATCAGTCTGAAGACTGCGCTGAGATTTATTGCATTATTTTTCAGGCGCATTTGGTC…
c66402_g1_i1	-2.93135	195	146	331	66	72	139	0.00100347	1536.56	1047	unknown [Picea sitchensis]	ppp:PHYPADRAFT_118108 hypothetical protein	TAIR|locus:2128756 - symbol:ATHM2 "AT4G03520" species:3702 "Arabidopsis thaliana" [GO:0000103 "sulfate assimilation" evidence=IBA] [GO:0006457 "protein folding" evidence=IBA] [GO:0009507 "chloroplast" evidence=ISM;IDA] [GO:0015035 "protein disulfide oxidoreductase activity" evidence=IBA] [GO:0016671 "oxidoreductase activity, acting on a sulfur group of donors, disulfide as acceptor" evidence=IBA]…	CCAAGACATTCTGGCCAATATTGTTTTTGCAAACTTACTTGTGCGCGGGGATAAGGAAAAAGAGGTACGGGTGACGGAGATTTGAAGACCTTACACTCTCCATGCCATGTTATAGCCACAAAAAGGGTTATAAAACCGTTGAGGAGATTATGCATGCTCCTTTAATATATATTTCCTCGTCTCTCACTGGTTCTGCTCGATTGCATTGACAATGGCGATGTCATCTGCAAATTGCGTTTCCTCTCATCGTTTTACCGCGGCGGCTTCTTCATCATCACGTACATACGCCCCTCCCCTGCATTCAAACAAGGCCAGTGGCCGAGCCTGCTTACCCATATGCAATGGACTCAGACTTAAATCCTCTTCCTCTTCCACTTCTTTCTCTGCTCAGGAATATTC…
c66721_g1_i1	3.39784	212	61	206	14156	143	50106	0.0124505	5.56846	876	.	.	.	ATACTGTGTTACTTCCTTGGACGGTAAGATTCATATTAATGCTTAGCTCTGTATACTATCTTAATCTGTTTTCACATTTTCAGTTTTCGGCATTTGGGCTTCTCTGTTTTTGCATGGTGTTATAACTGAGATGATAGGACAGTGCCATTAAAGCTTGCAGTTATGGACCCATAAGTTAATTCCGGGTCTGTACAGTTTTCCTCTAAGGCATTTAATTTGATCATGGCAACTGTGTATCGAGAATGTTAGTTTCAGGATCTCTGCTTCTGTATGACATTGTACTTGGGAGGCTTTGATGGGTGGAGTTAATATATGGAGGAATTCCAGTTCTCAATTCAAACTATTTTTGGGAACTTGTTGATACTTTCAGTGAGTAAATCTCCATGTCAGTAGTGTATG…
c66738_g1_i1	2.57766	346	226	176	163	29	198	0.0182295	14.2371	1332	PREDICTED: uncharacterized protein LOC102626455 [Citrus sinensis]	egr:108959616 uncharacterized LOC108959616	TAIR|locus:1009023330 - symbol:AT4G10613 "AT4G10613" species:3702 "Arabidopsis thaliana" [GO:0003964 "RNA-directed DNA polymerase activity" evidence=IEA] [GO:0005739 "mitochondrion" evidence=ISM] Proteomes:UP000006548 EMBL:CP002687 GO:GO:0003964 eggNOG:KOG1075 InterPro:IPR026960 Pfam:PF13966 EMBL:DQ487595 RefSeq:NP_001031615.1 UniGene:At.63288 EnsemblPlants:AT4G10613.1 GeneID:3770191 KEGG:ath:AT4…	TCAAACTCCACCACCAAGTTTTGCCAATTCACAGAAAAATATCCTGCAGAGATCCCGGGACCAGATGAATTAGCCTTTAATCAGCGTCAAAACTTCTTTCCAAACAGAGCATGAGAAAGGACAAGTAGCAAAGAGATGATCTACTGTTTCACAGTCCTGTTTGCAAAGACACATCTATTAAGCCCATTCTAGCTTCTTTTTTGGGCATGAACCCAGGTGAGAACCTTGTTTGAGAGGGGCTGGCCAAATAAAAATTCGTGTTTATAGAGGTCTTGACAGTTTCCATAACAAACTCCACCACCAAGCCTTGCCAATTCTTAGATCAGCTGCTAACACAATATTCATTTTAGCCTCATATCCCAATATAGCTGTGAGGGTCCCATGAGCTTTGTTCCTTGA…
c66742_g1_i1	-2.97081	19	45	21	8	9	6	0.0118051	32.9428	490	.	.	.	CTTGTAGATTATCAGTTAGAGCACATAGCTCATTTATCCAAAATCAACTTGCTTCTCATTACTCTACTCAATTCTGACGCTCTTACTATCTAAGGCTGGATTATTTGTACACTGTCAATTACATTCAAACACTACATCAAATGAGCCAGACTTTTAGCCAAGTTGACCCAGTACATCTTCTAGAAAACTTGCAGTTTTTCAAGTACCTTTAACATTCTATTTTACTCCTTTGTCCTACCTCTCTTCTGTTGATTCCTTCTCCCCATACTGTCCAAATTTGCTTGCAACAATGTTTCACCATCACTCTACGGAGTTTCTTTTTTAGCTGCAATTACACATATCAGCACATATTCACAATAGATTTTTCTTTTTTTGGCTTACTAGGCTCCAGGCAGTATT…
c66824_g1_i1	-4.5922	40	23	31	2029	73	3926	6.52927e-09	1375.97	1002	unknown [Picea sitchensis]	nnu:104592429 uncharacterized LOC104592429	TAIR|locus:2079132 - symbol:AT3G47650 species:3702 "Arabidopsis thaliana" [GO:0009507 "chloroplast" evidence=ISM;IDA] [GO:0031072 "heat shock protein binding" evidence=IEA] [GO:0051082 "unfolded protein binding" evidence=IEA] [GO:0006098 "pentose-phosphate shunt" evidence=RCA] [GO:0006364 "rRNA processing" evidence=RCA] [GO:0009657 "plastid organization" evidence=RCA] [GO:0009773 "photosynthetic …	CCTCTTTACCTTTATAAACATTAACGTTAAGTAGAAATCGCTTTTATGGTGATCAATTATGCTGTAAGAATAACCAACCGTGCCCGGTATAGATATCTTATCTACTTCAAAGCCATAGACGCCGGAGCGAAAGCCTTCCACCTGTTAAAAAAACGTAACAATAATCATGGCGGTAACTCCATCATCTGCATTCACTGGGACGCGCCATCTCCTTGTTTCGCAGTCAGACAATCCATTCAAACAGAAGCCGCAGCTCCCAGCGACTAAGTTACCTCCCGCGAAGCACTTACACCATACTAACATCAGGGTTGAGCAGGGCCTTTCCTCAAGGGAACCAAGAAAACGCTTCTCTGTTCGAACAAAGGCTTCAGAAAGTCCTACCCCAGCAAACAAGAATAG…
c67163_g1_i1	2.57684	162	181	310	266	16	64	0.0410823	6.44539	766	.	.	.	GTGCAAGTGTCTTTGTAACTGGCTCCAACTAGTTTCTTGGAGGTCATAAAAGCTCAAGTAGCACCCAGGAAGGTATCAGTGTAATGTAACATGATATATTGGTAGTGAAACTGCTAGACCTGAAACTGATATGACCCACTGTTAGCTTGGAACTCAGAGCTTATGCCGTAACTTATGATCACACCTGATATGGCAAAGCTAATAGTGACTTAACTTCCATTGGATTAGACAACATAACAACCACACATAAGAGTGCAAGGTGGAGTTCTAGCTTTCACTGTGCAGAAAACTGCATTAGCACTGGTAACTCATTGTGGCTTTAATCCTACAAAGAGTTCCATCTCTTGAGCAGAAAGTGATTGGCCATGCTTTCTTTACTCACAATTCCTTACGATGTTA…
c67310_g1_i1	3.23906	20800	11625	12230	22146	6631	12246	0.00712584	8.78872	1021	.	.	.	GTAACTGCAGTTCCGCCTCCTGGTTGATATTCTTTCCTTGCACATTTTCCCTTTTTCTTTGATTTAAATTGCCAACCTGTTGTGCTCAAATTGTATCAGTGGAATTGGACAAATTTAGAGACAAAAAGTGACACTATTAAGAAGAAAATAGCTATATTACTATTTATATGCATAGAGGAAAGAATAAGAGAATTGACTGTATCTGTAGTTCCTTTTCACATCGATGAAGAGTTTTGTGTTGGTTAGGATGCACAAAGAAGTGAAATGAGGATTAGCAGTCCAAATATTCCAGGAAGCAAAGGAAGTTGTGGATGAAATTTAAAAAAAAAATACAGAGTTTGATGCCTCTAGGAAGGAAAAGAAATGGTAAATCAAAGATTTGGAAAAATTAAAGAATAA…
c67367_g8_i1	-2.93768	27	77	25	16	9	18	0.00691386	5543573	2274	ribulose-1,5-bisphosphate carboxylase/oxygenase large subunit (chloroplast) [Abies nephrolepis]	nnu:10743890 rbcL, N623_p057; ribulose 1,5-bisphosphate carboxylase/oxygenase large subunit	UNIPROTKB|Q6ENG6 - symbol:rbcL "Ribulose bisphosphate carboxylase large chain" species:4536 "Oryza nivara" [GO:0009536 "plastid" evidence=IC] InterPro:IPR000685 InterPro:IPR017443 InterPro:IPR017444 InterPro:IPR020878 InterPro:IPR020888 Pfam:PF00016 Pfam:PF02788 PROSITE:PS00157 HAMAP:MF_01338 GO:GO:0009507 GO:GO:0000287 GO:GO:0004497 GO:GO:0009536 GO:GO:0009853 EMBL:AP006728 GO:GO:0019253 GO:GO:0…	AAAAAAAAAAAAAAAAAATGTTCCGTATCGGATCGATCAGATCAGTCAATAATGAATGGGAGTTACCACCTTAGTAATAGCCTACTTTTTTTTGAAAAGTTTGAATTCATTCATATTTGGAATATGAAGTAAGTAGATGGATAAGGATCATGCAGAAGTGTTCAATTCATCTATAACTAGAACCAATTTATCCATAACTTAAACCGAAAATACTTCACAGATCATCTGTGAAATTTGAAACTTGAACGCTATTCATGACCTTTCTCTCATTGGTCGTTATCTCTTCTCTTCGTACGCACATCTGTTCCCTATTCTATATGTATTTTCATATGGACAATTCGCACCATTATGATATGATCAAAGGTCGATTCGGTTCCTTAAATTCATTAATGAACTAGT…
c67367_g14_i1	-5.06417	27	35	21	26	7	6	7.1962e-05	232714	2610	photosystem I subunit IX (chloroplast) [Abies nephrolepis]	ppp:PhpapaCp018 petG; cytochrome b6/f complex subunit V	UNIPROTKB|Q6ENF4 - symbol:petG "Cytochrome b6-f complex subunit 5" species:4536 "Oryza nivara" [GO:0009536 "plastid" evidence=IC] InterPro:IPR003683 Pfam:PF02529 PIRSF:PIRSF000034 HAMAP:MF_00432 GO:GO:0016021 GO:GO:0055114 GO:GO:0009536 GO:GO:0017004 GO:GO:0009535 GO:GO:0015979 EMBL:AP006728 GO:GO:0009512 GO:GO:0045158 RefSeq:YP_052769.1 GeneID:2885881 Gramene:Q6ENF4 SUPFAM:SSF103446 Uniprot:Q6EN…	GGGGAATTGATCCCATGAAAGATAGAGATCAGGAAATGGAAAACTACTGATATCTTCTCCAATCCTTGTTCGATTGTCAATGTTATACCAAGGGTATCTCTGAAGTCTACTGGACCAGTATAGCTAGCCTTCTTCCGACACAGCAATACAATTTTGATGAGTATCAAGAAGGAACGGGATAGAATGATTCTATTCCTGCCAGTGATTCCATCTCTGTTTGGTCAACTAAATCCCAACAGAAAAAAATGGAATATTGCATGTTCCGAGGGAACCCCTCAATCGATGTTGTAACAATTGCATAGACCATGGAAATTTTCGATCGGAATTAGCTTCTACAGGTGGCTGTAGAACCGAAAAAGAGGATTAGTGCCGCTAGGAGCAAAGGATATCAATCACTAT…
c67367_g17_i1	-4.22897	117	56	100	122	36	36	0.00126232	679.626	407	hypothetical protein (chloroplast) [Keteleeria davidiana]	ppp:PhpapaCp045 ycf2; Ycf2	.	TTTTTTTTTTTTTTTTAAGAAGAAATGGAATGACAAAAATGGAGCTGGATATTTCAATTGGAATATATACAAATTGTAATAATGAACAAAAAGGGTTTACGCTCATTTAATTAAATATTGATATATATCTCATATGTTAGTAGTGAGTTGAGTGGTTGGCATGAGCTTTGAATTAGATAAAATGAATAGAATATATCATATAATATTCATTTCATAAAAAAAAAAGAAGATCTTGGTTGGATGGTGAAATTGGAGGAGATACAAAGCTATTCATTTCTATGCAATCCATGAACCGAATCCAATTTGGTGAAATTTTGAATTCAAATCCTTTCGCATCGAGAGCGCCTTATAAAGCTCTTTGACCTTAGAATTGTCAGTACGTTGCTTTTACGCGATCTA…
c67561_g1_i1	2.67677	226	287	666	106	133	169	0.0381358	6.56802	1063	.	.	.	CAAAAATTGATAGTCCATGACATTGGAATAAAATTTAATTGCACCCTGAAGAGTATGTCCTAATAATTGCTCCTAGACAGTTATGAATATTGAATAATTGCGTGTCATGAAGCACATACACTTAAATTTGAGATACATATTGAATGCCTAAACCTTTTGGGTTTTTCCTTTACAATAACTGTTTACTTAAGGTCTACCCCCACATCATGCATATGGAGGTAAGGACACAACAGCTATAAGCTCTTAGATTGTATGACCATTGATCTGGAGGTATCCTACCAAACTTTTCCCATTTTCATATGATGATCTGTATCCATCATAGGATGCATTCTTCCTGCACTGGTCATTCATCTTCCCTCAGATAAGTCACCGCAAAACTTTTTAATACAATTTCAACTG…
c67710_g1_i1	2.52917	75132	37527	44758	7833	18668	13347	0.0343034	8.17456	1102	.	zma:109945305 uncharacterized protein LOC109945305	POMBASE|SPAC19D5.09c - symbol:Tf2-8 "retrotransposable element/transposon Tf2-type" species:4896 "Schizosaccharomyces pombe" [GO:0003677 "DNA binding" evidence=IEA] [GO:0003887 "DNA-directed DNA polymerase activity" evidence=IEA] [GO:0003964 "RNA-directed DNA polymerase activity" evidence=IEA] [GO:0004190 "aspartic-type endopeptidase activity" evidence=IEA] [GO:0004519 "endonuclease activity" evi…	AAAGGGTGGAGATCAACTTGGAGTCCATGGAACTCAATCCGCAAATGATGGTGCACTTGAGATCCATCGTCAAGGTTGAAGTCTGGCCTTGAGCACTTGACATATGCTAAAGAAACTGCAATATTACAAGTACCACATCGAAGGATGTGTTAGACAACATAGTCAAAGTTGAACATAAAGCATAGATATTTAGATTGGAGACCCCAATATGAGTTTAGTGAGACCCCTTTGGCGTCCCAGTGCGAAATACACCATTTATTAAATGCATCCTCATTTGGCATTTTGCGGAGGAAGAACAAAAGCACCTCTTTCTGATCAAGAATTTTGCATTCCTTGCTTGTATTCCTTATTTCTGCTCATGAAAAAATTAAAATCCCCTTCTAGGTTAGGTGGGACCAA…
c67777_g1_i1	3.81449	4	3	8	742	13	433	0.00361511	7.54859	1245	.	.	.	ATTTATATCAATGGCAATGTTGGATGGTTTGTATTCTAAGACAAAGACAACAGTCTAATGATTCATGTTTTGTAGTAAGTGCAACTTTTATTATGACTGCAAGAGGCCTGAAAATTTTGCACATGTTGCTCAAGGCTTTGAAACTCATTATATTTGATCGCTTGAAATAACCTCAGGGTCCCTTGAAAGAGGCCTTAATGAAGTTCCCTTTTGATGTCCATTTCCACACAGAAACTGTCAGAAATAACCATACCATAATCTTGAATGGAGCCATGAGTCAAACTTCTACAGGTGAGTAGCTATACTTTGGAGGGTTTCTTTGCCTGAGAGAACTGGGAAATACACAAACCCCGCACGAACTGGAATTACTTCAAATTCTTCAGTTTTGGGATTAAACTC…
c67799_g1_i1	-2.41157	88	52	87	12746	359	1255	0.0269304	68.6699	540	.	.	.	TTCTTTTCTGAACTTAAACACTTTCGTTAATGACATGCGAATGGGTAAAGCAGTACAATACAAAATGAAACCATGTGCCTAGGTTTGCAGAAGATGTGGTAAAAACGCTTGGAGATTTAACAATGAGATATTATCAAAATTCTTTCTTTATCGTTGTATAGCCCTATGTGAACAGGAATTGGGGGAGCTCTGAATTAGCTTCTCATGCTTACGTTTAATAGGTGAAAGCTGGAGCTTTGAAGCCGCTATGTTTCACTCACCCGTGGGTGATTGTGACTGTCATCCTTACTAGTTCATTTTTTTATGGTTTAACTGACTTCACATTATTCAGAAATTAGGCACTACATAGCGTGGTAGATTTAATTTTACTTCTTTATAAGTTGTCCATTCCATGATCTT…
c67840_g1_i1	3.03829	413	156	164	12	53	6	0.00636192	16.733	2104	.	.	.	TGGGGTCACAAGAAGAGGCAGCTTATCTATATGATCGGTACAATTCTAGCAATGTCAATTGGAACAAAGACTATGAATAATGTTTAATGAAATCCAAAATTGCCTTGAAATCACCTAATGCTGAATCCTGATTTCCTTCCCTCTATTGGAGCTATGTAAGTGACAATGTCCCCCTTACATAATACCTAATTGACAGTGCTATGAACATTGTCATAGTACATAATTTAGAATGCCTCGAGCATTGCCACTGCTTGTCTATGGCCAAGTATGCGATATAACAGTTAACTTTATAAAAATAATACTTCAATCTTCCAAGTTTTGTACAACCTATGGCTCTGTGTTTGTTTAGATTAGTTCCTACTTGAGCTGAACAGAATGTTTTGATAGAAAATATTGACT…
c67894_g1_i1	2.66662	29	31	32	24	8	23	0.00927707	22.1829	1498	.	.	.	CTCACTCAGAGATATGAGGAGGTTGGTCACCGTCATCCATCTCACCCCATTCCCTTATAATAACAGCTTTCGAAATTATTTCTAACTGTTTATGCTTAATTATAGTATCAGGTCAGTACTGGCAAATTCGCTTTTAAGTGTTTTTTTTTTGTTTTTTTCGTCAGTTTTGCTTGAATTTAATGCGCGGATTGCACAAACAAAAGGTTTAAATTTCAAAATAGGGTTTATTCATGTTTTTTTCACATGTTTTTCACTATCATGCCTTCCCCATCCTGGAAGTATCACAGTGGAATGTAGCCAGCTTACAACACTCGAGAAATAATCCCTTCAGCTGAGATGCCGCAGGCGGGGTATCTATTCTGCCCAAGTCGCCCAGGACTTGCACCTACCATCATGAAG…
c68212_g1_i1	6.37106	173	109	106	95	47	114	3.26646e-05	229.62	1795	hypothetical protein AMTR_s00092p00151450 [Amborella trichopoda]	atr:18427297 reticulon-like protein B8	TAIR|locus:2128238 - symbol:BTI2 "VIRB2-interacting protein 2" species:3702 "Arabidopsis thaliana" [GO:0005634 "nucleus" evidence=ISM] [GO:0005783 "endoplasmic reticulum" evidence=ISS;IDA] [GO:0005886 "plasma membrane" evidence=IDA] [GO:0005789 "endoplasmic reticulum membrane" evidence=IDA] [GO:0071458 "integral component of cytoplasmic side of endoplasmic reticulum membrane" evidence=IDA] [GO:00…	AAGGGTCGTTCTCGCACCCCTTCCTGTCGATCATAGCTTCTCGCGCCCTTCCTGTCGATCATATAAAGTCCAAGGGCTATCAACAGTAAATGCGCCGAGTAAATTCTAGGGAAGCTTTGCGTTTTGAGAAAAGCTATCGCCATTCCATCCTCTGCGGGAAGAAACAAAGGTGAAGGACCCCCGAATCTCTCGAACGGAACGTCGGATCCGTTTCTTTGAGCCGGTCGCTTTATTACTATAAGATAATCTGCAAGTTCGAGGTTTTCTACGCTACTGAATATTTTCAGGCCTCTGAAATACAAAGCCGAAAGCAGCTTCCGTTTACAAAACAGGAGACCTAAGTCCGCTTAAAGACTCTTATTGTACTCGCGATCAATCTTACAAGAAATCATGGGGGAA…
c68414_g1_i2	-5.73008	143	125	258	204	85	113	1.70041e-05	13.1495	1404	unknown [Picea sitchensis]	atr:18441906 uncharacterized protein LOC18441906	TAIR|locus:2079601 - symbol:AT3G07470 species:3702 "Arabidopsis thaliana" [GO:0005576 "extracellular region" evidence=ISM] [GO:0008150 "biological_process" evidence=ND] [GO:0005773 "vacuole" evidence=IDA] Proteomes:UP000006548 GO:GO:0005773 EMBL:CP002686 Gene3D:2.30.240.10 InterPro:IPR007493 Pfam:PF04398 SUPFAM:SSF141562 HOGENOM:HOG000238027 EMBL:AY048203 EMBL:BT002661 RefSeq:NP_566308.1 UniGene:…	CAGACTCGTCATGATCATATCATTCACGCCTTGATTGCACGCCCAGTATATCCCTCTCATTAACTGACATGATGAATTCACCATCGATCCCCTTCTCCGCTTGTTACACATACATTTCGATTGGGCATTGTTATTTCCCTCTGTGACAGTGTTAATTTCCTGGGCCACCGATTCTTTTGCCGAGGTGGGTATTCACTACAGATAAACAACATCCAGAGAATTTTGTCATTGAAACTCCAACCTCGAAAACATACAACAACAGCATGGGGATTCGACATCTGCACCTTCTTCTCTGTCTCCTGATAATGAGGTGCAGCACAATCCTTGCAGAGGCCTCAGGGGAGCAGGAAACGATCTATGATGTGCTGAGAAGAAACGGTCTGCCCATTGGGCTAATTC…
c68491_g1_i1	3.79781	25	70	28	19	8	20	0.00565551	6.11264	1716	.	.	.	ACGTTAGTTCTTCTCCTTTCAGAATTCTCTTGTTTCTATCTATGCATATATTTTAAATCATCATTCCCAATATTATTTGCCATAGCCTCTCATTTAATGCCAATTTATAGTTAGTGTTCTTTGGGCCAACCTCTAAGAAGGTTTTGCAGGTCTTTTGATTGATCCCCAAACCTTCTCATTATGTTTGACTATTTCTCATAAATTCCATGTAGTCCCACATTGCATGAATATGTGTTCGCTTGTTTCCCTCTCACAGACCCCACATTGGCTTGGTCCTTCAATACCTTGTTTTTGGAGATCGTCCCTGTAGACTCTCTTTTGTTTTTCTTGGAGATAAAGTGTAACGGTCAAATCTAACAACTTGTTATCTATAAGAAGGTGTACAAAACTGTCTCCTAG…
c68541_g1_i1	2.86813	581	459	254	279	177	255	0.00802711	12.3817	1527	unknown [Picea sitchensis]	vra:106757925 coronatine-insensitive protein 1-like	TAIR|locus:2061136 - symbol:COI1 "CORONATINE INSENSITIVE 1" species:3702 "Arabidopsis thaliana" [GO:0005634 "nucleus" evidence=ISM] [GO:0016567 "protein ubiquitination" evidence=IEA] [GO:0006511 "ubiquitin-dependent protein catabolic process" evidence=RCA;TAS] [GO:0009861 "jasmonic acid and ethylene-dependent systemic resistance" evidence=TAS] [GO:0005515 "protein binding" evidence=IPI] [GO:00098…	TTCCGATCTGGCCTTCACTACAATGTCCAGTAATAAGTGCATTGTAAGTGACAATATCAAGAACAATGCCTTGGCTAGTCAAATTGGCATAAAGCTTAAAGGACAGTTGCAAGTTGCCTTGTTTACAATGAATATCAAGGACAACATTGTACATGACCAGGTCGAAGATAAACCCTGAATCTTTCAGTTCCTTGAGAGCATCATCTACTTTCCAGCCTTACACAAACCATCAAGAAGTGAGCTACAAGTAAATGTGTTTGGTTTTATATTCCTTGATTCCATTTCATTGAGAAGAATAAATGTAGTTGTAAGGTCGCCATTCTTGCAGTAACCATCAATAAGACTATTATAAACATCGTGGACTAAACCTTTCCAACCCATGTCCTCAAAAGAAAAAAA…
c69269_g1_i1	-6.13502	109	120	197	171	67	96	0.000250249	10.3361	380	hypothetical protein DOTSEDRAFT_69040 [Dothistroma septosporum NZE10]	pfj:MYCFIDRAFT_193543 hypothetical protein	UNIPROTKB|G4N700 - symbol:MGG_06480 "40S ribosomal protein S12" species:242507 "Magnaporthe oryzae 70-15" [GO:0006412 "translation" evidence=RCA] InterPro:IPR000530 PRINTS:PR00972 PROSITE:PS01189 InterPro:IPR004038 Pfam:PF01248 Proteomes:UP000009058 GO:GO:0006412 GO:GO:0005840 GO:GO:0003735 EMBL:CM001234 Gene3D:3.30.1330.30 InterPro:IPR029064 SUPFAM:SSF55315 KO:K02951 PANTHER:PTHR11843 OrthoDB:EO…	CACGCGCGCTCTTTGAGGAACTTCGACAACTCTGAAAAAGCGTCAACTCAGCATTCAAGATGTCGGACGGAGAAGAGCCCACCCAGGAAGTCGCCGCCGCCGATGAGGTCGAGGTCGCAGCCGACACCTCCGCCAAGGGCGGCAGCATGTCTGTCCTCGATGCCCTCAAGGGTGTCCTCAAGATCGCCCTCATCCACGACGGTCTCGCCCGCGGCCTGCGCGAAGCCAGCAAGGCCCTCGACCGCCGACAGGCCCACATGTGCGTGTTGAACGAGGCATGCGAGGAGGAGGCCTACAAGAAGCTCGTGGTCGCTCTGTGCGGCGAGCACAACATCCCTCTCATCAAGGTTCCGGACGGCAAGCAGCTCGGCGAGTGGGCC
c70228_g1_i1	2.40738	207	320	270	386	67	153	0.0179216	17.2691	1262	hypothetical protein F444_22936, partial [Phytophthora parasitica P1976]	gmx:106797892 uncharacterized LOC106797892	UNIPROTKB|C8VFC1 - symbol:ANIA_10649 "Uncharacterized protein" species:227321 "Aspergillus nidulans FGSC A4" [GO:0005575 "cellular_component" evidence=ND] InterPro:IPR001584 InterPro:IPR012337 Pfam:PF00665 PROSITE:PS50994 InterPro:IPR000477 InterPro:IPR000953 Pfam:PF00078 GO:GO:0005634 Proteomes:UP000000560 GO:GO:0003676 EMBL:BN001305 Gene3D:3.30.420.10 SUPFAM:SSF53098 PROSITE:PS50878 InterPro:IP…	GAAGCATCACGACGAGTTAGCGATCCCGGGCCATAAGGCAATCCCTTAGTCAATCTACTAGCTTTTACGAGGACAAGGTATGCAGGCTCCGCTAGGGTGGTTCATCATCTAGCTTCTTCATTAGCAGTCATGATCTGGATAACCTAGCTGAGAATGCAACAGACAATATGAAAAAACTAAAACGAGAGAACATGAATCGAAACAATAATAGAACTTAGATACCATCAATTATTTCATTAGATAGACAGTCTATTATATAGATCTGTAAATACAGAGCAGATTGACAAAGTCCCCTTTAACCTATCTAGAAAAGCGCACAATAGATAAGTGCTTCTTTCTTAACCACTACTAGTTAACTACCTAGGGCTAGATGCCCTTCTTAAGAATAGTGCTCAACAT…
c70518_g2_i1	-3.17563	83	54	64	53	34	23	0.023688	3.25027	437	hypothetical protein MYCFIDRAFT_61078 [Pseudocercospora fijiensis CIRAD86]	pfj:MYCFIDRAFT_61078 hypothetical protein	UNIPROTKB|G5EGX5 - symbol:MGCH7_ch7g117 "Pyruvate dehydrogenase E1 component subunit beta" species:242507 "Magnaporthe oryzae 70-15" [GO:0004739 "pyruvate dehydrogenase (acetyl-transferring) activity" evidence=ISS] [GO:0005739 "mitochondrion" evidence=ISS] [GO:0005967 "mitochondrial pyruvate dehydrogenase complex" evidence=ISS] [GO:0006090 "pyruvate metabolic process" evidence=ISS] [GO:0042645 "m…	GTATGGCTCGATTCCTGGTCTCAAGGTTGTTGCCCCATACTCTGCCGAAGATGCGAAGGGTCTTTTGAAGGCCGCCATTCGTGATCCAAACCCAGTCTGCGTGCTCGAGAACGAGCTTCTCTACGGACTGCCTTTCCAGATGAGCGAGGAGGCGCAAAGTGACGAGTTTGTCCTGCCTTTCGGCAAAGCGAAGATTGAGCGCCCTGGCAAGGACCTCACCATTGTCACCCTCTCACGATGCGTCGGCCAATGTCTCGTGGCAGCCGAGCAGCTCAAGAGCAAGTACGGTGTGGAAGCTGAGGTCATCAACCTCCGCAGCATCAAGCCATTGGACGTTGAAGCCATCGTCAAGTCGGTGAAGAAGACGGGACACATGATGGCCGTGGAGTCTGGCTTCCC…
c70522_g1_i1	-3.03066	115	85	86	25	40	15	0.0338051	2.6924	388	glycoside hydrolase family 17 protein [Pseudocercospora fijiensis CIRAD86]	pfj:MYCFIDRAFT_54124 glycoside hydrolase family 17 protein	.	TCTTCCGATCTGACTCGTTACCGTTCTGGCACTGGCTGCCTCTGCCAGCGCCCAGATCCGTCGTGGTGAGCGTCACCATCGCCATGTCCACCCAAAGCGCGACGCGGCCGTCGAGACTCACGTCGAGTACGTGACTGCCACTGCCCCGCAGGCTGTTGTTTACGTCGATGGCAACGGCAACCCAATCTCTACCTCGTACGAAGGCGGCGCCCCAGCTGCCACTCCATACCAGGCTCCTGCTCCAGCACCGGAGAAGAAGAAGTCTTCCAGCGCCGCGCCTGCACCTTCGCCGTACAACCCACCAGCAGCTCCAAAGCCCGAGTCATCATCGTCGGCCGCCCCTGTCGAGCAGCCCAAGCCATCTTCCACCGCACCATCTGCACCAGCC
c71567_g1_i1	3.22448	33	18	37	18	13	11	0.00248284	18.5603	1133	.	.	.	TATATATATATATATATATAATCAAAACTTGAATATTTTATATATTTTTTGGTTGACTGGTTTTTGTTTCTGTTTTTTAAATTTTTAATGGTTCCGGGTTTTGGGCTATGCTTGGATGTTGCTTGAAGTTAAGACCCTTGGGGGGAGTAAGCTGTTAAAGTGATCAGGAGGGATGGATAACAACTACAAGGAACTTACACAATTTTCCAAGAGTCTACCAAAGCAAGTAAAGCAAGTAAGAATGCTAGAGCCACTAATTACACAAGATTCAATCAAAGATGTTGCAAACTTGACAAGGGAAGGGCATAAGCAGTTATAGAAGGCAAAGGAGCCTGGTGCATCTTGTTTAGGAAAAGTTTTGAGTCTTGACAAATATTGAAGCAACAAATGATCACTGCC…
c72246_g1_i1	-2.10341	40	11	25	2237	51	2597	0.013297	1911.48	1966	unknown [Picea sitchensis]	lja:Lj2g3v1349130.1 Lj2g3v1349130.1; -	TAIR|locus:2150901 - symbol:HB-3 "AT5G15150" species:3702 "Arabidopsis thaliana" [GO:0003677 "DNA binding" evidence=ISS] [GO:0005634 "nucleus" evidence=ISM;IEA;ISS] [GO:0006351 "transcription, DNA-templated" evidence=IEA] [GO:0006355 "regulation of transcription, DNA-templated" evidence=IEA;ISS] [GO:0003700 "sequence-specific DNA binding transcription factor activity" evidence=ISS] [GO:0043565 "s…	CAGAAACGTAACAAACACATGAAAGGCAATCGTCCGTAATTTTTCCATAGGATAAATTTCACTCCAGACAAATCACACCGACCAATACTGTGGATCTCTGGCCTCTTACAACGTGATTCTTATTTTTGAGTTTGATGTAAAGGGGTAACTATAAGGGCAATAGACAATTCCAGAGCTGAATGGGGCGGTGTTGGGGTGCCTGCAGCAGCAGTGCAGGTGACGCTGCCGTGCCACATACGGTGGAGATGCGCAAAGAAGACGAGAAAAAGGGGATGTGACCGGAGAAGGGCACGCACACCCACCAAAAAGCCATTGACACCTGTGGGTTATCCATCCATCTTCCATACACTATACATCCATACACCAGTACTTCCTACTTTCTTCCACAATAGAAAACAG…
c72313_g1_i1	-3.84571	641	529	666	171	274	153	0.00539313	4.74552	670	.	.	.	CCTTAGCCATCTATGCCTCAAGGCTCTGCGGGATCAACCGCTTCTATTACCTCTTCCCATGGTGCTTGTCCTTACTCTTCACGTTACGCATTATTCTTCGTGCTACGCCTTTTGACCTGAGGCCTAGTTTTTACAAGTACCCTTCCATCCATCTAAGTCAGGTAGGGTATCGATCTGATAGGCCAGAGTTTGCTATCTAGTAAGAGGGAAAGGTAGTTATTGCTGGTGGCTGCTATGTCAAGGATAATGGCAAGGTAGGAAAGAAAAGCCAGCACAAGTAGCGGCAAGTGGAAAGAAAAGCCAGAGCCGGTGGTAAGTAGAAGTTACTCTTTCTTGCTTAAATGCAGCTGTGGGCACTTATGGCCTTCAGGGTTTCATGTTTATGTACATTCCTCTGTT…
c72568_g1_i1	-4.76429	41	23	25	25	12	9	0.00146129	4.45458	659	PREDICTED: uncharacterized protein LOC105560681, partial [Vollenhovia emeryi]	phu:Phum_PHUM523790 hypothetical protein	.	ATTGGATCTTTAATTCTATCCAACATGTTTCTTAAGGAATTTGGCAGGTGGAAGATTGTCTTGATTTGTTTTCTTTGTAATACCTTAGTTATTTTATATGTTGTTCCTTGGATATATGGGAGAATCACTTTATTTTTGCTCTCTTGTTCATTGTTTCGGTTTCTACACGTCGGGTCTTGCGCTCTTTTGAAAGCCTTCTTAATATCTCTTATTTTATAACCATTCTTCCAAAGAACTTTTGAGAGATGCCTCAATTCGTCCTCAAGATCTTATTCTCCCTGTATGAAAGACCTCTCTTGCCATACATACCATATCCTTGCAAACCACTTTCCATATTTTCTTAAAAAAATCACAAGCATATCCATACTTGGAGATTTTCCTTTTGCATTTTGATTAGCT…
c72602_g1_i1	-2.68389	24	19	9	13	1	1	0.0128271	77.9826	1178	unknown [Picea sitchensis]	lang:109353621 protein RADIALIS-like 3	UNIPROTKB|Q58FS3 - symbol:RAD "Transcription factor RADIALIS" species:4151 "Antirrhinum majus" [GO:0009908 "flower development" evidence=IMP] [GO:0048262 "determination of dorsal/ventral asymmetry" evidence=IMP] InterPro:IPR001005 InterPro:IPR009057 Pfam:PF00249 SMART:SM00717 GO:GO:0005634 GO:GO:0006355 GO:GO:0003677 GO:GO:0006351 GO:GO:0003682 Gene3D:1.10.10.60 SUPFAM:SSF46689 InterPro:IPR017884…	GGTCGTGTTTAGTGTGTGGAAATTTCCAAAAAGGTTTCATATCACATCATGCAGGTCCTAACTTTGGGCAGTTCTAGCCTCTGATAGGTTGATCGAATTTCACTATTATGCACAAGTCTTTGCAGAATTTCATACAACTGACAGTACATTTTCGTTCAAATTCTCATTGGACATTGGTTCACTTGCATGGCTGACTGTAGGGATTCTTGAAGTTGCCAGACTAGCAGATTGGCCAATTGGGAAAACAATGAACATGCTGTGCCAAATTTTCAGATTTGTTGGACTAGTGTATAACGAGAACAGATGATGAATTTGTAATACCCATCAATGGTTACAGTGTAGAATGTGAGGTCTGAGCAGCGGAAGGATAGGATATTTAATTTCAATTATGATGGAGAG…
c72735_g1_i1	-2.59354	16	8	22	2	5	2	0.00540514	12880.7	2018	unknown [Picea sitchensis]	atr:18432968 malate dehydrogenase [NADP] 1, chloroplastic	TAIR|locus:2161188 - symbol:NADP-MDH "NADP-dependent Malate Dehydrogenase" species:3702 "Arabidopsis thaliana" [GO:0005737 "cytoplasm" evidence=ISM] [GO:0006099 "tricarboxylic acid cycle" evidence=IEA] [GO:0009507 "chloroplast" evidence=ISM;IDA] [GO:0030060 "L-malate dehydrogenase activity" evidence=IEA] [GO:0046554 "malate dehydrogenase (NADP+) activity" evidence=IEA] [GO:0055114 "oxidation-redu…	CAAGGTTTTCTATGGATAGAGTTCAGATATACGGGATAAAATCATAAGAAGAATGAGATTTTTATAAAATTTGGGGCCAATAAAAAAATTGAAAACGTGACAAGATATTGCGGCACAACTCTCTTTTAAATACAAGATAAAACCGTCTGCATTATATTCTTCAATTCAAATTATGCTCCGAAATCTTTGAATTCGATCAGCTTGGAAATGGCCGTGGCCGACATCTCGTTTGCTGGAACATCTCAGTTTTTTCAAAGGAAGACTAACGTCTCCTCATGTCATCTTAACAGTTCTTTCTTACCGCAAAAACCAGTCAAGTTCTCCTTCAATTTCAGTTCAGAAAAATGTTTCCCGTCGATGAAAGTTGTATGCTCAGTTGCTCCAGGCCAAACTCAGACC…
c72878_g1_i1	-3.75922	38	25	35	32	14	10	0.00500498	6.55969	1059	hypothetical protein DOTSEDRAFT_71635 [Dothistroma septosporum NZE10]	pfj:MYCFIDRAFT_87962 hypothetical protein	UNIPROTKB|Q5BGS7 - symbol:AN0253.2 "Topoisomerase I [Source:UniProtKB/TrEMBLAcc:Q875K2]" species:227321 "Aspergillus nidulans FGSC A4" [GO:0003917 "DNA topoisomerase type I activity" evidence=IDA;IBA] [GO:0005730 "nucleolus" evidence=IBA] [GO:0006260 "DNA replication" evidence=IBA] [GO:0006265 "DNA topological change" evidence=IDA;IBA] [GO:0006338 "chromatin remodeling" evidence=IBA] [GO:0007059 …	CTTCTACCTCTCTCTTCCAACCCCGTCGACGGTCTCTACCGCCCCTCCACCATTCCCCCATTCACCTGCCTCCGTCACAGGCTCGCAGCTACCATCAACCGCCGACTCCATCCTCAAGCCCGCTGCTCCATCTCCAGCTCTCCGTCCAAGGCACGCGTCGAGTCTCCAACACCACATTACACGCGACCACACCTTACCGCGCCCTTCCCGTCACTGCCACGCCAGCCGTGGCCAACTGCCATCAACATGTCCGACTCTGAGGACGACAAGCCGCTCGTGGCCAAGTCAAAAGCAACCATTTCTAAAGCCGAGGACAAAGCCATGGATCAAAAGAACGGCGCCACCAACGGATCGGTGATGCCTGGCATCAGTTTGGCGAACGGCCCGGTCGACGACAAG…
c73888_g1_i1	-2.83072	15	7	1	2116	33	453	0.0334832	8.21286	1380	unknown [Picea sitchensis]	vvi:100255253 protein KINESIN LIGHT CHAIN-RELATED 3	TAIR|locus:2123411 - symbol:KLCR1 "kinesin light chain-related 1" species:3702 "Arabidopsis thaliana" [GO:0005634 "nucleus" evidence=ISM] [GO:0005886 "plasma membrane" evidence=IDA] InterPro:IPR011990 InterPro:IPR013026 InterPro:IPR019734 PROSITE:PS50005 PROSITE:PS50293 SMART:SM00028 Proteomes:UP000006548 GO:GO:0005886 EMBL:CP002687 eggNOG:COG0457 Gene3D:1.25.40.10 EMBL:AL161518 EMBL:AF080118 EMB…	GAAGCCCATGTGCAGGCAATGCAGTTTTCGGAGGCCGAGAAGTTCTGCCATCGTGCTCTGGAGATCCATAAGATGCATGGTGTTCTGGCTTCTGTTGAGGAGGCTGCTGACAAGAGGCTGATGGCACTTATCTGTGAAGGGAAAGGGGATTATGAAGAAGCCCTTGAGAATTTAGTATTGGCAAGCATGGCGTTGATGTCTCACGGTTTGGATGTTGAAGTGGCCTCTGTGGATTGCAGCATTGGGGACATATATCTGGCAATGAGAAAGGATGATGAAGCTGTGTTTGCCTATCAGAAAGCTCTCACCGTGCTCAAGTCTGCGAAGGGAGAGAACCATCCTAGTGTTGCTGCAGTTTATGTTCGCCTCGCAGATGTATACAGCAAGAATGGGAAATTG…
c74681_g1_i1	-3.84271	809	576	926	4	122	27	0.00197176	7.43952	638	unknown [Picea sitchensis]	vvi:100265072 uclacyanin-3	TAIR|locus:504956334 - symbol:AT5G07475 "AT5G07475" species:3702 "Arabidopsis thaliana" [GO:0005507 "copper ion binding" evidence=IEA;ISS] [GO:0005886 "plasma membrane" evidence=ISM] [GO:0009055 "electron carrier activity" evidence=IEA] [GO:0031225 "anchored component of membrane" evidence=TAS] InterPro:IPR003245 Pfam:PF02298 ProDom:PD003122 PROSITE:PS51485 Proteomes:UP000006548 EMBL:CP002688 GO:…	CAATGAGACGCTCGGTGGTTTGATCCACACCACTTCTTTCTTTCAAATCTCCAATTTCAAGCAACTCCAAGATCGGCAAGGGTATCGTCTCTGCAGAATCGCAGGCAGCGACTGGCAGAACAAAAGTGATTTTGGCCGAAGAAATGGAACAATCAAGATCGTGCATTGGAATTACAGTAGCAATGGCGACGATAATGATGATCGTTTCGCCATATAATTCTGTGGCAATGGATTACACAGTGGGAGACAGCCAACAGTGGGATCTCGGCCCTAATTACGCTTCCTGGGCTTCTGGCAAAACATTTGCCGTTGGCGATAAACTTGTCTTCACATACTCATCACTACACAGTGTGCTGGAAGTGAGCAAGGCGGCGTATGAGTCATGCTCAACGAGTGACG…
c74733_g1_i1	-3.65397	445	286	506	9	95	31	0.0106101	3.80129	313	unknown [Picea sitchensis]	ppp:PHYPADRAFT_189945 hypothetical protein	.	GGGATTATAAATACAGTGACTCCCTACCAGTTCCACTGCATCAATTCCATAATCCAAGTGTTTGGAGTCCTCTCTTTCTCTCAGAGTCGGATGAGAAAATTTAGTGGAGAAATGGATTGCTGCAGCAACAACAAGATGAGTGGTTGTATTGATAGTTGTGCTTCTGCTAAGCAAATAAATGATGGTAGTTTTAAGAATTCAAAGATATTGGCATCGGATGCTTTCCCACTGCCTGTGGGACTGACCAACCGGGTGTTCTTTGTCTTGTTTTTCTCTTCCTCCTATTTTTTGATGAAGAGATGGAGGGAGAAGA
c75403_g1_i1	-2.40391	310	139	230	20	74	37	0.0261022	27272.4	1371	unknown [Picea sitchensis]	csv:101214094 OEC23, OEE2, psbP; oxygen-evolving enhancer protein 2, chloroplastic-like	TAIR|locus:2033087 - symbol:PSBP-1 "AT1G06680" species:3702 "Arabidopsis thaliana" [GO:0005509 "calcium ion binding" evidence=IEA] [GO:0009507 "chloroplast" evidence=ISM;IDA] [GO:0009543 "chloroplast thylakoid lumen" evidence=IEA;IDA] [GO:0009534 "chloroplast thylakoid" evidence=IDA] [GO:0019898 "extrinsic component of membrane" evidence=TAS] [GO:0031977 "thylakoid lumen" evidence=IDA] [GO:000957…	ATCTAGTAATCCCAATCTTATATATTGAGGAGAAAAATAACGCCAATCAACGACAAGACTTATGTGTACATGGTAGCCAATAGGAAAGAAGAGAGTCTTATCCAACCAAATCCAATCTCATTCCATTCATTCGTTATTCATCTACTCCCAATCCCCTGAATCCCCACATCAACTAAACACTCTCACACTTCACAGCAAACGATAAGCATAGCATAGCATAGCATTGCAGAGCAAAGCAAAGGAAGGAAATGGCTTCTGCTACACCAGCGATTGTGCTCCGCACTGCCTCATTCTCCTCCCACAGGAGTTCCTTCAACGGCGCCTCTCTCCCGGCCGCCTCATACGTCAAATCCTCGTCCCATAGTCCTTCCAAGAATTCCTTCTCTTGCCGTGCACAAA…
c75915_g2_i1	2.67838	3302	2687	4297	4438	1792	3659	0.0496453	4.32546	821	.	.	.	GGAATAATTGAAATATGAAAACTTGCAAATTTATATTTAATTAGTATTGTTACAATTGAAACAATCGACTTTCAGTGATTGTAATTCATTTAGGGTTTCTAGCAAGTACTCAATAGCAAGAAGACACCTGTCCTAATCTTTTCATTGTACTCTGCAAAAGTAGTCTATTTCTATAGTCTTATCCTGGATTGAGTTTCAATTCTTTGGTTATTCTATTGTGGGAGACATTTAACTTGAATTGCAAAGTCGTGTAGCATGCTTTCTCTGCCTGTTCGATGCTCCCATTAATGTGAGTTTGTCAATACTAAGTTTTACTTAAATACACGCTTTTACTTCAATTTTATAGTCTGTGACAGTGCACACTCTTGACAAATAATATACAAGTAATGTTTAACTGAT…
c77001_g1_i1	3.02684	19	7	14	4	4	3	0.020209	6.14995	1106	.	.	.	CTTGTCATATGCCACTGTCACATAATACATTAGTTTCCAAAAAGAATGGAATTCGATTGTTATGTATCATCTCGGCATGAATCTTCTAAAATTTTGCATTTTGTGCATTCAGGACATTACTTTATGACTAGCAGCCTAATTATATCTACCTGGAAGAAAAGAAGAAAAAAGGCAAAGAAAACGAATGCACTAAAGGGGATAATTCTTTGCTCTAATGAATTTTCAATTTTCCAAAAATATTGACTTGATTTGTCAAAGAAAATCCAAAACTTTTGAGTTTCATAGACTTTATTTTTGGAGAAAACTTAAATGAAATATTTGGAAGAATTTAGGCATTATGATCTTGTGTATGTTCACTGTTGGAAGTTTCCCACCAATCATTTCCATTGATGGATGGTA…
c77977_g1_i1	2.37008	208	89	231	131	62	155	0.0264209	13.797	1551	.	.	.	ATGAACCAAGGAAGAATGCAAGGTCTTGGCTTGTAGAGCAATAATTGGCCTAATAACTTCCACAGGGGAATCAAGTGTCTTCCGCTTGTAAAGATTACGACTACCTTCAAATCTCGATTCCTTATTTCTAGTCTCAGATATATCATGCATTAGATTCTTTCCAACCAGATCTTGGCTCGTACAAAGGGTAAATGCCCTTTTGACCCAACCTGATACTGCTGACGCCACCTCCTCTCGAACCACAACAGGACTTAACCTAAAGTCTCCATCAGGCCACCATGGATTCTCAAACCTTCCAAAGTGGGACCCCATTAGGTCATCAAAACAATTTGAAAACCTAGGAGGAGCACTATTGAATATATTTTGTCACTTTAGTGGTTCATCAAAGCAATCTACTAG…
c78345_g1_i1	-2.71987	2	1	1	112	17	99	0.0387654	27.7451	275	.	.	.	GGCTCCACGGGATGCAGTCCCTGATGTGCGCCCCGTCTACAGTTGACTGTCCAAGTGAGGATAGAGGTTGCACCGAATGGCGTGTCTGCAAAGCATGTTTAGTTCGAGATGCTTAACCGGATTGGATTCCATTGGGAGATTTAGTTCTTCCACTCAAAGGAGGTGGTCACCCGCGCACTTTACCTTTCCGACCTCTGTCGAACGTCTCATTTGGGTTTTCTACGTCACGCTAGGGGATATTCTATCTGAAAGCGCGCGTCAGTCTCACAAGACTG
c78472_g1_i1	2.4766	245	161	195	90	94	38	0.0481695	7.86819	921	.	.	.	GTCCTGAGCGGAGATGGGGGTTTGTGGTTTACTTAGTCATAAGGTCTTAAATTGTGCATCCATTAAATTTCCAAGGTTTGAAGCTGTCCCCGCGAAATTTCAGAGATATGGTTACAAATGATGATTTAGTGGACTACGAAGATGTAGGTCTCAGTCCTATCTCTATAATTCGGACGGATGAAGACTTTTAAGCAAATCAATGAAGGGATTCTGCGTATACGGCTTTGGAATTTGGATTGTCAGCATGGACATCTGACAGTTAGGTAGTAAAGACAGGTGGTCAAGTTCTAAGGGAACGTAATCCCGCACAAGGTGATAGAGTTATCTCGTCTAAGGTGAATCTAGAAGGGAACCTAGAGGCATTTCCTCCTCGCGAGCAGGTGGTTCTAGGCGTTTCTT…
c78481_g1_i1	-8.05827	8	7	15	3	2	2	1.33316e-07	32.7442	257	.	.	.	GCGTCTGAGACATGATTGAGAGGTTGCCCGGAGATTCACAGGGAACACAACGGTAGTGCACAGAGTGGGGATGATGATAATACGGCTGCAGCAAAGAAGTTATTCCTGAGATGGGTAAAATAACACATACGATAGCAGCAGATAGCCGGGTTGGCTTTATATATATAGCTTCACACAGAATCTAAACTTCTTCCAGTATAAGCAAGGCAAGACACAGGAAGCCTTATATATAAAGTTTATGGGGAATTTTGCAGAAG
c79406_g1_i1	-2.12244	46	18	39	22	15	9	0.010209	238.137	1593	unknown [Picea sitchensis]	vra:106754670 uncharacterized LOC106754670	TAIR|locus:2058369 - symbol:AT2G04360 "AT2G04360" species:3702 "Arabidopsis thaliana" [GO:0003674 "molecular_function" evidence=ND] [GO:0009507 "chloroplast" evidence=ISM] Proteomes:UP000006548 EMBL:CP002685 EMBL:BT024712 RefSeq:NP_178517.2 UniGene:At.41321 STRING:3702.AT2G04360.1-P EnsemblPlants:AT2G04360.1 GeneID:814975 KEGG:ath:AT2G04360 TAIR:AT2G04360 eggNOG:NOG09617 HOGENOM:HOG000006199 OMA:…	GATTAGCCAAAGTTGATAGATTTAAACTTCTTAACGTCATGTTAAGCTTTGGGCTCTCTGTTTGCCTGGTCATACGCAGCTTATCTTAATTTTAGGTACATGTGGGTTGGTTTGTGCGTGCAAAATGAGCCCAAGTAATCTAATCCCGTGGTGGTATTACTGAAGCCCTTCTTCTCCGATGGAATTCACGACATCTCGTTCTCTGCCCTTAAAGCCCATCTCTGCTATCAGCTATCAATTTGGGCTTATTCACTCCAAATCTGCATTTTCATATTGTAATAAACTTCTTGTGCATAAATATTCTTCAAGCACATTCACGTTGGCCTTCAATCATTGCCCAATCCAGAGAAGCTCTAGGCCTCGTCCTCTGATTTCTGTAACCACTAGGCGAAAACAACC…
c80503_g1_i1	-2.36332	42	298	87	33	33	34	0.00279735	465.264	324	.	.	.	GTTCAGAAACTTATAGATAGCAAAGCGAAGATAGCATAGATCTTTATTGAAAGTTATAATATACCCGAAAATACATGATTGGCTTATTACCAGAAAACTGAAAATACATGATTGGCTTATTACCAGAAAACTGAAACGACAAACACTCCAAACCCTCAAGCACACACTATCATATCTACTTGCGATCAACTGGTGTGAAACATTTTGCCATTATGGCACATCACTCATTTCTGACGGACCTGGTTCACCTTTATACATAACATTATGCATACGCCGGAGCTATAGCAATTAGCCAGAGGAACAAAAAGACTCCGTATGCCAAAA
c80552_g1_i1	2.46732	66	21	49	3	14	5	0.0491077	8.6655	719	PREDICTED: uncharacterized protein LOC104896453 [Beta vulgaris subsp. vulgaris]	bvg:104896453 uncharacterized LOC104896453	.	CAGCGGAGTTGAAGAAGTAAGGACCATTTTCGAAGACTCTGGTCCTGTCTTCGAGGTTGAAAAAGATAATGGTAAAAAAGCCTTTCGCTCCTAGCTGAAGATCGTAATGCCCTTTCGACTTCCAGACAGCATTAATCCATCCTACTAGGGCTTTCTCTGATGGCCAAAAACCCATAAATTTTCCTATCAAGGCATTGTCCTTAAGATACTGCGACTCCTTGGCAATCGAATCCGATTGAATAACCAGCTCAGGGCAGGCTACCGCTTTAGGAATCACCTGGCCAGGTTTGCGAGCCGAGCTGTTGGCACATCCATCTATCTGCGCAGAGAGGCCGAAAGGATGGCCCGATATAATTCCATCTCCTCCAATCCCAGGTTGAGGCTCTACATCCATCGCCT…
c80582_g1_i1	2.91133	48	20	37	871	177	901	0.0114522	14.3871	1945	DCL2 [Pinus tabuliformis]	atr:18434643 endoribonuclease Dicer homolog 2 isoform X1	TAIR|locus:2097705 - symbol:DCL2 "AT3G03300" species:3702 "Arabidopsis thaliana" [GO:0003723 "RNA binding" evidence=IBA] [GO:0004386 "helicase activity" evidence=IEA] [GO:0004525 "ribonuclease III activity" evidence=ISS;IBA] [GO:0005524 "ATP binding" evidence=IEA] [GO:0005634 "nucleus" evidence=ISM;IBA] [GO:0005737 "cytoplasm" evidence=IBA] [GO:0008026 "ATP-dependent helicase activity" evidence=I…	CTTTAAATGAAAACCCACTGATTGGAACCAATGGCGGCAGCGATAATACTTTGTTCCATGACTCGCACAAACAATCTCTGAAATGACCTTACATCACATCTATGCCTCTGTTCAATCCAAGACGTTTTAATTTGTGTAGGCACAGCGATTTGATCACGGGCTTGCCATTGTCACGGTTACTTTCATCTTGCGTTTAAAACCGGTCGCTTGCAGCTTTTGCATTGGCCCTGTATACTGTTTTTGCTTCTAATTGAAGAGATACAACATGCAGAGAAAAAGGTTCAAGCAAACAGCAGCTCTGGATGAGGAGGACCGCTGTAATCCGTCACAGCCATCACCGGAGGAACAAATGTTGTCTTTCACTCAAACTCCAGAGCAGCCGAAGCCGGATCCTGAAAC…
c80699_g1_i1	-3.23651	655	425	586	531	328	427	0.0237531	3.71109	270	.	.	.	TGCTCTTCCGATCTAATCATTTCTATAGTAAACGTCCCCTTTCTGTGTTCTCTCTCATGAGCCACAGACCTCACCCTGGCTGATGATTCAAAGTCGACGATACCCTAGAGTGAAAATAATTTTTTATACTCTCGACGCGCCTTTTACTTTGCCCCCGTTTCTTCGGATGACATTGTTTTTGGCAAGAGAGTGGTGATGATCTTTGACCTGAGTCGAGGTTCTGGCTTCGTGCCGCTTGATGAGGGAGGTGTCGTTCGGACTGAATCTGAC
c81031_g1_i1	-3.14758	5	16	6	2	1	1	0.013794	5.15498	874	.	.	.	AGAAACTGCACCTCAGTCTGAACCTGTACTAGGCGTCATCCCTTTGAAACTCACACCATACTGGTAAGGCAGACAATGCCGAGAATGAAGCCCTGGACGGCAGCTTAGCACTCACCGACCTCACAAGTGAATCAAAATCAGCGAGGGACTTGCATAAGATATCTTCCCTTTGAAACCCATGCCACACTTTGGGGGCAGACCACAGCTAGAATGGAACCCTTGTGGATGACTTAACAGTGAACCACAGTCCACCTCAAAAGAAAATCAAAATCGGCACCCGGTGTCTTCCCTTCGAAACTCGTCATGCAGGTGGGGCATACCAAAGACAGATTGAAACCTTGGGTGGACAGCCTATCACTTCATCAACCTAAGCAGTGAACAAGCGTGCCATTAGCATTA…
c81712_g1_i1	3.22411	15	34	24	16	7	10	0.0268977	6.41535	595	.	.	.	CCAAGGTTAAATAGGGAGAGTTACTTGGTATGCAAGTCACTGTGAAATAAAACTTGGCTTGGGAGGCAAGGAACTCTGAACTAGATGACAACTTGGAGTACAAGTCATCCAATGTGCAAGTCAAAGGTCAAAACCTCATCCACAATGTAGGCCACATTTCTTTGCACTAAAAATAGATGAAGTGAAGTACACTCAAAGCAAGGATGAAGTTCCTCAATTGCTGCACTCTAGCCCAAAATAGAAGGTGAATTAAAGTCAATCTCAACTGCATTGATGGTGAACTTAAATACAACTACATGAGAACTGAAGTGAAGTGCATGTCAACTCTTTGGTAGGCACACTTTCCAAATCCAAGAATAGAATGATGGAATCCATGTATACCAAGTAAATTTCCTCCAC…
c83261_g1_i1	2.42928	342	135	376	20360	441	34228	0.0259647	13.8787	1130	.	.	.	GGCATCTTTTAAAGGTGCCTAAGCAAATTTCTAAAGTAATATTTTTGAGGTTTAATGGAAAATAATTTTTTAATGTCTAGAAGTGGTCAAATAATTATTTTTCTAGATGTATATAAGCTTGATGGAAATAATTATGCCATCTAGAATTTAAAATTAGCAATGTCCTAATGGCCAAGGAATTATGGGACCTTGCCCGTGGAAAGGATTGAGAACCGACCATAGGAGCCATGGAGGAAGAAGATGCCTTTGATAAGAAGGATAGGGAAGTGCTGGCAATTATTGGGAGTCAATGTTAGATAAAGTCATTCCACACAACCAAGATGTAAATAGATAAAAAGATGCATGCAACACATTAAGTCCTAGTACAAGACTTCTAACACGACTAGGCTTCTTTATTTG…
c83345_g1_i1	-3.44207	27	18	28	7	9	12	0.00360079	7.98039	592	.	.	.	CTAACGGGAACCGTTGCCCGGTGAGTTTGCTTCGACCCGTGTGGCTGTAGTTAACAGACGAGGGTTTTGATGCATTTTTTGTGTTCGATTTTGTACAATTATGCAGTTCTCCAAGATGTTTGATCGAGAGTTTTGGTTAGAAACACTCCAAAGGGCAGACTTTTATTCACATTGTGTTTTCTTTACAATTTAAGCGATATAATGGTAGGGTTTTGGCATGGGCAACAAAAGATCATAATTAGGGTTTGAAGAAGTTGAAAACCCAGAATTTTTAAATTAGGGTATGAAGAGGTTGAAAACCCAGCAATTTTAAAACATAGTATTTGAAGAGATTGAAAACCTGGAATTTAAGTTCAGGGTTTGAAGAGGTTGAAATTCCAGTATATTTAAATTTAGGAT…
c84414_g1_i1	-3.06614	7	3	6	1059	12	293	0.0243521	4.15738	693	PREDICTED: uncharacterized protein Mb2253c-like, partial [Malus domestica]	mdm:103442773 uncharacterized protein Mb2253c-like	TAIR|locus:2096692 - symbol:AT3G01410 "AT3G01410" species:3702 "Arabidopsis thaliana" [GO:0003676 "nucleic acid binding" evidence=IEA] [GO:0004518 "nuclease activity" evidence=ISS] [GO:0004523 "RNA-DNA hybrid ribonuclease activity" evidence=IEA] [GO:0005737 "cytoplasm" evidence=ISM] [GO:0016740 "transferase activity" evidence=IEA] [GO:0006310 "DNA recombination" evidence=RCA] [GO:0007059 "chromos…	AAAGAGGAAGAGACTGTCTTCCATCTGTTCATCTCCTGCTCTTTTTCCAGGAACATTTGACAGTAAATCACCAAAGATTTATTAGTAATGGCCTGTTGGAATAAAAATTCCCTTTCGGACTGTGTTTTAGAGTGGTTTACAGATCATAAAGCAAGTGCTTATAAAGCTGTGCCTCGCTTATTTATATACTGGATTTGTTGGATCAGAAACCTTTTGCTGTTTCAAGAAAAAGAAGGTCCAGTAGTGGTGGTAATTCAAAAATTAGAACTGGTAATTCAAGAATTCAAAGGAGCTCCTCTTGAAAAAATTCATATGTGTCTGTTATTCCCATGTATAGATCATAGGGTTCCTTGGGGATACTTTGATGGAGTTAGCCAAGGTGACCCAAGCCTGTGTGGT…
c84766_g1_i1	2.23235	14	18	28	2468	18	3714	0.0459045	20.4075	1603	hypothetical protein PHAVU_007G2478000g, partial [Phaseolus vulgaris]	pvu:PHAVU_007G2478000 hypothetical protein	UNIPROTKB|Q9YHY6 - symbol:ncapd2 "Condensin complex subunit 1" species:8355 "Xenopus laevis" [GO:0005829 "cytosol" evidence=TAS] InterPro:IPR007673 InterPro:IPR016024 InterPro:IPR026971 PIRSF:PIRSF017127 EMBL:AF067969 GO:GO:0005829 GO:GO:0005634 GO:GO:0005694 GO:GO:0051301 SUPFAM:SSF48371 Gene3D:1.25.10.10 InterPro:IPR011989 GO:GO:0007076 CTD:9918 HOVERGEN:HBG038048 KO:K06677 InterPro:IPR024324 P…	TGTTCACAGTAGCCCAAAATGCTGTCTCAGAATCTGTTCGCTCAAATTGTACCATAGCTCTGGGAGATCTGGCAGTGCGTTTTCCTAATCTTCTGGATCCTTGGACTGAAAATATGTATGCACGCCTTAATGATCAGGCTTTGTCTGTGCGGAAAAATGCAGTGTTAGTTTTGTCACACCTCATATTAAATGACATGATGAAGGTCAAAGGTTACATAAGTGAGATGGCACTTCGTCTAGAGGATGAAGACCTGCGCATCTCTAATCTTGTGAAGCTCTTTTTCCATGAATTGTCAAAGAAGGGAAACAACCCTGTCTATAATCTCTTGCCTGATATTCTGAGTCGATTGTCTAGACAAAACATATCACAAGAGATGTTCTGTAATATTATGCAGGTCC…
c84988_g1_i1	-7.5986	5648	4388	9722	9542	3305	4504	1.51883e-05	6.39723	716	hypothetical protein SELMODRAFT_98770 [Selaginella moellendorffii]	smo:SELMODRAFT_98770 hypothetical protein	TAIR|locus:2094458 - symbol:AT3G25400 "AT3G25400" species:3702 "Arabidopsis thaliana" [GO:0003674 "molecular_function" evidence=ND] [GO:0005737 "cytoplasm" evidence=ISM] [GO:0008150 "biological_process" evidence=ND] Pfam:PF03819 Proteomes:UP000006548 EMBL:CP002686 EMBL:AB025639 HOGENOM:HOG000056700 InterPro:IPR009039 InterPro:IPR004518 PROSITE:PS50912 eggNOG:COG1694 EMBL:BT004321 EMBL:BT006133 Re…	CTGTCTTGTCCCAGTCTGTCTATGTCTCTTCGGTCTTCTCATGGTCTTGGACTTGTGAAGCCAAGCTCTTGTTTAGGTTTGGTGTGTTCTGTTCGTTATTCTCTACAGAATTGAGCCCAGATATTGATGTCAGAATATATACAGTTGTAGAGTGTTGGAAGCAAATATACACTTAGTTTCAGCAGTATCACAAGCAAATAGATATGGACGTAGTCTCTGCATTAAATACAACTGAGAAAGATGAAGGATCTCCCTGCAGTGACACTGTTATGGACATCAGCCTGAAGGAGCTGCAATTCAAGCTCGCAGAATTTGCCAGAGTGAGAGACTGGGATCAGTTTCACAGTCCTCGAAATCTGCTTCTAGCTCTTGTTGGTGAAGTAGGGGAGCTTTCAGAAA…
c85122_g1_i1	-4.21364	77	53	69	51	33	51	0.000339008	48.3389	1681	PREDICTED: protein ODORANT1-like [Nelumbo nucifera]	nnu:104605071 protein ODORANT1-like	TAIR|locus:2205283 - symbol:MYB20 "AT1G66230" species:3702 "Arabidopsis thaliana" [GO:0003677 "DNA binding" evidence=IEA;ISS] [GO:0003682 "chromatin binding" evidence=IEA] [GO:0005634 "nucleus" evidence=ISM;IDA] [GO:0003700 "sequence-specific DNA binding transcription factor activity" evidence=ISS] [GO:2000652 "regulation of secondary cell wall biogenesis" evidence=IMP] [GO:0006355 "regulation of…	AAGCCTAGAAAACGCAGGGCGTAAGGAATAAAGAGAAGAAAGAAATAGACAAGCATAGAAATCAATTTCTGTCAATCAATATAGGTAGACTAGATGCAAGAGGTCTCGAGTTCGATTCCATCAGAAGAAGCCTTCTGAGAGATGGGGAGACAACCGTGCTGTGACAAGATTGGACTGAAGAAAGGACCATGGACTGCTGAGGAGGACCAGAAGCTCATTTCTTTCATTCTCAACAACGGCCATTACTGCTGGCGTGCGGTCCCGAAGCTTGCTGGCCTGCTCAGATGTGGCAAGAGCTGCAGATTAAGGTGGACGAATTACCTACGCCCGGACCTTAAACGCGGAGTTTTATCAGAAACCGAAGAGCAGCTCATTATTGATCTCCATTCCCAGCTCGGT…
c86608_g1_i1	-3.06393	737	352	834	799	348	408	0.029115	3.80903	443	.	.	.	CGATTGCCAGTTCATATTTTCATCTTTTCTCTTCCTGATATTAAGAACCAACCAAAATACCAACCATTAACCCTACAAAACTCAATTTTTTCAATTTCAACTCCTATAATATATATAATACATTGTAAAAACCGGTGAGCTATTATTCGTTAATGCTATTGCTTTGTCCAAAGCTTACTGGATGTCACTGCGAAAAAATCCACGGACAGTGGACTATCTTTCGCTAATGAACAGTGAAAATCAAGCACTTCCGACAAAAAAATTAGTGATCGAGGTTTGTGGACAAAAGTTGGTAAAACCGGCCAGTGAGGATTGTTACGTACGCCTTGAGATGGGAAAATGGTTAGTCTCTTGTGAGAATAATAAGAATTTTGACGAATAGGGACAAGCGTTCAAATA…
c86729_g1_i1	2.51378	122	68	101	78	49	77	0.0222575	11.336	1064	.	.	.	CGGCCGAATCTTCGGAAAGCCAGGTGAGTTTTCCACCTTTAAATTCTTATTTTGAAATCCTCCTTGTTCTTTAAAATGGGCAATGAAAATCAATTAAATCGACAATTGAATAGAAATTATGACTTCTCAGGAGTTGCTCCCGAACAGCCTACAGTGAAGGCAATCGGTATACAAAACGTGCTCTGTGTTGAAGCGTTTGCTGCCCTTAGGGTCCGATGACCGAAATTAGGGTTTGGAGGGTTTAAAAGAGATTGCTGGCGAGAGATAGGTATTCTGCAGTCATTAGGGGTTGAATGGCCGAAATTACCCATGCAAGCCTTACTGCCCTTTTCACCTATAATCTATGTTACCAGAGACCTGACCAGGAGACTCGTTTCTCGTTCTTGAAAGGTCGTTCAC…
c86927_g1_i1	2.70829	20	20	13	12	4	9	0.0462277	4.27245	1134	hypothetical protein BVRB_7g180720 [Beta vulgaris subsp. vulgaris]	tcc:108663589 uncharacterized LOC108663589	.	CTCACTTTGCCATCGCCTCCCATACAAGGATTGAATGTTGAAGAAGGGAGGATGGAGAATTACTGTTGTGCACACAAAGAAAACCATTTAGAGAAAACATGCCAATTATTCATTAATCTGTTTGGTTCTACTTCGGAATCTAGTATTCAAGAGGCATGCCAACCTACCATTACTGAACTTGAAGGTGATGTAGAAGATGAAGGTTAAGAAGGAGAAGTAGAGGAAACTGATACTCATCCTCATGTAGTTATTGTCACATGGGATGTGATGCCGGAAGAAGTCCATGCTACTTCAAATGACTATAACTTAAGAAGCAAGGGACTGGTAGCCACACCTTAAGTGCATAAAGATACAGGCAAGCAAAGCACACCAGGTAAGCCGATGAAAGCAGGTGAGAAC…
c87698_g1_i1	-2.10482	25	59	20	19	7	17	0.032849	361.275	451	.	.	.	TTTATATATTATTAAGGTGTCGAGGAAGAAATGAACAAGGAGAAGAGAAGGGGGAAAGAAGGCCTTGGAGTGGCAACATGTGGATGATCGATGGTTTCCAAGCATTACCCTGAGGTTTACTGTGATGGTTAATGGTTTTCAATCTGAATGCTGCTCGGCTAACAACAAACCTCCTTCCTTCTCTTTGCGGCCTAGTGATGTAGCTGCGGTTGATTTGGAATGGGTTCCTCCGGTTCCATTAGCCGCTCTGAAGGCACTATTAATCAATCTGATCTGATCTTTGCTCAGATTGGCATCTATCTTCTGTTACTTGTCAATGGCGCCCTGGCTTCTAAATAGGTAATTGTATCGGCATTAATTTTGTGTGTATCCACATGTTACAGGTATGCTTTGCCTGCC…
c87762_g1_i1	-2.50216	1972	1326	1861	2637	1072	1616	0.0356604	8.98857	619	.	.	.	ATTGCAATTTCAAAGTACAAACGTTAAAACACTTTGCGCCGTCTTGAGCATAGATTTATATTGACTGTGATCTATTGAGTATTGATAATACGTAGATCTCAATTATTGTAGATCCAGATTACTTTAACAAGAGCTTTCTTTAGTAAGTTGATTTTGTTTGTTTTTATTTTTTGATGGTTGATATTGCTCACATTTAATAGATGTTCTTAATTTAATAGATCTAAAAGTTAAACCGACTTATTATCCTTAATAGTTTCACTGATTAAGTAAGCTGTACTTGAAAACATGTAGTAATTAAAAGACACAAGTGTGCACAGTTATCTTGTCGACATGAGGCTGTAGGAAACCTTCTTCGTTAGTGTTCTATGTCCACAGGTAAAGGATTTGCAACAAATATAT…
c88501_g2_i1	-2.30806	34	14	22	23	5	12	0.0443609	7.26685	432	.	.	.	GGACAGTAGAGCTCCTGGGTTTGCTACACAAGGGCAATAAGGGATTATGTTGTGGACAATATGGAAAGGCAACTAGAGACTATGCTGTGGATAGGAGAGGAAGTGCCCTTGCTGGAGAAGGGCAATAAGAGACTATATTGTGGACAGTGGAAAAACTGGATTTAAATTTGATCAATGATAAGGCCGGTCATAACCATGTTTGCCAATGGCAGAGATTTGATCAATACTAGAGCCAATAACAACCATAATTGCAGCAGGGTGTTGGCCTTTAGAGCTCCTCTTGTATGCCTGGGATATCAGGTAGTGTCTTGGTTTATTTGGAGTTTGTTTGGTAAATTTTGCAGTCACAAACTTTTGGAAATAGTGTGGATTGTAATTTTGGGCCCTGGGTATTTGCAA…
c88700_g1_i1	-3.03343	12	13	13	608	60	364	0.0251793	4.24796	554	.	sbi:SORBI_05g019526 SORBIDRAFT_05g019526, Sb05g019526; hypothetical protein	.	TTGATAAACATCATGAAAAAGCTATCTATCCTTTTAAGTTTAATCACTCATGGCTTAAAGTTAGAACCATCATTTTGCAAAAAGAGAAAAACAAATACAAGAGGAATTGAAGGAAGTCGATAAGCAGTTGGATTATTTTTTTGAGAAATTTCCTTCTCAAATCTTTTCAGATGAAGCCATATTTTGGTCCTCCTTGAGACGAAATCTGAGATTCTAAATCTAGAGGAACAAAGTTGGCATTTAAAAAGTAGAGCAGTATGGCTAAAATGTGGAGACAAAAATACACATTGTTTTCATAAGCATGTAGAAAGAAGAAGGAAGTCTAATACTATTTGGGAAATTCAAAGTGCTAATGGTGACACTTTGTCATCCTAGGATGAAATTGCATGTGAAGCAAAT…
c89012_g1_i1	-3.04749	80	58	73	8844	126	3646	0.000786832	28.9996	1445	.	.	.	AGAAAATCCGTTTGCTCATTGGCCAAGTCGGATTTGAGCATCTGCTGAAATCAGCTGGTCTTCATCAAGTTAGTAAACTTGCTCGTGCTGATCGTCACAAGCTAAGTTAATCATTATAAATCTTGATTGGTTGAATTGCTATTTCTTATCAAATTCAAATCCAGGGACCGTCTATAGATCTCTTTAGCGGAAGGTCTTGGTAGGGTTGTAGGCAATTTATCATTATCATATTCTTTGATCTCTAAATTTATTATTTTATACTTGGCGCTTGGAGATGCCTTAGGCAACTGCCTTGATATGTTGTAAAGGGTGTGATTTATCAGCCGCATTGACCTCTATTTTGTCATCTATAGAAACCGACAGTCTGTTTTTCTTTCTTCTGCAAATTCAGACCTTTGA…
c89199_g1_i1	-2.39007	237	109	151	76	66	17	0.0448738	10.9447	602	ammonium transporter 1.3 [Pinus pinaster]	sind:105171825 ammonium transporter 1 member 1-like	UNIPROTKB|P58905 - symbol:AMT1-1 "Ammonium transporter 1 member 1" species:4081 "Solanum lycopersicum" [GO:0015696 "ammonium transport" evidence=IGI] InterPro:IPR001905 InterPro:IPR018047 InterPro:IPR024041 Pfam:PF00909 PROSITE:PS01219 GO:GO:0016021 Proteomes:UP000004994 GO:GO:0008519 GO:GO:0015696 Gene3D:1.10.3430.10 InterPro:IPR029020 PANTHER:PTHR11730 SUPFAM:SSF111352 TIGRFAMs:TIGR00836 EMBL:X…	CGGGTTATTCATGGGTGGAGGTGGGAGGCTCCTTGCTGCGCATGTCATACAAATTCTCGTCACCGCAGGATGGGTTACTGCCACCATGGCCCCCGTGTTCTACGCTCTACACAAACTCAAACTTCTGAGGGTAAGTGCAGATGATGAAATGGCGGGCATGGATAAGACTAGCCATGGTGGAGTTGCTTATGTTTATGGTGACGGTGACGGTGACGCACAAATTCATCCCACGGGGTTCATGATCAAGGCTTCTCCTCGCATGAGCATGAATACCTAGCACCACGTTTGAAATGGTGCTTTGAGACAATGGTGATGATAGCCTTTGACCCAAAAAAGGTTTTCCTTGTGATGTTATACTATGTTTGTGATTTTGAAAAAGGTTTTCCATGGATTATTGTT…
c89519_g1_i1	-2.68692	45	39	24	39	12	16	0.0492891	3.39376	749	hypothetical protein MYCFIDRAFT_49571 [Pseudocercospora fijiensis CIRAD86]	pfj:MYCFIDRAFT_49571 hypothetical protein	UNIPROTKB|Q4WWL5 - symbol:AFUA_3G06300 "Rho GTPase Rac, putative" species:330879 "Aspergillus fumigatus Af293" [GO:0007163 "establishment or maintenance of cell polarity" evidence=IMP] [GO:0043458 "ethanol biosynthetic process involved in glucose fermentation to ethanol" evidence=IMP] InterPro:IPR001806 InterPro:IPR003578 InterPro:IPR005225 Pfam:PF00071 PRINTS:PR00449 PROSITE:PS51420 SMART:SM0017…	CATGTCTTCTGATATCCTACACCACCAATGCCTTCCCAGGCGAATACATCCCCACAGTCTTCGACAACTACTCGGCGAGTGTCATGGTCGACAACAAGCCCATCAGCCTAGGATTGTGGGATACAGCCGGACAAGAAGACTACGACCGACTGCGACCACTCTCATACCCCCAGACTGACGTCTTCCTCATTTGCTTCTCCATTGTTAGCCCGTCGTCATTCGACAACGTGAAGGCTAAGTGGTACCCTGAAATCGAGCATCACGCACCGGGCGTCCCTATCATCCTCGTAGGCACCAAGCTCGATCTCCGAGACGACCCTGAAGTTCGCGAGCAACTGCGACAGAGAAAGATGGCACCGATTCAGTACGAGCAGGCGGTACAAGTGGCCAAGGAGATTA…
c89606_g1_i1	-12.7131	8	22	16	7	1	7	8.73701e-10	21.0305	913	unknown [Picea sitchensis]	csv:101212321 uncharacterized LOC101212321	TAIR|locus:2042416 - symbol:AT2G44670 "AT2G44670" species:3702 "Arabidopsis thaliana" [GO:0003674 "molecular_function" evidence=ND] [GO:0005575 "cellular_component" evidence=ND] [GO:0008150 "biological_process" evidence=ND] Proteomes:UP000006548 EMBL:CP002685 EMBL:AC003672 InterPro:IPR007650 Pfam:PF04570 EMBL:AF325088 EMBL:AY048280 EMBL:AY088046 EMBL:BT001142 EMBL:AK228057 PIR:T01594 RefSeq:NP_56…	TCCGATCTGTGAGGGATTCGCATTTTTGGCTGTTCATGAGAAGCGGTGAGAGGAAAAGCTCCGGAGTCCAGGGTATCACTATACGGCGGACGTTGCGGGAGAGCTGCGGGCAGACTTACGGAGAAGTAGAAGAAGAAGAAATGAATTTCAAGGCTCAGTAGCGATTCAATAATTTAGCGGCGCTTCTTTTATATCTGGAGGTGGAACTGGCCGCACTTGCTCAGATTTTGAGCGAAAAAATGCTGAGACGAACCAGCAGCACGGCTATGCTCGATTCGGCTCTTAACGTCGAGCACAATGAGAAACACAAGCAGCCGCCGGAAGACGGCGGCGCGACCCTCAATTTGCATGTTTTTGGTGAGGTTGCAGCCCACTTTCTCCAAACGTGTTTGCTGTGCA…
c89694_g1_i1	-2.6473	11	10	15	2012	16	939	0.0288443	5.90466	1291	.	.	.	TCGGATTCACAGGCTGTAGTCAGGTATTCACCTCTTCTTTTTCACTAATATTATCAGAAATTCTTGGACTTCCTTTACTGATGCACTTTACTAGTCCCTTTTTTTGGTTTTACTCATCCCTTATTAATATGAGCTCTTCAGTCCTTTTCCTTGCTCCCTATGTTGTTTATTACTGTAACAAAAGGATCTTTTCATGGCAACACATTATTGCACATTGTCAATCTTGTCCTGTACATGCCAAACTAAGGAGTTCCTCATCCCCTGATCACAAAATTGCAGTGAATGCTCTTTCTCAATTGTAACCTCGCCAAGGATTACAGTTGTCTCTGCATTTTTTAAATAGTAGAATCATCTTAATTTTCTAATATCCTTCCTAAGGGGAGCACACCAAATCAGCAT…
c89699_g1_i1	2.85879	138	107	86	64	24	103	0.0212602	6.79112	855	PREDICTED: uncharacterized protein LOC104784388 [Camelina sativa]	pper:109948904 uncharacterized protein LOC109948904	.	TGAGACCTTTGATAGTATGTTGGCAATTTAGAGTTACCATTCGTGTGAGGCATCCTACATTAGAGTTCTACACACGATAGATTCGATCCATTGTTTAACATAGGTGGGACATAATGATCACAAGATTATGCATGACAAAATATGCTCTTAATCTTAAATGGTGTATGGAGAGGCCTCGGAGGGTTTCTCCTATTAGTGATCCATAGGTAAAGAATGGTTTTAGGGATGCCTTTACAAATATGTTCCTTGCAAAAGAGGAAAATTTGCTTCACTGACAGATTGTTTAGTTTGTATAACTTAGTGGCCCAGTCAACAAACTAAATACGAGGGATGATTTACAAGAGGTAGTCTAGGAATCACCATTGGGGTGGTGGAGGATGCATGAGGATGGGGCTTCAG…
c89707_g1_i1	-2.63279	154	114	90	17	45	15	0.0218643	7.06253	708	.	hro:HELRODRAFT_175687 hypothetical protein	.	CATTCCCCCTCAGCATTATTGGGAACTAGGAATGGAAATTTCACGAGACAGGGAAACCAACATTGGTCTGCAGAAACGCATCTTCAACATTGTTGTTCTTGTGATACTACATGTGTAGATCCTTTGCCCAATAACAGTGAAACTCAAGGTCTAGATTATCGCTGGAATCAAGTTTATGGCCAGCCAAGGTACAATACCCCGTCAACAACTCAACCATTTACAGAATGTGATAGGCTTCAAAAGGAACGGTGGCATGCAAAGACTCAACCGTCGAATCTTCAAGTTAATGCAGATAGAGGAAAAGCATTTGCAAATTATATTAGCAATATTAATGGGGCTCACAAAGCAAAGGTTGGAAAAGTTTTGTTTCCGACATCTACAGATCGAGGTGAAACATAC…
c90145_g1_i1	-2.95606	118	101	108	2	24	2	0.000514852	135.803	981	PREDICTED: uncharacterized protein LOC104114149 [Nicotiana tomentosiformis]	adu:107460649 translation initiation factor IF-3	TAIR|locus:2061380 - symbol:AtINFC-2 "AT2G24060" species:3702 "Arabidopsis thaliana" [GO:0003743 "translation initiation factor activity" evidence=IEA;ISS] [GO:0006413 "translational initiation" evidence=IEA;ISS] [GO:0009507 "chloroplast" evidence=IDA] [GO:0005623 "cell" evidence=RCA] [GO:0009073 "aromatic amino acid family biosynthetic process" evidence=RCA] [GO:0009793 "embryo development endin…	GGGATTGGTTGTTGCCAGAAGAGGTGGAGGGGGAGGTGGAGGTGGAGGTTACCGTTCTTCTTCATTCTCATCATCGGGAGGGTCCAGAGGAAGACGTCCTTTGAACCGCCCCTCGCCTCAGGAGATTGATCCCGCCCTCGATATACAGAGTCTCAGGTTGGTGTAGTAAGCACAAGCAAATCCATTCAAATGGCTGAAGACGCTGGACTTGATCTGGTGATAATATCGTCTAATGCAGAACCTCCGGTTGTGAGAATAATGGATTACAGCAAGTATAAGTATGAGCAACAGAAAAAGAAGAGGGAGCAACAGAAGAAAAGTGCAGCAAGTCGTGTTGACATCAAGGAGCTTAAGATGGGGTATAATATAGATACCCATGATTATGCTATACGCCTGAGA…
c90227_g1_i1	-2.59915	9413	8599	11873	3323	4637	5106	0.0354737	6.1023	562	.	.	.	TAGGTGAAATATATAGGATATCCATTGTAATCGATGGGGTCATATGTTTTCTTCAGATGTCTGCACAGTCCTGACGGGAATTTGGATGATGAGCAACAGGGTCTGTTAAATTTCAGCAGATCATGTTGTCTTTAATAGCAGAATTGGTTTTCTGCCTAGTATTTCCAGGGAAATGATCCTGCCACTTGTTGGTCTTGTGTGAAAATTAAAGGAACTTCTTTGCCCTTCTCAATGCAAAAGTGATGAACATGCACCCGGTTGGTGACGGGCAACAAACATGCATCTCTTTTCCTTAGCGATCATACCTACTTTAACTTGTCTGTGATATCCGTTTTGCTTTTGTTTTCTCTGAAGTTTTCAATATTTTTAATTAAAAAAACAAAGCTATCCTATCTTTGG…
c90547_g1_i1	-2.72063	17	5	10	1184	51	241	0.00370635	1276.52	2160	unknown [Picea sitchensis]	ini:109162167 7-hydroxymethyl chlorophyll a reductase, chloroplastic	TAIR|locus:2197848 - symbol:HCAR "7-hydroxymethyl chlorophyll a (HMChl) reductase" species:3702 "Arabidopsis thaliana" [GO:0009507 "chloroplast" evidence=ISM;IDA] [GO:0046872 "metal ion binding" evidence=IEA] [GO:0050454 "coenzyme F420 hydrogenase activity" evidence=ISS] [GO:0051536 "iron-sulfur cluster binding" evidence=IEA] [GO:0055114 "oxidation-reduction process" evidence=IEA] [GO:0015994 "ch…	CATAACATTCGCGCTCAAAGTTAAAAAAACTAACAAAACGATGGAATCATATGTATGCCACCCAATCCATAGACAGTAACATTTATCCATTCGTCTCTGTTCGAGCTGAGAAGAGATGGCAATGGTGGTCTCCTCAAGCACGCCATTCTTCTCTAAATTCCAATACCTCTCCGTCCCTCTGTCTGTCCGATGTTCCTCATCCTCCGGCGCCTCTGGAAAAGAATTTCAATTAAGGGATGACTGGAGAGAGAGGTCCAGGCCCATTCCTCCTGGTGGAATTTATCCCGCCAAGGACCATTGCAGTCAGTGCGGATTATGTGATACCTATTACATAGCTCATGTCAAGAAGGCATGCTCCTTCTTAGGAGACGGCATGTCCAAGGTTGAGGTCCTAGAACC…
c90575_g1_i1	2.72106	29	98	28	13	14	17	0.0176649	10.036	879	.	.	.	TTTAAAAGTTCAGAAATTAAAATTAAAAAAAGACACAAATCTGACAAATACTCAAATTTTAACACATAATTGCTTCCATCTATAACATCAGGATTCTATCAGGAACATAACAGTAGTATTGGAATTTGGAACACTTTCTTGGCCTCCTGGGAGTGCGAACAATGGCTTCATTCTTGGCCACACGATGGGGAGAGGTGGAAATCAAAAGTAGCTCTTTGTGGAGGAAGCCAAAAGCAGTCCAATGGACGGATTGAGGGGGATGATGAACCAAATGAACAATGGTCTCATGGCCACGAATAGTACTTTATGGTTCTATTCATGGAAATCTTAAAACAAATAGATCATCGTTATGATGAAGAAGATGACCATTGTGCACTTTGAAACCGAAGAAGAGAGGTT…
c90658_g1_i1	3.10377	1	2	3	54	55	122	0.0238035	5.16742	625	.	.	.	CTTAGAATATGCTGTAGCAAGTGCAACCATAAGCCATCATTAATGTGAGCTTTGGGATTTTTTGCCCATTGGGCTTTCTATATTTCTTTGGAAAGTGTGCTTTTGAGGTCTATTGTATCTTGTCTCCTCTATTGCCCACTCTTCTTCTGACACTCACCATTGAATCTGCCTTGCAAAGAGCATCCACAATGCTGGAAATGGCCCTCAAAGTCACTAGAAACCACCTCAAAATCTGTGCCAAAAGTCGGCATGTAAAAGTATGAAACATTTTTTGAAATTCTGATCTGAAAATGTTGATCTGGAAATTTGAGTTTTGTTATCATTTCTAAGTGTAGATTTGAGGGTTAACAACGGCTCCAATTATGAGACAGTATTTCCCCGTTGAATGTTGAGAATGCT…
c90867_g1_i1	2.95079	171	105	311	57	73	104	0.0235924	5.78034	664	.	.	UNIPROTKB|F1Q0Q8 - symbol:CCSER2 "Uncharacterized protein" species:9615 "Canis lupus familiaris" [GO:0001578 "microtubule bundle formation" evidence=IEA] [GO:0008017 "microtubule binding" evidence=IEA] [GO:0015630 "microtubule cytoskeleton" evidence=IEA] GO:GO:0015630 Proteomes:UP000002254 GO:GO:0001578 InterPro:IPR029627 PANTHER:PTHR22461 GeneTree:ENSGT00730000111195 InterPro:IPR029629 PANTHER:P…	CTGTGGCTATGTGGATGGTTCAGGTATTCCTCTTCAGTCTTTTCACAACGGTTTCTTTACTTTCAAAACATCCACCCTTCGATACCTAGGGCTTATGTAGGCATTAGGGTTAGGGTTTGTCCAATGGCTCAGTATCCGTGAGACTGGATAAATATACATCTATTCTCTGGTCTGCAATTATGATTGCAAACACCTAAACCCATTGAGTCATGTTGGTACGCTTTTTTCAGTGCTTTTCTGATCCATGGAAGTTGAACTCATTACGTATTGTATGCCTGTCTTTTGTGCTGGTAACATTTACACGGCGTTTGTAAGTGATGCTGTCTCAAGGAAATTGTTTTATCCTTTTTTTTAATCCTTCTATTGAGGATTTATAACTGTAGATCTGCAGACAGAAAC…
c90904_g1_i1	3.89699	20	29	19	18	8	5	0.00322693	7.70324	1255	.	.	FB|FBgn0034534 - symbol:maf-S "maf-S" species:7227 "Drosophila melanogaster" [GO:0005634 "nucleus" evidence=ISS;NAS] [GO:0006366 "transcription from RNA polymerase II promoter" evidence=NAS] [GO:0003700 "sequence-specific DNA binding transcription factor activity" evidence=ISS;IDA] [GO:0006351 "transcription, DNA-templated" evidence=ISS] [GO:0060322 "head development" evidence=IMP] [GO:0046982 "p…	CTTTTCTACATATGGAATCTCTGTTGTTGACGAGTTTGTATCCCTGATCTGGTGGATGGCATTGATTTAGTTTGTGCCAAAGGCCATTCAATATCAGGTATGCTCATTTTGGAAGTTCCGAGCCTGAGAGTTCATTCTTTTTGAGAAGATGAATTCAATGGAGTAACAAACCAAGGGGATTGGAGAGAGTCATTCTTGGAAAGCTCTTTTCCATTATAGCAGAGTGTGTAACACTGTAATCAATTGCCCATGAACAATTTTATGTAACAGGAGCTCTAAATTACAGTTGTAAATACTCTTCTTAAATCTGCAAATCCTGAATGAGTCCTGGAGTTTTTCCCTCATGAGGGTTCCCCAGTTAGAATTCCGTTGTTTTGTGCATTTGCGAATATGGTTCAC…
c91048_g1_i2	-2.91171	9	24	16	7	5	3	0.0396172	2.84131	409	.	.	.	TGACGATTTTTTTTTCTACTTTTAATCACTGGTTGCAGTTTCTTTCATCTTTAAATGGAGGGAAACTGGGTTATGTGGTACTTAATTTGTTTTCTTGTGGGAACTTTGTCAAGATTATGTGATGCTGTTTGATTGTAGTGATTCTGAAGTTCAACCTTTCTTAGGTTTGTTTCAGATTCTTGGGGTAGCTGAGTTTCAAAAGGTCTGGACCACCTATTTCAATTAACTTCCTGGGAGATTTTGCGGTATAAATGACTAGATTTGAAGAAATCTATTTTGCAAATACAGGTAATTCACAAGTAGGCTGGCTAAATTCCCTTTTTGGTCAAGCAAACCAGTTTGTCTTAGAATATGATAAAAAAAATGCAAAAACTAAGTTTGTTTGTTGCAGAGGAGCCA…
c91132_g1_i2	-3.55071	82	53	69	51	38	31	2.54925e-06	590.13	1343	unknown [Picea sitchensis]	pvu:PHAVU_003G205200g hypothetical protein	TAIR|locus:2013870 - symbol:AT1G66190 "AT1G66190" species:3702 "Arabidopsis thaliana" [GO:0003674 "molecular_function" evidence=ND] [GO:0005634 "nucleus" evidence=ISM] [GO:0008150 "biological_process" evidence=ND] EMBL:CP002684 Proteomes:UP000006548 EMBL:AC026480 HOGENOM:HOG000152210 EMBL:AY735548 EMBL:AY773829 PIR:G96686 RefSeq:NP_176793.1 UniGene:At.64885 DNASU:842934 EnsemblPlants:AT1G66190.1 …	AAAAAATAAAAGACCAAAGTCGTACCCATGGATCTGGATATTTAAACAAAAGGCCAAAGCGGGTCTCTGACAAAGTACCCACTCACATTATTGTCAATATTCTGATACATAGCTTGCAGCCTAAATATAGGTACCCAAATCTGAGTTCCAATTGTAAAATGGCGAAGAAGGAGAAGAAGAGCAGCAGGGAAGAGGAGGAGGAAATCGTGAAAGCCGCGGCATGGGCCTGGTATCTGCATGGAGCAGGGGCAACCACCCGGCCTGTCAAGGAATCGAACCCTCGCACCGCGCAGCCCGTCGCCAGGCCTTCCAGATTCAAAATCGAATCCCTGGCCCTCTCCGATTCTCCGTCCCGGGTTATGCGCCAGAGACGCTCGAAATCCGTCGACGCTTACGGCG…
c91205_g1_i1	-3.52721	410	348	463	402	220	131	0.0102268	4.78251	426	hypothetical protein SELMODRAFT_408664 [Selaginella moellendorffii]	smo:SELMODRAFT_408664 hypothetical protein	ZFIN|ZDB-GENE-110804-2 - symbol:znfx1 "zinc finger, NFX1-type containing 1" species:7955 "Danio rerio" [GO:0006355 "regulation of transcription, DNA-templated" evidence=IEA] [GO:0003700 "sequence-specific DNA binding transcription factor activity" evidence=IEA] [GO:0008270 "zinc ion binding" evidence=IEA] [GO:0000166 "nucleotide binding" evidence=IEA] [GO:0005634 "nucleus" evidence=IEA] [GO:00055…	AGATGCCAAAGAAGAATGAGGCCTTCAATTTCAAGATTAATATCTGATCTCTATCCTTCCCTGCAGGACCATTTTAGCGTCACCAAGTATGAAAACGTCAAAGGAATTAGAGATGATGTGTTTTTCTTAGATCATAAAGCCATGGAATCCCAGAGCAGTGATTCCAACAGCAAAGTTAACAAAAGGGAGGCGTTGCTTGTTGTGGAACTTTGTCTTTATCTTCTCAGACAAGGATATAACAACAGTGACATTACAATTCTGACAATGTATAAGGGCCAGATGACTGAAATTCAAAGAGACCTGAATGTTCGTCTTAGTTATAGGAATAGCCAAAACGAGAATGAGAGGGTAGATGATCCCGCTCCAGCTACCCCTCGAGTTTGTTCTGTGGATAACTAT…
c91733_g1_i1	2.38226	23	31	17	16	9	7	0.0454015	10.5245	1185	.	.	.	AGCTTAGAAGAGTTCATCCTTAGATATCCAAGAGTCCTTGGGTGGGATAAATTTAAAACATCCACAACAGTATCAGAGAAAGCATAAGAAGAGAAGAATCCCAAACATATTTAACCCTGTTAAGATCTTCCTCCAACGATCTATTTGGCCTTGTAATGACTCCGGCCACCACAAGATGTTTGGGTTGGCAGGAGACCAAGCTATAGGCACATAGGCCAAACACAAGGAAAAAATATGCCCGCTAGCAACAGAAAAATGCCTGCTCAGGGTACATTATACACGCAGGTATTATCGCCTTAGGGAATTATACCTGCCAAGCTTAGGCAAATACATGCCAAAAATTCAGATATGCACGACAGCATTATCCAAGGAAACAAGATACCCGCTAGGATATGCAGA…
c92170_g1_i1	-2.36186	96	60	169	9772	264	4139	0.0226721	24.8302	1309	.	.	.	TGACCCAAGGGTGCACTTTGGATTTACTTATGACATCAATTAGGTTTTTAACTAGTATTTGTTATTTTTGTTTCTCGTTAAATAATGCAATAACTTAAATGCCAAAAATATTCTTAAAGATTTCAATATTGTAGAGTAACTATGTTGACATGGATATGGGGTGGCATTCAACCATCAATTTGTATTAGTTTAAGCCTTATACAACTATCCAAATACTTGGTACCAACCGCCCTCCCATCCTACTCAATCATATACCCATTGATTCTCATTTTTTTAGGAATGGCTTAATGAAGAAAGTTTATCTTCAAGGTCAAAGGCAACAAAGTCCAAGATGTGGAGAATTTGGAAGCTTAATTTCTTAAGCCCAATTATGTTGTATTACTATTTCCTTTGGCTTTC…
c92174_g1_i1	-2.50616	19	12	30	4	5	11	0.026709	74.7317	950	PREDICTED: probably inactive leucine-rich repeat receptor-like protein kinase At3g28040 [Nelumbo nucifera]	nnu:104605298 probably inactive leucine-rich repeat receptor-like protein kinase At3g28040	TAIR|locus:2102499 - symbol:AT3G56370 "AT3G56370" species:3702 "Arabidopsis thaliana" [GO:0001653 "peptide receptor activity" evidence=IBA] [GO:0004674 "protein serine/threonine kinase activity" evidence=ISS] [GO:0004675 "transmembrane receptor protein serine/threonine kinase activity" evidence=IBA] [GO:0005524 "ATP binding" evidence=ISS] [GO:0005886 "plasma membrane" evidence=ISM;IBA] [GO:000646…	CTATAACATAAAATCCAGCAATGTATTACTGGATGAGGATTTCAACCCAAGGATTTCAGATTATGGCCTTGCCAAGCTGCTACCAATGCTCGATAGGTATATACTCAGCAGCAAATTTCAAGGTGCCTTGGGATATGTGGCTCCAGAATTCGCTTGTCAAAGCCTCAGGATAAATGAGAAATGTGATGTGTATGGGTTTGGGGTGCTCATTCTGGAACTTATAACAGGCAGCAGGCCAGTGGAATACGTGGAAGATGATGTTGTGATTATGTGTGATTATGTGAGGTCACTTCTTGATCAAGGGAATGTCTTGAGTTGCATCGATCCGAACCTGCACAATTGTTCTGAGGAGGAAATTACGCCTATGATTAAATTGGGGCTGGTTTGCACATCCCAGGT…
c92199_g1_i1	5.08174	499	326	588	555	244	506	0.000644236	19.9522	1807	.	.	.	GTTGGATTTGTTGCTTATTGAAGTTGCTGCAATAGATTCCATTTTTCAGTCAATGTTTCATGGCCACTATCTAAGGCTCTTCATTAGGACAAGAACAATGCCCACATTCTAGAATCCTCCCAAAATATCTGTGCTTTAGGTGCACAATGAGTGATCAAATGCGACTAAATCAGTGTTCGCATGCTCCTTGATCAAGTTTGACCATATCAAATGGGGCTGCAGAGGTTTGGCCCTGTTTAAGCATGACCATGTGCCTTTTGAGGAAAAATATGCTCAAGTTAAATTAACCAAGGAAATATTATAATCAACCAAAATTTTGAGACATTCCATCAATTCCATATTAAGTAGACCCAATGTTGGAAAGGGCTCGGACATTTAAATGACTCCAATATTGGATAA…
c92378_g1_i1	4.21789	61	41	64	37	26	9	0.00359777	56.2965	968	unknown [Picea sitchensis]	pop:POPTR_0013s05300g POPTRDRAFT_571190; hypothetical protein	TAIR|locus:2009452 - symbol:MYB3 "AT1G22640" species:3702 "Arabidopsis thaliana" [GO:0003677 "DNA binding" evidence=IEA;ISS] [GO:0003682 "chromatin binding" evidence=IEA] [GO:0005634 "nucleus" evidence=ISM;IEA] [GO:0006351 "transcription, DNA-templated" evidence=IEA] [GO:0006355 "regulation of transcription, DNA-templated" evidence=IEA;ISS] [GO:0003700 "sequence-specific DNA binding transcription…	CCGCCTTCTTGGCAATCGGTGGTCTCTGATAGCAGGACGACTGCCCGGGCGAACAGACAACGAAATAAAGAACTACTGGAACACTCGTCTGAGCAAAAAGGTGCTGTCAGTGAACAACTCTCAACCCAAGAGCAGGAAAAATCTGAAGCCAAGTTCAAACTCTTTTCCAGTACAAAATCGTGTCTTCAGAACCACCCCTGTTAAAGTAACAACGGCGGTGAAACTCTCTGAAACGGGAAGACCAAACGGCTCTATTAATGGTTATGGCTGCAGTAACCGTAGCTCAGATGAAGCCTTCAAATTGTGTAATGTCAAGGAAACTACGAATTCCTCCAAGTCATGGCGCGACCTAGTTGGGAACGATAGAGAAGGTAGAATCTCTAGTACCTGTTCTATGTC…
c92404_g1_i2	-8.89817	18	37	88	41	6	20	8.90532e-10	36.285	595	hypothetical protein MYCFIDRAFT_48154 [Pseudocercospora fijiensis CIRAD86]	pfj:MYCFIDRAFT_48154 hypothetical protein	ASPGD|ASPL0000059648 - symbol:AN1228 species:162425 "Aspergillus nidulans" [GO:0003735 "structural constituent of ribosome" evidence=IEA] [GO:0005840 "ribosome" evidence=IEA] [GO:0006412 "translation" evidence=IEA] InterPro:IPR001854 Pfam:PF00831 HAMAP:MF_00374 EMBL:BN001308 Proteomes:UP000000560 GO:GO:0006412 GO:GO:0005840 EMBL:AACD01000017 GO:GO:0003735 Gene3D:1.10.287.310 SUPFAM:SSF46561 TIGRF…	CGAGAGCGCACCAGCGACGACACCACCCCAACTACTAACCCACAGTCACTCACGATGTCGTCCGGCAAGGTCAAGGCCGCCCAGCTCTGGGGCAAGAACAAGGAGGAATTGAAGAAGCAACTCGACGACCTCAAGGCCGAGCTTGTGCAATTGAGGACCCAGAAGATCGCCGGTGGTGCCCAGTCGAAGTTGAGCAAGATCCACGACGTCCGCAAGTCGATCGCCCGTGTCCTCACCATCATCAACGCAAACCAGCGCGCCCAGCTCCGCCTCTTCTACAAGGGCAAGAAGTACCTCCCGCTCGACCTCCGCCCCAAGCAGACTCGCGCCATCCGCCGCAGATTATCGCCAGAGGAGCAGAAGATCATCAGTGAGAAGCAGAAGAAGAAGCAGAGACAC…
c92440_g1_i1	2.84859	880	690	679	153	310	97	0.0175262	10.0562	1102	.	.	.	GAGGCACTGACAGTGCAATGGGGATGCATCAAATCTGGATAAATATGATACTTCATTATGCTTTTATCTTCGTTCACAGTGAGAGTTAAAAAGCAAGATAGATTCATAGATATGAAAGTCAAAGAACTCATGAAACGGGTAGGTTGCAAGGGAAGTACAATGGGAAATTAGAAATGGCGCAACTTTTGAGTTGAAAAGATATGATTCAGACTTAAGTTTATGACAACAGAAGAAGCTGAACAAATCATCTCATGTGTTGATTGCAAGGGATGTGTAGACCAACATCATAAAAGGTATACAGCTTTTTCACCTTTGGAGGAAGCAATTTTCTGCAGGAGTATATAGAAAATTGCTTCCATGTCATAGGAACCTGCCATTTTTCTACTCTACGGGGATTGC…
c92496_g1_i1	-3.15015	35	20	34	1633	95	925	2.19517e-06	3762.7	1117	unknown [Picea sitchensis]	smo:SELMODRAFT_449723 UBC8-1; ubiquitin conjugating enzyme 8, E2	TAIR|locus:2132977 - symbol:UBC9 "AT4G27960" species:3702 "Arabidopsis thaliana" [GO:0004842 "ubiquitin-protein transferase activity" evidence=ISS;IDA] [GO:0005524 "ATP binding" evidence=IEA] [GO:0005737 "cytoplasm" evidence=ISM] [GO:0016874 "ligase activity" evidence=IEA] [GO:0016881 "acid-amino acid ligase activity" evidence=IEA] [GO:0016925 "protein sumoylation" evidence=IEA] [GO:0006511 "ubiq…	GGTCGAGGGATCGAATCTGTTATTGGAGTCCAGCCCGACAACAACGACGTCAGATTCTATCGTTATCCGATACGGTACTCTAGTAGTATTGCCGCGTCAGAAAGTGACATGCGGGCATTTGTATTTTTACCACCGTCCTCTCTTGCTTTGTTGAGGACGGTAGAGTAACCTTTTGTGTTGGGGTTTGCTTACCATAAAAACCGAGTCGGGGGTTTTATTGATATTCAAGGCGCTCCTGAGCTGTGTAAGGCTCAAGTGTTGTTTTTCTTCATTTTAAAATCTGAGGAGTTTTTTGGGTGTGAGTTTCGCATTCGATCGGGTCAGTTTTGGGGGTTTGATTCTGCAGAAAGATCCGCAATTGCTCGAATGGCTTCTAAGCGCATACTGAAGGAATTGAAG…
c92505_g1_i1	2.63604	38	88	47	39	19	33	0.0173849	13.491	1586	.	.	.	TTTTGTGATAGAGGAAAACATAGTTAAAGTAGTCAGATTGCCCATGGGAGTGCAAAGGTTCAAGGAAAAGGTGGGCTCTATTAAGGCCAAGCGTGATTTTCTAGTAGTAAAGGAAGAGATAGAGGACACAAGAAAGGGAGTGCAACATTCTTCTCTTCTAGCACTGTGGAGGGAAGTAACACACTACATCATCAAGTACATTACTTGTGAAAGTCATTCGTCGAATGTGCCTGCTCATCACTTTTGTCTCCTTTCTCATCTCAATTATAATTAACTAATCAAGATTTGTGACTTCTTATTACAATTAATTCGACATATGGCCCAAGGAGTCCAGGCTAGGTGGTTGAGTGCTCTCTCTCACCATAGGCTCATCCAGTTATTAGTTAAGGATTAGGTGAC…
c92567_g1_i2	2.43377	35	49	33	12	17	6	0.0394402	10.1744	1043	.	cam:101498464 uncharacterized LOC101498464	.	TCCTTTGATAGCGTTGGTCTTCCCATGCCCGCTTTGAGGTTCCCATGCTCAGATCTATTGTCGCGTTGATGTTATTTGGGTTGCGTTGGGGTTTATACTTGCTGCGTTGAGGTTTATACCTGTTACGTTGAAGCATCACCTTGCTGCGTTGAGTTTATACCCTTGTTGTGTCAGGTCTCCTGTTGTTGCGTGGATGTTTTACCTTGCTGTGTTGATGTTTAATTGGGATGTGTGTTGATCTACTGAGGTTGCGTTGACTGCCGTGAGGTTTGGAGGGCTATCATGTACTTTGTTTGGATCTGATTCTTTTCAGTCATCTATTTGCTAAAATTCTCTACTGGTATGTATCGGTCCACATGTCCCTATGCCCCGAGGGTTTGACAATTGATCTGTGAATAT…
c92587_g1_i1	-3.40562	31	19	36	663	180	282	0.010041	7.53195	582	.	.	.	CTGTTTTAAAAAAAAAAATGTATAGTTTATCATTTTAAGAAGTATGAAAGTTAAGTATAAGTTTCTCATAGTGTTCACTATGATCTAAAATTGCTTCTGGTTTGTTTACTCTTGATGTTACTGAGATTTCTATGTCAAAATTGCTTCTGGTTTTGTTACTCTTGATGTTACTGAGACTTCTATGTCAAAAAAGCTACTATGGTAGGAGTTATAGCCTGTGCCCTTTCCTCAATAAGTTGGTTTATTTAGGTATTGCTGGGTTCTGTCTGTCACTGTGAAGAAAAAACTAGCTGTGAAGAAAAACTAGCTTGTCAAGCTTTGAGTGTAGCACAGCGCTCACCTGATAGGCATTACAGAATAGATAATGCTTGCCTATATAATTTTTTCTCTGGTATAAAT…
c92603_g1_i1	2.18052	6	13	14	923	61	269	0.0481449	29.054	400	.	.	.	TGCTCTTCCGATCTTGCTCTTCTTTCTTTTCTGGCTTCTTTGGGTTTCTCTTCCTTGGGTTTCTCTTTTCTTTCTTCCTTGTGTTTCTTCTTTGTTTTCTCCTCATTCTTTTCTGATTTATTATCCTTCTTTTCCTCCTTCACGTTCTGTTCTTTCTTCTTCATTTTCTCCTCTTTCTTTTCTTCTGATTTCTTCTGCTCCTTCACGTTCTGTTCTTTCTTCTTCATTTTCTCCTCTTTCTTTTCTTCTGATTTCTTCTGCTCCTTCACGTTCTGTTCTTTCTTCTTCATTTTCTCCTCTTTCTTTTCTTCTGATTTCTTCTGCTCCTTCACCTTCTCTTCTTTCTGTTCTTCCTTGGGATTCTTTTTGGCTTTCTCCTCCTTGGGTTTAGGAGGCGGTG
c92641_g1_i1	-2.90359	27	53	28	12	14	13	0.00337263	2960.38	2958	zeaxanthin epoxidase, chloroplastic isoform X2 [Amborella trichopoda]	atr:18432804 zeaxanthin epoxidase, chloroplastic isoform X2	UNIPROTKB|Q0JCU7 - symbol:ZEP "Zeaxanthin epoxidase, chloroplastic" species:39947 "Oryza sativa Japonica Group" [GO:0009414 "response to water deprivation" evidence=IMP] [GO:0009688 "abscisic acid biosynthetic process" evidence=IMP] [GO:0016123 "xanthophyll biosynthetic process" evidence=IMP] [GO:0044550 "secondary metabolite biosynthetic process" evidence=IBA] [GO:0050891 "multicellular organism…	TGGTGCGTTTAGGACAAAGCATCAGCCATCCATTTATTTATCATCTCCAATTCAGATTGGGCGATATGTGGACACATGTATTCCATAATTTACATATGTTGTATTATGGTCTGGCTTTATCTTGTTCAAACTTTAATTCTTAAAAAAATCAGCTTCCATCGCCTGTGCACTACTCTGTAATTGGTGGGAGCAAAACTTCAATTCCTTAATTGATATTGATCATCATAACTCATCTCGCTTCTTTTCAGGAATTAGTGTGCGATTCGTTGATCATGGCACACAGCTACAATAGTACAACAACAGCAACAAGCTCATTCCATCTCTATCTTCATCTATATTCCACCACTTACGAGAGCCCTGCGGCCATATCTTCTGGATTATCAGCGTTTTCTCTGTTTA…
c92648_g1_i2	4.51499	9	4	21	1180	27	710	0.00194379	7.73623	943	unknown [Picea sitchensis]	gmx:106797953 uncharacterized LOC106797953	.	CGTGGAGAGTCCTTTATGAAGGACAAATCAAAATGTGATTCCAAGCCCTTTGAGCTCATTCACAGAACATTTGTGGCCCCATGGCTACCAATTCTCTTGGGGGAGCCAAGTACTTCCTTGCCTTTATTGATGATTACTCTTTGTTTCTTAGGATCTACACCATTAAATCAAAGGATGAGGTGTTTGGCAAAATTTGCAAATTCCACTCTTGCAGAAGTTCAGTGCAGTCATAGGATCAAGTGTGTCTCTAGACTGATGGAGGTGGTGAATGCACTGATAATGCTTCAAGTGGTTTCTTCTTTCTTAGGGCATTTCGTGGTAGAAGATTATTCCCTATACTCCTCAGCAAAATGGGGTGGTTGAGCGTAAGAATATAGCAATCATGGAAATGACCCACTG…
c92759_g1_i1	7.09527	164	143	224	248	95	174	2.32671e-05	112.578	1486	unknown [Picea sitchensis]	ppp:PHYPADRAFT_46637 hypothetical protein	TAIR|locus:2127856 - symbol:AT4G32480 "AT4G32480" species:3702 "Arabidopsis thaliana" [GO:0003674 "molecular_function" evidence=ND] [GO:0005634 "nucleus" evidence=ISM] [GO:0008150 "biological_process" evidence=ND] Proteomes:UP000006548 EMBL:CP002687 EMBL:AL161581 EMBL:AL034567 InterPro:IPR006502 Pfam:PF04720 TIGRFAMs:TIGR01615 EMBL:AY052287 EMBL:AY061919 PIR:T05358 RefSeq:NP_194974.1 UniGene:At.2…	ATATGGCGGATGCTCTGTTGCCAATGAATACGCGTGCCGATTCTCCTTGTCTGTGGTTTTCGCAGCAAACAGACCAGCTGTCCTCTAAACTTCCCTTCCCTCGCCCGCTTTTGGATTCTTTTCTATGCAATCTGCATCCATGCCCTTATCCATTCTTATTACACCACCTCATCGTCTACTCAATGTTCTGGGTTTGTACATAAGTAGGATTAGGGCTGAACTGAAAGCTTTGAAAGCCTTAATGCATGGCCAATACCCTCAGGGAGGTCCATCTAAAGTTTGGGGACCAGAGTAATTGAACATGGCAGGTGATAACAGTATAAGCTGGGGTGAGCCGGACTCTTCCTCCCCTGTACTAGAAATGCTCTTTGGATTTATGGAAGTAGAAGATCCACTGGG…
c92821_g1_i1	4.6622	515	279	453	58	165	92	0.00064841	29.2979	1079	PREDICTED: probable WRKY transcription factor 51 [Cucumis melo]	vvi:100266268 probable WRKY transcription factor 51	TAIR|locus:2179739 - symbol:WRKY50 "AT5G26170" species:3702 "Arabidopsis thaliana" [GO:0003700 "sequence-specific DNA binding transcription factor activity" evidence=ISS] [GO:0005634 "nucleus" evidence=ISM;IEA] [GO:0006351 "transcription, DNA-templated" evidence=IEA] [GO:0006355 "regulation of transcription, DNA-templated" evidence=IEA;ISS] [GO:0043565 "sequence-specific DNA binding" evidence=IEA…	TGAAGCTGTGGCAAGTGTAATGCGCCGGCGCTCTTCATCTCCCAATCTCTTCAAAATATTTGACAAATTTCAGGGAACCATTGAGGTATCTGCAATGGGAACTATTGAGGTATCTACAATGGCTAGTATTGATCCGAGAATCGGCCGTTTCCATGATGCGAATAAGTTTTTCAGCAAGGGACAGACCCAGCAACTGCAAGAGGGAAACGGTTCGCAGCACATATTGAACAACCTGCAAGGGGCCGAACCATTTGAACCTTCAGACTTTCTTGTTTCTGATGACGAATACGACCGTTCATGCAAAAGTGAGGATGCGAGTGAGCAGTCCTACAGCTTTCACACTGTCAAGTCTGGATCGAGTAGCCAAACCCACGAGGCTAACAGTGTCAAGTCTGGACC…
c92830_g1_i1	-3.78909	60	48	56	74	8	40	0.00619346	5.98183	327	.	.	.	GAGGACACAAAAGTTCGAGCCAGGATAGATCCCTCTTAAGACATCTACCGTTCCCGTCTCGCGTTCCCGTCCTCTAGAACTAAATCATCGAATTTCAATATTCTTTGGCATTGGGAAACTCCTCGTAGTCTTCTGATGGGTGCATTTTTTTAGTACTGAGCTGATTCCTTTTAGGACTTCTCTTCTTCACCTATGCTCCTCCTTCTTGGAGAGTGAGACTGTTACGATCGTTAGGGAACATTCCGCCCTTAGAAAAGGCGTGAGAGTTCTCCAGGATCAGATCGTTTCAGGAGGTGAGAAGAGAGGATGCTCGTCGGCAGTCTGGTG
c92861_g1_i1	2.21306	21	26	63	6	7	21	0.0322414	349.708	2059	hypothetical protein AMTR_s00002p00270350 [Amborella trichopoda]	atr:18429586 ADP,ATP carrier protein 2, chloroplastic	TAIR|locus:2034235 - symbol:NTT1 "AT1G80300" species:3702 "Arabidopsis thaliana" [GO:0005471 "ATP:ADP antiporter activity" evidence=ISS;IDA] [GO:0005524 "ATP binding" evidence=IEA] [GO:0009507 "chloroplast" evidence=ISM] [GO:0015860 "purine nucleoside transmembrane transport" evidence=ISS] [GO:0015866 "ADP transport" evidence=ISS] [GO:0015867 "ATP transport" evidence=ISS] [GO:0016021 "integral co…	CTTCACGATTAGCTTGGGCTGCAGGCTCGGGAATCCCACGTGTGGGGAGGGGACGGTGGAGAAGAAGTCTCAGCCTCGCGGACTGCAGAGGATCAAGGGGAGCACGACACAGAAGACAAGGTTAGAGGAAAAACTCCAAACTTGGAACCGTTTCCCTAGGCCATTGCTAATTGCTCCCTGAGGACTCGAGATGCTCATCTCTTAATAGATCTTGTGTTGCCGAAGGGCTTCATGGTTAAATGGCACGCTGATTATCTTTTTAAATGATTATTGAGCTTTTAAATGGGTGCGTTTGGAGAATTTCTGTGAGAGTTCATCCTCCACATCCAGTTTTTGAGGGGTTCTTGAGTGTTAGAACTTAGGGGTTTTAGGATAAAGGGGTTTTTAGAGTTTCATTCG…
c92940_g1_i1	-2.22907	775	540	907	1141	454	740	0.00154446	445.496	1479	unknown [Picea sitchensis]	pda:103718530 uncharacterized LOC103718530	TAIR|locus:2145442 - symbol:AT5G25360 "AT5G25360" species:3702 "Arabidopsis thaliana" [GO:0003674 "molecular_function" evidence=ND] [GO:0008150 "biological_process" evidence=ND] Proteomes:UP000006548 EMBL:CP002688 InterPro:IPR025124 Pfam:PF13259 EMBL:BT005777 EMBL:BT006074 EMBL:AK228420 RefSeq:NP_001190393.1 RefSeq:NP_197918.1 UniGene:At.30915 STRING:3702.AT5G25360.1-P EnsemblPlants:AT5G25360.1 E…	CAGTTATGTCTGTTAAAGTAGGGGCACCGACACTTCCACAGTCTCGCTGCGTCTGCGTCTCATATTTCTTGCGTTTGCCATAGAAAAATCCCTCGAATTGGTCATCCTCGGTATATCTTCCGTTATTTACTGGACTGTTGACCTGAGAACGATTTTGAGGGACTTCTAAGAACTTTATACCCTAATTTGAAACCCCATGGCGAAACAATGCAGACAGTAATCTCCGGATCGTGCAAAGGTTTCTGCGCAGGGCTATGGAGTTTACGGTTTAAATGATAAAGGACTTGGGTTGCGGCTACTCGACTGTTCAATAAATGCTGATTCCTAAGGTTATGAGAGCTTGGTTTCGGCATATTATTGCATGCATGGGTGGTTGTCTTGGAGGCTGTGCAAAACCAA…
c92945_g1_i1	2.7882	45	37	66	70	11	36	0.0121747	11.7891	768	.	tcc:108662395 uncharacterized LOC108662395	.	GTTATTCATGGTTTGGCATTAAATAACATAATTTATACATATTTTAAACTTAACAAGAGCTTCTCAAACATTAGAAACAGTGAAAAAGTATGTAGGCTGTGGCTGTATCTTAACTAATGATATTTCAAATATGAACTAATCAAAGAATCCTGTAAGATATTTGTATTGAGTTGCATACGATTATCTGGTAAATCTACCATCAAGGAAAATCTACAACTTCGTAGGATAAGGGATCTTAAGCAACATATCCATTTGATGAAATTAAATCTAGCCCATAATGTTAAGATTTTTTTTTTGAGTCGTCAACCCCTATGAGACTTTGGGACTTATGAACTATGTTATTGAAGATGCTAACAAGAGCCTTATTGAAAGCTTTGTCTCGGCCATTGCCTTTAGGAT…
c93130_g1_i1	-2.65133	20	16	19	16	7	7	0.0275207	7.94158	794	.	.	.	ATTGGAAATGCGTGGTTGGTAATAAAATGTTCCTGTAACTGGTACCAGATAGTTGTTGATCATTAGCTTGTTGGTATTTGACTAAAACTCCAGTTTTGACAACGTAAGGTGCCGCAGAAGCCCCTGCACCATTTAGAAGAGAGATACGCTGCACAAATTGCAAACATAGTGCCTGTTGAACTGTGGTAGAATTTTTTTGGCTAATGAAATTAAATCATAGTGTGAATTGTTTGCCAGAATCCCCAATTAACAAGAATTTCATGTGACAGTGTATTACAACATTGAAGTGGTTGAACCAATTGTAGACTTTTGACAACTGATGATTAATAAGAGAGAGCAAGATCGCCATTGAATTTTGAAGGCATTAAACTCCTTTATAAGTTTTCCAAAATTTGTGAG…
c93356_g1_i1	-3.17083	21467	17368	14607	9446	5430	17530	0.00179897	17.2841	775	.	.	.	GTGTTTGTTCAGTGGTCTGGTCGACAGAGAGCTAACCTGTCCAAACCAGGGTTTGATTCTTGCTGTGGTATGGACTCTGGCCCATCCACATGGCTTGAGCTTCAAAGGGATGAGGTTGGGTTCCAGTCTGGGTTGTAGAATAGATAACCTTGGATAGATCACCTAGGCCAAAGGAAGTCCACTCTTTGCAGTGGTGCCCCTTTGGACATGTTTCTTCAATCACTTCCAACAGAGGCATGTTGGACCAAAATACATAAAAACCCATGAAACCCAACATAGAAAAATCAAGACTACATATTAGACGTAGTTGACCAAAATGCTTGCAATACATTAGGTTTATGGGACAGAAATTGATAATCAATACAACAGTGTGTAAGTGGTTACAAATAGGACAAGAAT…
c93449_g1_i1	-2.29949	25	17	9	1	5	4	0.0363654	207.018	1697	.	.	.	CGGTAAAAACCGCCCCTTAGCTGGGGGCGGCCCCCCCTCTCCGTTTCATTTTTTGAGACAAAGACCGCTCGTTCAAGTTCTCGGCGGAGTTTACGCAATTAGGGATGCGTTATTATTGGTCATTCTTGCACTTTTTCCCACCTTTTCTTCGGCCATGTTTTAACCTTTCATTTCCCTCCTCGCCCTTCGGCTTGTCTAAAAATTCCCCTCCGTGCCTTCCATTGCAAGGTCGACCGCTATTGCCTCGTCAGGGATATCCTATACTGAAGGAGCTTTGACGACCTTCTCCTCCGCTATAATATTCCTCTTTCACATCTGCCCACCATCCAATTGTGGGCTTTACAAACACAGATGGCTGCTGGGAGAATCAACCCGAGCTAGGAGAAGATACGAACGGAC…
c93454_g1_i1	-2.66072	476	208	340	85	153	80	0.013991	5209.52	1151	unknown [Picea sitchensis]	smo:SELMODRAFT_94818 hypothetical protein	TAIR|locus:2075522 - symbol:TRXF1 "AT3G02730" species:3702 "Arabidopsis thaliana" [GO:0000103 "sulfate assimilation" evidence=IBA] [GO:0006457 "protein folding" evidence=IBA] [GO:0009507 "chloroplast" evidence=ISM;IDA] [GO:0015035 "protein disulfide oxidoreductase activity" evidence=IBA] [GO:0016671 "oxidoreductase activity, acting on a sulfur group of donors, disulfide as acceptor" evidence=IBA]…	CTGAACCGTCCGATTCCTGTATGTGGTTAAGCAGTATAGAGCCACATGTCTGGAGATAAAAGAGCAGGTAAATATTTTAATAAAATTCAAAAATGAATTTGAGCAAGGATCTATTTACTCGAAACATGGGAGCCTCGTTTTTATATTTTGTTGATACCCAATTGCTCACTCTGCAAATAGAATGGCTCAATTACTTACAGCGCTCAATTCCTCCCATGGAATTCATCCTTCAATCTCCTCACCAATCTCCTCACCGCTTGTGAAGTCTCTGCAAAAATTGGGTCCTAACTGTGTCGATTATGGCAAATTGTCCAATTTTATTGAAACGAGAAGCTCCTCGCACATAAATATATCTGCCTCTCCTCGTCTTAGCTTGAAGGGATCAAGAAGAATCAGATG…
c93456_g1_i1	3.94744	4	3	3	93	47	100	0.000931574	14.2657	1406	.	.	.	TGAGGAATCATGGGTAAGTTGATAAAATACATTGAAAGATAGAACATATTCAAAGTCCAACAAGATAGAATTTATAGTGGACAATTAGAAAGAAAATCCTTTAGTTAGATCCCATAACCAAGGGGTGTTGGAATAATGCAATGTTGGTAAACCCAATTGTTAGAGTTGAGAGGTCAATCCATTGAGGGAGCCAACTAAATGAAGGCGTCGATTGTCCAATCCACTGGGCACCATTGGAGTCAATTGGGTCCACACTTTGGGCCTATTTAGCTTGATTATTGGCCGACTTATGTGGACATTCCTGGCTCACGGGACCACACTAGGGGTTTCGGCCCTCGGGTGAAGAACCCAAATTGAGATGCTTTATTCTCATTTGCATTGTATTGTATTATATTGAGC…
c93462_g1_i1	14.2862	30463	29419	46881	15619	18724	15349	3.69717e-08	2935.19	1545	unknown [Picea sitchensis]	atr:18447103 uncharacterized protein LOC18447103 isoform X2	TAIR|locus:2141816 - symbol:AT4G38810 "AT4G38810" species:3702 "Arabidopsis thaliana" [GO:0005509 "calcium ion binding" evidence=IEA;ISS] [GO:0005634 "nucleus" evidence=ISM] InterPro:IPR002048 PROSITE:PS50222 SMART:SM00054 InterPro:IPR011992 Prosite:PS00018 Proteomes:UP000006548 EMBL:CP002687 GO:GO:0005509 Gene3D:1.10.238.10 InterPro:IPR018247 EMBL:AL161594 EMBL:AL035656 EMBL:AY056249 PIR:T06080 …	CAGAGATTGCTCTCACTTTCTTGTTCTGTGACAAACAGAGATTGCTCTCACTTTCTTGTTCTGTGACAAATAGAGATTGTTCACGTTGGAGGCAGCTGCAACCACAGGATAGAGAAATCACATAGATAGGAGAAATGGAGAGTAACAACGCCATATATGATGGGGTGAAACTCGAGGCATTTGTTGAGGACAATGAGGCTTTTACCAAGTACGTGGACGAGAGGTTCGAAGCGCTGGACAAAGATCACAATGGCAGACTTTCTTCCCAAGAGCTTAAACCGGCCGTGGCGACCATTGGTGTTGCCCTGGGGCTTCCGTCTCAAGGCTCCTCCCCCGACGCCGACATCATCTATGACCAGGTCTTGAACGAATATTTCATAGGTGGTAAAAGTGACGGGA…
c93495_g1_i1	2.22277	833	584	964	1059	456	870	0.013806	5674.51	2347	unknown [Picea sitchensis]	vvi:100232999 F3'H, VvF3'h3, VvF3'h4; flavonoid 3' hydroxylase	TAIR|locus:2142878 - symbol:TT7 "AT5G07990" species:3702 "Arabidopsis thaliana" [GO:0005506 "iron ion binding" evidence=IEA] [GO:0005576 "extracellular region" evidence=ISM] [GO:0005789 "endoplasmic reticulum membrane" evidence=IEA] [GO:0016020 "membrane" evidence=IBA] [GO:0016021 "integral component of membrane" evidence=IEA] [GO:0016711 "flavonoid 3'-monooxygenase activity" evidence=IEA;IDA;TAS…	GGAGAACAAGAACAAAGGACGGTCAAATGTTTGTTTTTGAGAATAGTGGTGCGTAGTAGATGGACTGTTTGGTCGGGAAGAACTAAATGAAACAGCTATTGTTCCATCGTCTTCACCAGCTACAAAACAAAGTTTGAATCTCTGTTGGGTCTTTGATTTCAGCTCTTAGGTGAAGTCTATAGAAGACCAGACGCGAGGCACGAGCTGCACATTCCCACCCAACTACCTCTCTCAGTCGAATGCCACCACAAACTTGATCGCGGTTTTATATATATAAATGGGTGCCGGCGATTAAATCAATTCGTAGGAAGCCATGGATTCAGTGGTGGATTTGTTGCAGAGTTCTGTCGCAAAGCTCAGCCTCGGCCAAGCGCTGGGTCTGGTCTTCCTGGCGCTCGG…
c93523_g1_i1	-2.7844	17	21	10	7	5	6	0.0155259	11.0991	585	.	.	.	ACAGGGGTGGCGGGCGGCGAGAGGAGTTGTCCGCCTATCAAATGGGGATATGTTGCGCATATCTCAAGGCTCAATACGGCTCAAACAAGGCTGGATCCAGGACAAGGGCTGCTGCCCTACAAAACAAAATTCCCAGTGGATGATGCGAAACGTACGTTAGGTGCTGGTGACTAGCGACCGACTGCGCGGCTGCACTTCATGATCATCGGCTACGAGTGCGCAAGGATGGTACAAACACTGGGGCCCCTCAGCGCTATGAACATGCTACTCGTTCAATACAGGGGTGGCGGGCGGCAAGAGGAGCTGTTCGCCTATCAAATGGGGATATGTTGCGCATATCTCAAGGCTCAATACGGCTCAAACAAGGCTGGATCCAGGACAAGGGCTGCTGCCCTACAA…
c93736_g1_i1	-3.09105	181	82	179	177	81	110	0.0100472	16.0503	792	.	nnu:104603151 uncharacterized LOC104603151	.	GATTGACTCACTCCGGTACATCTCTTTGACAAAGGGCTGATCATCTTCTTCTGAGTATATTATCTTGCTCAAAGTTTGGCATCTCATATATAAGATGAAGAGGCAGATTCTGTATTGCTCGCTGGCATGTTTCTTGATTCTGTTGCTCAAGGGTAGCTGTGCAACGGCTCGGCTTGCTCCTTTCACGGATGAAAAAGATTTGGCTGTTTTTGATAAGCAAAGAGCACAACAACTGCAGACTTCCCAAGTTGACTTCACTGCAACATTTCAGCATGCTCATTCTAAGAAGCAATCTGAGAAGAAAAGCATAACAACAAATGCCAAATCCATTAATGCTGAAGGAGTGGATCAAGATGAGGTTATGGAAGCAGACGAGTTGGGAATGGAAGGCAGAGAGCT…
c93798_g1_i1	-4.53492	3390	2852	3945	2949	2087	1661	0.000958574	6.09462	777	cytochrome b5 [Sphaerulina musiva SO2202]	pfj:MYCFIDRAFT_48299 hypothetical protein	ASPGD|ASPL0000337055 - symbol:AO090003000270 species:5062 "Aspergillus oryzae" [GO:0020037 "heme binding" evidence=IEA] InterPro:IPR018506 PROSITE:PS00191 InterPro:IPR001199 Pfam:PF00173 Proteomes:UP000006564 GO:GO:0046872 GO:GO:0020037 Gene3D:3.10.120.10 SUPFAM:SSF55856 PROSITE:PS50255 EMBL:AP007155 PRINTS:PR00363 HOGENOM:HOG000039853 OrthoDB:EOG7SXWGS RefSeq:XP_001819477.1 ProteinModelPortal:Q2…	TGGGGATTGGGAAAGGGCTCAGTCCAGTCTGACGCTGGCCCGATTCGCTTACTACTTTACCTCATCTCTCTCGACACTTGGTCGCCGAAAGTACCACGTCGTCTAACCCACACACCTCCATATCACCTCAGTCCAACAGCGACTTTGTTGCAGCGTGTTAGCGACCGCTTCTTCACCTCTACACCAACGCCCGCAAATCCGAGCACGCTCTCTCGGCTGTCATACGATTCCCACAACCGACCACTCGCCCAGCATGTCTGCCACCAAGGAATTCACCTACTCAGACGTCTCCGAGCACACCTCCAAGAAGGACCTGTACCTCGTCATCCACGACAAGGTCTACAACTCGTCCAGCTTCGTGGATGAGCACCCTGGTGGTGAGGAAGTTCTCCTCGACGT…
c93858_g1_i1	-3.08679	176	135	161	47	74	78	0.0261599	6.42836	259	.	bcom:BAUCODRAFT_38948 hypothetical protein	.	GTCACCCCGAAAACCCCCTCCCATTTGAGCTCCAGCTAACAGAGTCGCAGCTTTACTTCATAGAATCATTTCTATAGTAAACGTCCACAACTGTATTCTCTACAAGAGCTACAGACTCCAACCTGGCTGATGAGTCGATCCGCGGCGCCCAAGAGTGATGCCGTTGTGCTGGTCTCTTGACCGGTGGTGATGATCTCGCCCTGCCTGAGCGTCTGGCTTCGTGCCGGCTCTTGCAGGTGGGTGCTGTCGGACGTCTGAC
c94445_g1_i1	-2.71562	43	32	59	45	21	12	0.0451324	5.98618	657	hypothetical protein Csa_3G632280 [Cucumis sativus]	csv:101214978 uncharacterized LOC101214978	.	TGTACACAGTGTTGGAGACAATATATCTGGGCCTGCGGATGGAGGAAGAAGTCCCCTTGTTCAAGACAAACATCAAAAGACAGAAGGACTTTCGGTTGGTCAACAGCATGAATCAACAACTTGCAGAAGTCTACTGCTTGGGGTCTCCAAGGATGAGTTTAGGTGCATGAATGAGTTGCGAGAATTAGGTGATGATTTTGGGCAGAAAGCTTCTGTTGGGGATGTTAACCACCGGAATCAAACCCACAACAATAAGCTTAATAAAGACCAGCATGATCACTGTCAATCCAGGAATCTCTATGCGAAACTGGCAGAAGATTCACCGAGGTACTCTAGATCAGAACTTTCATCCCCAACTTGGTTCCCTGAACATAAAAATAAGCAGCATTATGTGATGGC…
c94445_g2_i1	-2.85669	90	37	59	39	19	55	0.0206371	14.9912	1367	PREDICTED: HAUS augmin-like complex subunit 6 [Charadrius vociferus]	.	.	AGAAGGAGAGAGCATAGGAATGAGTTGAATACATTGGAAGATGAAGATGAATCCTTTCATTGGTAATGTGGTTTCGGCATTGACAATGGCTTGGAAGCAGAGATATATTAATATCTCTGATGATCAATGGGAGCAGCTGCATTGGGAATTCTTCAATGGTTGTTCCCTTGTTTGGAAGTATCCAGTCCAGACAGCTGCTTTCCTCATATGGGCTCCGAGGTTATTTAAAATTCTATCATTTTTCTATCCTCTCTTAATCTGCACTATCCTCTTGTTGCTCGTCATATTCACCATTGGCCCGCAGTTGGAAAGAATGAAAGCCGATAGTGATTTACAGTGGGTTAGATTCAAAGAGGCGGCAACTATTAGTTGTGAGGATGACTTTTGTAGCAGTTGGGC…
c94757_g1_i1	2.7519	316	258	386	272	180	103	0.0243129	7.83923	771	.	.	.	CTGCTAGCAGAAGGGTAATAGAGCTGAAGGCTTTAGTAAATCAGACGTCTAGCACAAAAGTCGACTCATCCATTAATACCAAGATCCACGCAAGGTTGGCTGCTTCGCTTGATATAACATGTGGTGCTCTACGAACAGTGCTTGGACAACATATTAGACATGGTTGAATAGATTTCGTAGTATATCTGCAGTGGTTTAATACTTAGAAAAATCACGATTTGAAGGTGATGGCATGACCTATGGTCTCTTGCATCATCCACTGAGAAGATCTTCAGGCGATGACTAATTGACGGATTGCTTTGACATGGCATAGCTTCAAATGCAAAATACATGGCGGCTCCCACGGCTCTGTTCTACCAAACGATTTCGTTACTGAATGTACCTCATGGTTGTTAGCAA…
c94775_g1_i1	2.77849	2	1	1	229	43	19	0.0316941	5.49837	610	.	.	.	TGGGAGGGGAAATTCTGTAGTTGAAGGACTTTAGTAGGAGAATCCACTTTGCCATTCTCCATCCTACAAATTACTCGTCAACAGGAACAAACAAGCTCCAACAATTAACTAAATTTACTTTTGTGTTAGTCATGTTATAATAGTGATATGACATGTGACTGTTGGTGTGGGAGTTTATCCCTCGTCAACTGATGGAGGATGGCTGAAAGAAAATCCGAATTAAATTTTTTTCATTTGGAGTAGCAAAATCCTCCAGATTTTGGCCCAGCTGCCATCTACAAATTGTGTTTGTAAATTTTAATTAACTAAATGTAGTCCTAAATATTGAATGGAAATGCTGTCCTATTCCTACTATTCCTAGCTAGGAGCCTACGATCGAATGAGAATGAATGCAGACAG…
c94879_g1_i1	-2.50133	1106	744	843	43	193	391	0.00626809	384.459	1443	unknown [Picea sitchensis]	ppp:PHYPADRAFT_112256 hypothetical protein	TAIR|locus:1009023224 - symbol:AT2G12646 "AT2G12646" species:3702 "Arabidopsis thaliana" [GO:0003674 "molecular_function" evidence=ND] [GO:0005575 "cellular_component" evidence=ND] [GO:0008150 "biological_process" evidence=ND] Proteomes:UP000006548 EMBL:CP002685 InterPro:IPR006734 Pfam:PF04640 EMBL:DQ487530 RefSeq:NP_001031352.1 UniGene:At.47712 EnsemblPlants:AT2G12646.1 GeneID:3768403 KEGG:ath:A…	CTGGCAGTGGCAGTATAGGTACTGTGTTGGTCGGACGGCCGTGATTGCACCTGCGGCAGACAAATCGACGGCCTCCGAGGAGCCGTCCTAACCGCGCTCTTTGCGTTGAGTAGCGCGAGGATCGGTGTGGCCGTCCGATGAGACAGATCGACGGCTAGCAGGTTCTCTGACTGCCCTGCTCAGGGGCGGGGTTTTGGTATTTGATAATATATGCTTATGGGCAAGAAAGAGAGATATTGTTGTTCGCCGCGTTCCGTCGAAATCCTTTTCCCGTCCGTCCATTCATTTCTTCAATCTTTTTTCTTTTCTGCTGCATTTTGGTGGGATGCTCTGCGCAGGCGCGGCCTAGCACGACTCAGCTCGGCATAACATGGTTGGGTATGCTCTTTCCGTTGTTCC…
c94962_g2_i1	2.98184	105	104	159	22	52	41	0.0178311	10.0672	877	unnamed protein product, partial [Oncorhynchus mykiss]	sko:102804931 RNA-directed DNA polymerase from mobile element jockey-like	.	TACAGATTTTTTTTCTTGTAAAAAAAAAGGAACAGCCATGAAATACCACTTTAATAGAAAATTTACTCTTTGCCATCCTAATTCTTAAAAGATATCCAAGCTAAATTATAATCTAACCTGCTGATTTATGAACTCTAAGTTGCTGTCGTTTTTTTGCATCTTTCTTCAATTCTACGTTTCTATTCCAGTGCATGTTCCAAATATTCCCAGCATCTAGCAGTTGTTATTGTTTTCTGTTTTTTCCTTAACATAAGGCTTTCTGAATATTTAGAGTGGTATAAGCTTCTTGCTAAGGGGCATGCGGGTTTCAGGAGGGACTATCAAGCCACCAATCACATTTTCACACTTCCTGCTCTCGTTAAGGAGGCTAGACAATGCTCTTCGAAGGTCTTATGTTAT…
c94984_g1_i1	2.72187	631	518	711	657	388	326	0.0180294	9.99662	1142	.	.	.	CTCGCAAGTTGTGACAAGTCTTCTACGTCAATGTATCCTGTTTGGTCTTTCAAATGTTTAACTTGTATTCGTCTTGTTCAAATATGTTATAGGTGTCCACTTAATGGAAGTCTTCAACTTGAATTTCTTAGGATTTGTCTTGTATCAAAGTCCTTTGTATTGTCCTTGACGATTTTCCCAGCATCCATCTCCATCTCCTTCTTGTCATTTGTGTTGATCTTGTTGTTGCCTAGGTTGATCCCACTTGGCACTCACACTTGAACAGGGCATAATGTGTAGGAGGTAACTTTCTTGTGCCGCTCTAGGCCTTCGAGGTATTTCTTGCGGTAGAGGAGGGTACCCTCTTTTTGCTTTTGTGATCACCCTAGTCTGTAACCCCAGGCTAACTTTGTTAATTCT…
c95273_g1_i1	-2.13361	9	36	10	3	5	2	0.0173999	29.7002	300	.	.	.	TGTAATACGGTCAACCGGGAGAGAACAGCAATTTATGGTTGTAGATGTATCTGGATTCTGAACCAATTCATTATAGTATTCTTGGTTATAATATTTAGGCTTTCTGATTTTGGAGGTTTATATATGTAATCGTTTTTGTGGTGTACAGAGTGTGTCCCTAATGCAAGCAGGTATCTTCAGTTTATGAAAGAGGTTAAGAATTGGATCATTTTGAAGCAGCAAAGCAAATTATTTATATGCTCTTATTTGGAACTATAAGCCACTGAAAATATGTTAAATGATCTGCCATATACCATTTAA
c95608_g1_i1	2.49555	124281	128043	105495	14947	46951	20927	0.0320353	8.82897	1388	Retrotransposon, unclassified-like protein [Theobroma cacao]	pper:109946728 uncharacterized protein LOC109946728	CGD|CAL0137521 - symbol:CAGL0G07183g species:5478 "Candida glabrata" [GO:0005737 "cytoplasm" evidence=IEA] InterPro:IPR001584 InterPro:IPR001969 InterPro:IPR012337 Pfam:PF00665 PROSITE:PS00141 PROSITE:PS50994 InterPro:IPR000477 Pfam:PF00078 GO:GO:0004190 InterPro:IPR021109 SUPFAM:SSF50630 GO:GO:0003676 Proteomes:UP000002428 Gene3D:3.30.420.10 SUPFAM:SSF53098 PROSITE:PS50878 EMBL:CR380953 GO:GO:00…	CTAGACTACTTTGGTGTTGCGGTCAACTCTCATTTCTTCAAGTGATCTATGAGGTTGTCGAGATAAGCCAAAATGATGTGAACCAAGTCGTGGAACACATAGGACATGGCATGCTAGAAAGTGGCTCCAACATTTTTGAGTCCAAAGGGAATAACACGAAATTCCCACAAGGTGTGGTGAAAGCTGTCTTATATTGATTGTATTGACGGATTTGGATTAGGTTGTACGTAGAGAAGCTGTCCATGAAGGAGAGGACCTCACGACCGTTGCACTCATTTATGACTTGGTCAAAATTGTTGTTGAGACAGGCTTGGTTTAGATCACAAAAATCAATACAAACATTGATAATACCTTGCTTTTTGTTCATAGGGACAAGATTAGGAACCCATGACGTGTATG…
c95643_g1_i1	-3.91772	820	681	1230	1366	509	910	2.84853e-05	155.599	452	hypothetical protein CL634Contig1_03, partial [Pinus taeda]	pda:103702676 photosystem II 22 kDa protein, chloroplastic	TAIR|locus:2823639 - symbol:NPQ4 "NONPHOTOCHEMICAL QUENCHING 4" species:3702 "Arabidopsis thaliana" [GO:0009507 "chloroplast" evidence=ISM;IDA] [GO:0009523 "photosystem II" evidence=IEA] [GO:0016021 "integral component of membrane" evidence=IEA] [GO:0009517 "PSII associated light-harvesting complex II" evidence=TAS] [GO:0010196 "nonphotochemical quenching" evidence=IMP] [GO:0016168 "chlorophyll b…	ACCGCTGGTGTTGTTCAACGTTATATTCTTCTTGATTGCGGCAGTGAATCCCGGCAATGGTAAATTCGTAACAGACGTTGATGAAGAAGAAGAATAAGAAGGATCGAGAAATGAAAAAGAAGGATAGGAACGATCGATCAAAGATATTTTTCCAAGATTGTAATATTTCTTAGATATCTATTTTCTGTAATGCCGTTTGGTAAGAAGATCCATACCACACAATCAATTGTGTTATCTTCAAAACCAAAGACTACATCCTAAGGAGGGAAATGAACATAAAAGTGGGGAAAAAGAGTCATATGACCATGAGCTTAGGGAGTCACTCCCATGCAAAAGTACATAAAAGTAGAACTTTCCTTTCAATACAAAAAGTAATCCATTTTGCTCCAATTCCATTTC…
c95958_g1_i1	2.64254	6	3	4	258	21	198	0.0143079	31.0493	1681	.	.	.	CCGGTCGAGGGCGATACATCGGTGTGAAATTCTTTGGTTAAGTTATGTTATAGCAAGGCCGGCCTGAAGTGCGCAGCTACAAGAGGCTATAACAAGGCTTTCCGAGGTGCTTGACCGGGCGCAGCTTGGGGTTTCCCGCCCAAGGGGAACTGGTCATCCTGAAAACGGTGCCCGCTCGCTACGCTAATAGGGTAGGTAGAAAGGGGGGGGGCGGCTTCGTTATCGAGAGGGTTCCTTTCCCCCCTTTCTATAGCTTAAAAAGAGCATTCACGGCATTCGAGGAACCGATGATGCTTCATTTTCACCATTGTGTCGGAATGCAGCAGATGGATAGCCGGGGAAGAAATGTTTCCAAAGGCGAAAGGGCAACATAGAGAAGAGATAGACCTAAAGTGATCC…
c96987_g1_i1	-4.0751	42	12	36	7	12	5	2.29879e-06	174.019	1735	DNA binding protein, putative [Ricinus communis]	rcu:8269511 transcription factor bHLH30	TAIR|locus:2012393 - symbol:ABS5 "AT1G68810" species:3702 "Arabidopsis thaliana" [GO:0003677 "DNA binding" evidence=IEA;ISS] [GO:0005634 "nucleus" evidence=ISM;IEA] [GO:0006351 "transcription, DNA-templated" evidence=IEA] [GO:0046983 "protein dimerization activity" evidence=IEA] [GO:0003700 "sequence-specific DNA binding transcription factor activity" evidence=ISS] [GO:0006355 "regulation of tran…	GTCTGCAGAGGTTTTCCCATGGTGGGATGAAACCCTAGAATATTTTCCTTCTCTTTTTAAAGATAATAGTCGGAAGGAACCTCGAGAATATCGATCCGGCAAGTCGGCAGGGTTTCAGTACCCAGGAATGTTTTGAAAATCTGTGCCCTACAAGTACCAGAAACACAACACCAAGGAAAGGAAACCCCAGTGAGAAATGGTGTAGGAAACGGTACCGGCGATTAAGAAAGGAAGGCGGAGTGGAAAAGCTAGGTAAGGAAAGAGGAATGGAACACTGTTTCGCTGCTGGTACAGACGAGTCAGGAGTTCCAGTCGCAGCAAGAAGAAACGCTGCAAAATCTGCGACGTTAGGCGATCTGTGTGCTTTGTATTATCTGTTTCAGACGAAGATTGGTTGCC…
c97371_g1_i1	3.12557	228	183	136	6	53	19	0.00469907	12.1286	1003	.	.	.	ACGTCTTCTTCTTCATTGTCTCAGTAAGTGCCTTAACCAACTATGTTTTAAGAACATGTCCACGTTTCTGCAGCGTTTTCGGTTTTTCACTTTCTGCCGGTGAGGGGATGCTTTTGTATCAGTCTGGGTCAGATCTGTATTAAAATCAAATAATAATCCCAAAATTGAGGTCGGCATCAGATCAAATTCATCGCCTCATGCCATTATGCTAGATAGGGTTAACATTTCCTTATCTTGGTTGTTCTCAGTCAATCATTTTGAGCTGCATATTCTTATGCCCATAATTTTTTAGTACCCCACATGACATGGGTTTTGCTCCATTTTTCTATGCATTGGTCTTCAAGCTAAGTGAAATGAAGAATCTTGCTTCCAATTGATAAGCTTGGCTTTGCTTCCAAA…
c97423_g1_i1	4.0366	12	111	2	7	4	3	9.36589e-05	279.377	2997	hypothetical protein SELMODRAFT_437622 [Selaginella moellendorffii]	smo:SELMODRAFT_437622 ARF10A-1; hypothetical protein	TAIR|locus:2126460 - symbol:ARF16 "AT4G30080" species:3702 "Arabidopsis thaliana" [GO:0003677 "DNA binding" evidence=IEA] [GO:0005634 "nucleus" evidence=ISM;IDA] [GO:0006351 "transcription, DNA-templated" evidence=IEA] [GO:0006355 "regulation of transcription, DNA-templated" evidence=IEA] [GO:0009734 "auxin-activated signaling pathway" evidence=IEA] [GO:0046983 "protein dimerization activity" evi…	CTCCACCATAATAATAACGCCCTTGAACTAGAACAGCAGCAACAGCAGTCTATCCTGATTCATTCCTCTTCTTCTGAACAATTTTGGCTGTTAATCATTGGTGGTTCAGAATCAGAATAGAATATATAGCCGCCGGCAGATCTCTGAGATGAAGATGCAGATGCAGATGCAGCAGCAGCAGAGTAGGTAGGTAGAGCGTGTTTAATTTGTCTGGAATTGATTGACTGGATCCAGTGGAAAGGGGATTGCAGGTGGGTTTATTCTCCATGCGCGCGGGCGGATTATGTTGAGGAAAATGGAATCCGGCGAAGTGAATATCGAGAAGGGTTTGGATCCTCAGCTATGGCATGCCTGTGCAGGGGGAATGGTGCAGATGCCGGGTATAAATTCCAAGGTTTA…
c97559_g1_i1	-2.69135	114	78	86	107	54	51	0.0051937	493.839	2786	PREDICTED: leucine-rich repeat receptor-like protein kinase PXC1 [Vitis vinifera]	vvi:100266483 leucine-rich repeat receptor-like protein kinase PXC1	TAIR|locus:2044913 - symbol:PXC1 "AT2G36570" species:3702 "Arabidopsis thaliana" [GO:0001653 "peptide receptor activity" evidence=IBA] [GO:0004674 "protein serine/threonine kinase activity" evidence=ISS] [GO:0004675 "transmembrane receptor protein serine/threonine kinase activity" evidence=IBA] [GO:0005524 "ATP binding" evidence=ISS] [GO:0005886 "plasma membrane" evidence=ISM;IDA] [GO:0006468 "pr…	CGTAAAACAATTGAGAAAATGAAACTTGTTTTAAAAACAAAAGAAAAGAAAGGATCGTACAGCCTCCCACTGACAGATTTGATGTTCCACAATTTGCTCCAAACCTAGGCTGAGCAGGAGACAGATGTGGGACAACTGTGTGAGTGGAACAGGCAGTAAAAGAGCAAACCACTCTGCCACTGATAATAACATCAAGGAGATGAGATTGACCATATTGAATTTCAGAGTGGAGGAAATCATGAATAATGATGAGAGGAAGTGCCCTGTACGTGCGTAATGAATACAATACCCTCTTTTCTCTGCTGCTGACATGACCCTTCACACTCTCACTGTAACTTCAGAGTCTGTATAATAGAAACCCACAGAGCACTACCTAGCCACCCATATTAAATTTCTCTC…
c97675_g1_i1	-6.95062	189	166	185	170	101	163	0.000143828	1982.38	699	PREDICTED: zinc finger protein 672 [Vollenhovia emeryi]	cfo:105251157 uncharacterized protein LOC105251157	UNIPROTKB|F1M7W8 - symbol:Muc4 "Mucin-4" species:10116 "Rattus norvegicus" [GO:0002244 "hematopoietic progenitor cell differentiation" evidence=IEA] [GO:0005886 "plasma membrane" evidence=IBA] [GO:0007160 "cell-matrix adhesion" evidence=IEA] InterPro:IPR000742 InterPro:IPR003886 Pfam:PF06119 PROSITE:PS50026 PROSITE:PS51220 SMART:SM00181 SMART:SM00539 GO:GO:0005886 Proteomes:UP000002494 InterPro:I…	CGTTTCAGCAAGTTTAGCAGTCTGCCCTCCGAAGCTCTTCCGGAACTCAAGATGAGTAACGAATGTATTGAGGAGACTGATGGATATATTGTGCAGCTCAAAACTGCCTTCAACAATTTCGCAGATGATGGCGATGCCACCCTGGTAACATGGATACAAGCCCTCGAAAGAGCTACGGGAACGTTAGCAGAATATGAATCAGATATATTGGGAGCTGTCCCTGTCGCTGTGAGGACCTCGCTTACACGAGTCTTCAAAATGCTTAACGGGAAATTCCCACATAAGAAACGTTTCTCCGACGACAAGACAGCCGGAGAATATATCAAGAGCATCTGCAACAAGTATCGCCTTGACGTCGTCCCCTGCGTCCATCCCATACCCAAGGATGGGATCGATTGG…
c97750_g1_i1	-2.45457	8	13	12	559	71	185	0.0476731	4450.25	1416	unknown [Picea sitchensis]	mus:103995951 protein EMBRYO SAC DEVELOPMENT ARREST 3, chloroplastic isoform X2	TAIR|locus:2009482 - symbol:AT1G22630 "AT1G22630" species:3702 "Arabidopsis thaliana" [GO:0031072 "heat shock protein binding" evidence=IEA] [GO:0051082 "unfolded protein binding" evidence=IEA] [GO:0009507 "chloroplast" evidence=IDA] [GO:0000023 "maltose metabolic process" evidence=RCA] [GO:0006098 "pentose-phosphate shunt" evidence=RCA] [GO:0019252 "starch biosynthetic process" evidence=RCA] Int…	AACAATTTCACGGTGAATAATCTTTGGCCGCCCACGGTGATTAGATTTAGTCCTTTTAAAACACCTTATCTATATCTTTAAGAGATTCTTAGTACAATATCGCCATTAAAAATCTCAGGCCATAGGAGTCATGTCACTGCTCCCATTATCCCTAAAATGGCACCCCATAGTTGCGACAGATATGCATGGCAATAAAGTAATTTATTCTCAACTCAGCTTTTTATTCGCCCATTCCACGTTCCCTTTTGATAATGGGTTTCTGTCCATGTAATTGCTTCTTAAACGACAAAGTCTTTTCTTGTATGCTTGCAGACAATAATTCAGACATGGACCTGAAACTCACGAGCTTCAAGGCCGCAGATGAGAGAGACATTACACTGCTATACCCTCCTTCCTTCT…
c97767_g1_i1	-3.2541	92	66	84	111	42	35	0.00400003	26681.6	1885	unknown [Picea sitchensis]	atr:18429001 beta carbonic anhydrase 5, chloroplastic isoform X3	TAIR|locus:2084198 - symbol:CA1 "AT3G01500" species:3702 "Arabidopsis thaliana" [GO:0004089 "carbonate dehydratase activity" evidence=ISS;IMP] [GO:0008270 "zinc ion binding" evidence=ISS] [GO:0009507 "chloroplast" evidence=ISM;IDA] [GO:0015976 "carbon utilization" evidence=ISS] [GO:0009579 "thylakoid" evidence=IDA] [GO:0009941 "chloroplast envelope" evidence=IDA] [GO:0009535 "chloroplast thylakoi…	AGAGCCTGGTTGGGCCCGTCGAGCAGATGTTAAAATGCAGCACAGAGATGCGGCGAGGAGATCGAGCGATCGTTTGCCGTCGAGTTCTTTTGGTGGCTACAGACCTGAGAATCGTCCAATCCGTCCATCATGGCCTCTGCATTATCTGGATTATTACTCCCCCAGTCAACACTCTTTACGCGATCGGATACCATGCAGGCCAGCTCTTCTTATTGTTATTCGACGCCACTCCACACTAAGCTTAAGCTTTTTAGCAACAGCCCCAGACGGAGACCTGCGCCGCAGATTGACATTCGAGCGTTCTCGGGCGTGAAGACTGCCGGTGACATCTTCGACGAGACGCACAGCCAGTTGGCTAAGCTGGTCGAGGCAACTCCTGGTTTAAGGCAAGTTGCTGCA…
c97886_g1_i1	-4.19766	50	37	14	22	12	8	0.00511213	3.59348	341	.	.	.	GAATAATAAAAATAATAATAATATAATTATATAACAATAAAATTAACTTGCATAAATACATATTAACGCACAGAGAAGCAAGGTGCTCTTACCCAGTTGGATGGGATATGTACATATTAACGCACAGAGAAGCAAGGTGCTCTTACCCAGTTGGATGGGATATGTAACATGTGCATGTCCCTCTCACACTAGTAAAATAAAATGGAAAAATAGTGTTGGCCAATGTCAAATGTTAAAAACAAAGAAAAAGAATGGGAATAATAATAATAAACTATCAAAGATGTATCTTAATCCCAGATCTCTTAACACAGAGTTTGCACCTCCCCTTTTTATCCCTCTCG
c97910_g1_i1	-4.50114	14	1	14	1767	17	645	0.00247789	4.75905	299	hypothetical protein MINT15_08920 [Saccharomonospora viridis]	xla:100381056 sec24a.S, sec24a; SEC24 homolog A, COPII coat complex component S homeolog	.	CTCGATAACCACCCGTCGCAAAAAAATAAGCGCCGAGAACAGTACTCAGCGCGAGTTCACCCTCGCTGCCTAAGCAGCGAGTGAACTCTGTCGGCCCGGGTTCGTTCCCGACCCGGTAGCCGGCATCAGCTAGGGAACTCACCTCCGGACCCGGTCACGGGGTCCGGCGGGGACATCAAACAGTGACTGGGACCGTCACACCGGCTCGTCTGCGCGACCGGTGGGTCCGAGCAGAGACACAGCAGACTGCGCACGGAGAAGTCCTGACGGTTGATCGGAGGACCCGGGTTCGATTCCCG
c98085_g1_i2	-5.44079	140	102	55	8	34	17	0.000102673	12.4568	545	hypothetical protein BAUCODRAFT_576644 [Baudoinia panamericana UAMH 10762]	bcom:BAUCODRAFT_576644 hypothetical protein	ASPGD|ASPL0000244705 - symbol:An02g05700 species:5061 "Aspergillus niger" [GO:0003924 "GTPase activity" evidence=IEA] [GO:0005525 "GTP binding" evidence=IEA] InterPro:IPR000795 InterPro:IPR004161 InterPro:IPR005225 InterPro:IPR005517 Pfam:PF00009 Pfam:PF03144 Pfam:PF03764 PRINTS:PR00315 PROSITE:PS00301 SMART:SM00889 InterPro:IPR000640 GO:GO:0005525 Gene3D:3.40.50.300 InterPro:IPR027417 SUPFAM:SSF…	CGACCTTCACCTCTCCCACCACCTCCAACACACACGCCTTTGACAGGCAGACAATACCCAGAGGTCGAAGCCGGGCACATCGAGGCCCGATTCTACACACGAACACCTTTCTTACAAATACCCTAAAACACCCCCCAAAACACCGCCAAGATGGTCAACTTCACCGTCGAGGAGATCCGGGGTCTCATGGACAACCCAAAGAACATCCGTAACATGTCCGTCATTGCCCACGTCGACCACGGAAAGTCCACCCTCACCGACTCCCTCGTCCAGCGCGCTGGTATCATCTCAGCCAAGAACGCCGGCTCGCAGCGATTTACGGATACTCGAGCAGACGAGCAAGAGCGTGGTGTCACAATCAAGTCGACCGCTATCTCCCTGTACGGTCAGCTTGCTGAG…
c98129_g1_i1	-2.03164	11	22	17	1995	104	278	0.00766214	1813.92	2735	PREDICTED: sodium-dependent phosphate transport protein 1, chloroplastic-like [Nelumbo nucifera]	nnu:104601226 sodium-dependent phosphate transport protein 1, chloroplastic-like	TAIR|locus:2126066 - symbol:ANTR2 "AT4G00370" species:3702 "Arabidopsis thaliana" [GO:0008514 "organic anion transmembrane transporter activity" evidence=ISS] [GO:0009507 "chloroplast" evidence=ISM;IDA] [GO:0098656 "anion transmembrane transport" evidence=ISS] [GO:0009706 "chloroplast inner membrane" evidence=IDA] [GO:0005315 "inorganic phosphate transmembrane transporter activity" evidence=IDA] …	GCCTGGTAGGAGCGACACGTTTCCACTGAATAGTTCATCCTAAATCGCCGATATCCACACACTCTTCTATAGCGTAAAAAGTTTTGCATGTTATTATCTGCAAACAACTCGTTTTTCCGACCCAAAATCGCCGGTATTGTGTTCAAAAATATCTAACGGAAGATCCTAAAACTGAAAGGAATTATCCGTCCGTAACATTCGTCTTGGCCTCAGCTTTCAGCAGAGCCAAACATCACTGAAAATGATGCAGTATACACAGAGATACGCAGGGAATAGCTATATATACATCTAGAGCTTAAGCTCTTAAGCTGCATTTCCCTGCTTCAATAAATATATATTTCAATTGAACCATGACTGTTGGAGCGGTCCTCTCCCAGGGGCCTCTCAGCCATTTTTCTC…
c98172_g1_i1	-2.0906	66	48	39	47	26	31	0.00560004	210.875	257	.	shs:STEHIDRAFT_68582 aconitate hydratase	.	TATGCTATCCCTAGTTACCGAAATGGGATAGGTAAATACGTTATAGAAACACTTCATTACCAAGTGATCTATGGAGTTATGTTTTCTCTTGATTCTATATCTAGTTACCGAAATCATACGAGTCAATACGTTATAGCTTGAGTTAGCGAGGTCACCGAATAGTGAGACAGATAGCTCTTGGAAAGTCCTTACCGAGCCCCATATTAGACGAAGTGTTTCTTGAACGTATTTACTAATTTCGGTAATTAGCCAGGGAG
c98231_g1_i1	-2.43962	66	28	14	27	7	2	0.00150883	574.875	2984	unknown [Picea sitchensis]	rcu:8265961 methionine--tRNA ligase, chloroplastic/mitochondrial	TAIR|locus:2099966 - symbol:OVA1 "AT3G55400" species:3702 "Arabidopsis thaliana" [GO:0004812 "aminoacyl-tRNA ligase activity" evidence=ISS] [GO:0004825 "methionine-tRNA ligase activity" evidence=IEA;IDA] [GO:0005524 "ATP binding" evidence=IEA;ISS] [GO:0005737 "cytoplasm" evidence=ISM] [GO:0005829 "cytosol" evidence=IBA] [GO:0006418 "tRNA aminoacylation for protein translation" evidence=ISS] [GO:0…	CAAGTTTGAACATTTTATAGGATTTCAATTCAATTTAGTAGTCGAGTGGTGGTCATGGCCATTAAAGTTAAAGGGAACAAAAAAACCGGCTTTGGTCAATCCAATCCCAAAATGTTACTTTATTCATTGATGCTATCCCATCCTGAGCGGTGGCATATTTGCGGCCATGGCTGTGCCTAAGTGTTGAGGAGGCGCACATATCTATAATATGAGTACAAGATGATGCATGCAGCATAGCTCTAGCTCATTTGATACTCCGGAACAGAAACAGAGATGGCAGTTTCAGTAGTTTCAACATCGACCTCATCTTGTGCAGTTTCTATTGCTTCTCCTCCTATTGACATTTGGGCTGTTTCTCCCCGCGGCACTAAACTTGGCAGAGCTCTACCAAGGCTTTAT…
c98232_g1_i1	4.17348	187	76	109	2	29	4	0.000396249	1581.77	2258	unknown [Picea sitchensis]	pda:103703377 homogentisate 1,2-dioxygenase	TAIR|locus:2166567 - symbol:HGO "AT5G54080" species:3702 "Arabidopsis thaliana" [GO:0004411 "homogentisate 1,2-dioxygenase activity" evidence=ISS;IDA] [GO:0005737 "cytoplasm" evidence=ISM] [GO:0006559 "L-phenylalanine catabolic process" evidence=IEA;ISS] [GO:0006572 "tyrosine catabolic process" evidence=IGI;ISS] [GO:0046872 "metal ion binding" evidence=IEA] [GO:0005829 "cytosol" evidence=IDA] [GO…	TATCAATCGGCCAGACATGGTAGAATTGTCAGAATCTTAGTTATCATCAACTCACATTAGGGGATCGGATAGGATCTGCACAATTTAAAAAAATGATCTCTCCCGGCCCGGATAATGATGCAGAGTCAGCAGCAATCCTTAATCCCACGTTACCGTATTAAATTCAAACACTCTCACTGTGACACCAATAAGAATGAGAGCAACGGCCTCTGTCAGTATTGTATTGTTTCTGCCAGACGATATTTATGGACTCGCTGCATGCCGGCATCCATGCAAAAAATCGTCATAATAAGAAGAATAAAATCATAAATTTGATTTCTCTATGAATTTGAATTCGATCGAAGCTCTCGACAGCTGAATTTTGCAATTTGATTTGGGCGGGGTTAAAAATGGAGAAAT…
c98245_g1_i1	-15.4642	150	140	89	142	58	99	1.2871e-20	43700.1	2044	unknown [Picea sitchensis]	atr:18441355 copper transport protein ATX1 isoform X1	TAIR|locus:2205288 - symbol:ATX1 "homolog of anti-oxidant 1" species:3702 "Arabidopsis thaliana" [GO:0005737 "cytoplasm" evidence=ISM] [GO:0005829 "cytosol" evidence=IEA] [GO:0005886 "plasma membrane" evidence=ISM] [GO:0006825 "copper ion transport" evidence=IEA] [GO:0046872 "metal ion binding" evidence=IEA] [GO:0000785 "chromatin" evidence=IDA] InterPro:IPR006121 Pfam:PF00403 PROSITE:PS50846 EMB…	CATCATCATGGAGTAAGTTGAATTGTACTCTACATGTTGTACTAACACAGAGACGTACCCACCAGGCACCTATTGCCAGGCGATCCTTCCTCGTTACGAAATTTCTTACCTCGAAACATAAATATACAATAATAATAAATACAAGAAAAATAGCTTAAATCATTACAACGACTTGGGACCTCTATTTATAGCCATTCCCTGATTCGGATTGGATCATCACGCACACAGCAACATTTTGGGTATTGTGAGGATTTCCTGATTATTGACCATTGCAATGGCTGAGACAGTGGTTTTGAAGGTTCGCATGTCTTGCGAAGGTTGTGTTGGAGCTGTAAAGCGAGTTCTCAATAAAATGGAAGGTGTGGAAACATATGATGTGGACTTGAAGGAGCAAAAAGT…
c98393_g1_i1	2.85442	32	21	30	23	13	18	0.00972864	1489.97	2578	unknown [Picea sitchensis]	nnu:104595565 uncharacterized LOC104595565	TAIR|locus:2115658 - symbol:AT4G05150 species:3702 "Arabidopsis thaliana" [GO:0005634 "nucleus" evidence=ISM] [GO:0004674 "protein serine/threonine kinase activity" evidence=IDA] [GO:0046777 "protein autophosphorylation" evidence=IDA] [GO:0048767 "root hair elongation" evidence=RCA] InterPro:IPR000270 Pfam:PF00564 SMART:SM00666 Proteomes:UP000006548 EMBL:CP002687 GO:GO:0004674 GO:GO:0046777 EMBL:…	CAAACCAAAAACCAGTTGTTTAAGTAGCCGGATAGAGATGGGCTCTAAACCTATCCTTAACTTCTCGTTCGCCTGGGCCCGGTAACGCGGGGTTCGTACACCTATCTTTCGTGCTGCCATAAAGTCTAGATCGGGTTTCCTTCCCTTCGTCTTCCCGACGAAGGTAAGTCGTCCAGCTTTTTCCGCCGCTGGAAATGCTTCTATTGGACTAAGCGGCAGTCTTTGACATTGGCTCTTGGCTTGGCTCTCTTTGTGATATATATATATATAGGTAGATTTATATGGCTGAAGTGAGGAGAATGGACATGAATCCTTACGAGATGGATTCAGGGTATCCGGACTCTCTGAGCTCTTCGCCCCGCTCCAGAGAAACCGACTCAGAACAGAGATGGGACGCCG…
c98433_g1_i1	4.8776	66	63	83	20	35	20	0.000838747	28.1906	645	.	.	.	TATCTTTATCTTTATCTTCATCGTCATATCGCCATCATGCAGAGCAGATACATCGCATATTCTTCTATTTAGTCGCCGCCCAAGTAAAAGAGGGGAAACATTGAAAATGGGTTTGAGGATAGCATACGCGCTCTTATTCTTGTCGATCTCATGCTCCTGTTTCAAGCTCCTCCATTTCATCGTCTCGCCTTTCATCTAAAATCCCTTCTTTCCCAGGAGCTTCTCTGCGTCTTACTACTACCATTCATCGATGCTGCTGCTGTTTCCCAGGAGCTTCTCAACGCGCAGGCGAACTTGGGGAACCTACTTTACTCTGCAATGGAAGCCTGGAGAGGATTGGATTCTAATCTATTCTTCATGTTATATTGATTGTATTATTTCAGCGAATCACCTTGTAAT…
c98513_g1_i1	-3.19781	50	35	75	60	27	23	0.0152725	5.00277	621	hypothetical protein THAOC_09115, partial [Thalassiosira oceanica]	ngi:103744209 Plekhd1; pleckstrin homology and coiled-coil domain containing D1	MGI|MGI:1925177 - symbol:Ccdc88a "coiled coil domain containing 88A" species:10090 "Mus musculus" [GO:0001932 "regulation of protein phosphorylation" evidence=IDA] [GO:0003779 "actin binding" evidence=ISO] [GO:0005515 "protein binding" evidence=IPI] [GO:0005622 "intracellular" evidence=IDA] [GO:0005737 "cytoplasm" evidence=IEA] [GO:0005783 "endoplasmic reticulum" evidence=ISO] [GO:0005794 "Golgi …	CCTAGACTTACGTTTTCTCAAAGATTTACAAGAAAATAGAGAGTATCTGCAGCTCGAATTGAGATGCCCAAGGCTAACTTCAAAGGCTATAGAAGGAATTAGGTGTGAGAGAATATGTGAATCTTCAAGTAGTAAGCAACAAACATCAGAGAATATGTCTATTGAGAAAGAAGACAATAGCTCCCCCAAACAGGAATGCTATAGATTCACAAATGTGTTCAAAGAAACCAATTCCTATGCAGAAATATGCCAAAAGCCAAGAAGGGTGGAAACTAAGATTGTGGATCTGGTCAAACATCGACAACTAGGTTACAGATCCACTGGGAATGCTCTTGAAGATTTAGAAAACAGACTGAGAGCCCTAGAAAATGAAAGAAAGGAACTCAATGAGGCCATTGA…
c98519_g1_i1	2.48354	26	25	22	651	119	685	0.0103501	25.3824	1104	.	.	.	TCTCATGTGACCTATCAGTTGAATTGTACAACCCTGTCCTCACGAACTGCCAAACCCTAAAAGACATTTACAGTCTTTACTATACTATTTATAACAGACCACTAAGGTCATTCGAAGGAAATTTAGTGTGGCCGGCCGTTCCGTTGTAACGGCGGCCATGGACAGATCGGGATTTGGAGGCGCTTTTTAGAAGGGGGGATTTATATGTATGTTTGTATTTTAATTACCATGTAAGTCCTACTTCTTTGTTTGAAAATTTTCTGTCATGAAATGGGTGAAATTAACTGGCCCTGATAGCTTCCATTGATTTGCAATGATGATCGGTGATCCCAGCTCACTCTGAGGCTCTTTCGTGCCCAGGAAATCAATATTCACCCTTTGTCTGAGCAAATCATACAG…
c98570_g1_i1	-2.44383	9	16	6	3	2	3	0.0139951	126.121	846	unknown [Picea sitchensis]	atr:18441192 uncharacterized protein LOC18441192	TAIR|locus:2103095 - symbol:AT3G04300 "AT3G04300" species:3702 "Arabidopsis thaliana" [GO:0003674 "molecular_function" evidence=ND] [GO:0008150 "biological_process" evidence=ND] [GO:0009507 "chloroplast" evidence=ISM] Gene3D:2.60.120.10 InterPro:IPR014710 InterPro:IPR011051 SUPFAM:SSF51182 Proteomes:UP000006548 EMBL:CP002686 InterPro:IPR008579 Pfam:PF05899 EMBL:AC016829 EMBL:BT010617 EMBL:AK17512…	CTTCGTGAAGCTTTGACCATGTGGGCTTCCATGCTTGTTCACGTTCTTTAAACAATGACTGTGTTGAAATCTTATCATCAGGATCGCGTGTATTCGCCCATATTTAGCAACGGATGCTCCCGCTTTCTCTCGAAGAAATCTGATTCCAATTGGTGTTTTTCTTTTGGGTGGCGTTTTCCATAGCTGGTTTTCGTTTTCAGAAACCAGAAAGTGGGCCGGTTGATCGAATTTGTAAGGGGGTGCTGGAATTGGGTTTAATTGCCAATTGAATGCAGAGATAGATGGGTGATTGATTGATTGATTTGATATGGCAGAAGGGAACGGGGATCAGAATGCCTGTGGGAATGTGGAGGAAAGATTTGGGGTGAGAATTGAAAGGCGCCCCTCTCAGTCTCGCTT…
c98768_g1_i1	-3.41398	23	15	12	900	36	1775	0.00913825	7.8958	1323	unknown [Picea sitchensis]	nnu:104591916 uncharacterized LOC104591916	TAIR|locus:2032190 - symbol:AT1G28190 "AT1G28190" species:3702 "Arabidopsis thaliana" [GO:0003674 "molecular_function" evidence=ND] [GO:0008150 "biological_process" evidence=ND] [GO:0005634 "nucleus" evidence=IDA] [GO:0005623 "cell" evidence=RCA] [GO:0006612 "protein targeting to membrane" evidence=RCA] [GO:0009723 "response to ethylene" evidence=RCA] [GO:0009738 "abscisic acid-activated signalin…	CTGAAATCAGGCAATGGGAAATAGGGTTTGCAGGGCAGATCAGAGTGCAAAATCAATCAAGGTATTGCATGCCAATGGCAGCATCCAGCATCTCACAGGCCCTATCAAAGCAGGAGAGGTCATGAAGCAATATCCTGGATACTTGGTCTGCCATTCTGAAGCTTTCTACATAGGAAAACCCATTGTTGCTATTCCTTCAGATGAGTCTTTGAAATTAGGTCACACTTATTTCATTCTCCCAAGAAAAAGCTTTCAGTGTGCCCTCACAGCTTCAACTGTTGCTTCTTTCATTTCAAAGGTGGCTGTAGAAAATCATGCCAATCACGTGCAGGCCGGTGCTTCAAGGAAAAACAATCTTTATGTTAAGATGGAGGCCAAGCCCTTCCAGATCGTACAAAA…
c99347_g1_i1	3.99641	892	999	1483	276	487	142	0.0033577	17.1638	310	.	.	.	TCTCATAGCAGACTCTGTACACAACGCTACTGTCAACTCTTATTGAGAGTATGTTGTCTTTCAAACTTGTGTTTTTTCTGCCAAAAATATCTACATTTAGTTTTGTCTACTTGTAGAATAATTTTCTCTATTTTTCAAAGAGGTGACTTTTCCACAGAGCAACAATTTCAAAATATACCTGACAAGGTAGGAACATGGAATGCTCATTTCATGCAAACAAAATCCTCCCAGCTCGCCTTGGACTGCTCTCTGTTGTTGTTGGACCAGGTTTCTTATATTTTATGAGGAAGGGACATGACAATGGTTATGA
c99572_g1_i1	3.20228	9	18	12	7	3	5	0.0107664	7.6508	921	.	.	.	TCTGATTTGCAAGAAGATGGAGGTCAGTTAGGACATTGATTTTGAGATAGTACATTTGCTTTACATGTTTGATGTGTGAAATGAAAATCAGAATGACAACCCAAGGTTGACTAGATGCTAGAAGTAGGATTTTGGAACTCAAGTACATCATATGCTGTCCTAAACATGGCATTTAACTTCTATCCATTAATAGCTACTTTAAAATTCTTGTTTAAAGAAAGTATATTGCAGTTATTTTGTGCTTTATTTTTACAAGAGATACAATGACCTATCTTTGTCTATCCTTCAAGGAAACTTAGCAAACTTCTGTCTTTATATTCAAACCACAACCAATTTCAGTGCCATTCAATTTGTACGCTATGAACAAATGCGCATACCACCAATAATTAGTAGACTATA…
c100256_g1_i1	2.28285	13	4	8	1077	83	75	0.0356065	11.9118	1540	.	lja:Lj5g3v1175610.1 Lj5g3v1175610.1; -	UNIPROTKB|Q8IJV9 - symbol:PF10_0082 "Conserved Plasmodium membrane protein" species:36329 "Plasmodium falciparum 3D7" [GO:0020011 "apicoplast" evidence=RCA] Proteomes:UP000001450 EMBL:AE014185 InterPro:IPR025969 InterPro:IPR015672 PANTHER:PTHR15948 Pfam:PF12430 RefSeq:XP_001347367.2 ProteinModelPortal:Q8IJV9 STRING:5833.PF10_0082-1 EnsemblProtists:PF10_0082:mRNA GeneID:810240 KEGG:pfa:PF10_0082 E…	CGAACAGAAAATGCTTGTAGCTGTGTACTCTGACATGGTGGCAGAGGTTCTGTAGCTGAGAGCTGGGCTGCAGATCTTTGTGACTGCACCAAGTGGTATCAGAGCATAGTTTCAGCTCTGGGTTGAGAAGACCGGAGGAATAATAGAACGTAGCTTCAGCTTTGGGAAGAGAAAAATTGCAGAGTTATCAGAGAGATTTTTTAGCTCCTGTGGAATTGGTTCCAAGAGATTTGTTCCTTGTAGAGATTATTGTTGTGTTGAGGCACGAGAGGAGCTTGTTTGGCAAGTGTAATTGCTGGAAGTGGAGCTCGTGGGAGACAGTGCCGGTGAGGTAGTCTGTAATTGGTAGTCAGTTGAGGACTACAAGGCGAGCTGTGTATGGAGACAACAATGAAGAGG…
c100312_g1_i2	-4.98997	14	6	14	1176	23	533	0.000147994	8.60717	698	unknown [Picea sitchensis]	ats:F775_16933 Putative disease resistance protein RGA3	TAIR|locus:2094498 - symbol:AT3G25510 "AT3G25510" species:3702 "Arabidopsis thaliana" [GO:0005524 "ATP binding" evidence=IEA] [GO:0006952 "defense response" evidence=ISS] [GO:0007165 "signal transduction" evidence=IEA] [GO:0043531 "ADP binding" evidence=IEA] Pfam:PF00560 InterPro:IPR000157 InterPro:IPR001611 InterPro:IPR002182 Pfam:PF00931 Pfam:PF01582 PROSITE:PS50104 SMART:SM00255 InterPro:IPR00…	CAGGTTGCACCGAATCAACTGCAGTCCCAGCGTCACTGGGGCAACTAAAACTGCTTGAGTTTCTCTCATTAAGAGGGATTCCCATCAAGCTTTGCCCGATGAGATATGCCATCTTTATGGACTTCAGTTTCTGGATATGTCAGGCTGTGGATCTTTAGAATCATTGTCATCTAATATCGGAAAGCTTAGAGATCTCAAGGATCTTAATTTAGACGACTGTGGTTCGTTAAAGATGATTCCAGAGGGGATCCCTGAACTTACTTCACTGAGCAGACTTCAGGTAGACACGTATCATTTAAGTGTGGAAACTGAAGCGCCGGCAAGTATTTGGAGTTTGAAGGGTCTAAAAAATCTGACAGAGTGTAAAGTATGGATAAAGGATGAAATAAAGTCAGAAAT…
c100415_g1_i1	3.36574	5	1	1	67	54	91	0.0073996	8.16019	896	.	.	.	CTATTATCCTTTTACTTTTTTAGAAGACAAACTGCTTTTTTATTAATGATCAATTATTGTACATGCAGATAAAAAATGGGTTCAACTTGGTCAGTTGTCTACATAGACAACATGATCACCTAAAATTGATAATTCATTGTGCATCTTCCTATCCATAATCTATCATGCCCCTTATTATAACATAGAAAGGGCTGTCTAACACTACACTGAACCTATTGAACAAAAGGTTCAAAAATTTATCGTTGACCAACCAACTCTTACAGTGCATTAATTATTAGCTGCTTTGGCTGCAAATATACAACCAACTTTGCTTTTTGCATTAGTGATCCCATTTCTGTCTCTGTATGTGGCACAATTCTTGCTTACTCAAGGTGGCCAACAGTGTTAAAATTTCAGGAA…
c100599_g1_i1	2.66057	12	25	9	7	4	5	0.0354593	6.45121	748	hypothetical protein LOC_Os11g33938 [Oryza sativa Japonica Group]	sbi:SORBI_06g013680 SORBIDRAFT_06g013680, Sb06g013680; hypothetical protein	.	GTCCTTTTTTTTATTTGTGTGAGCATGCTGACATTTTGTACAATGCGGATTGGAGACTAGAATTCCCTTGTGAGGAAATTTGTTAAAGCATTCTTCATTCCTTCATCGTACTCAAATTGCAGATCAAAATTTCCTAACCAAAAATTCCATTTGATTAATATGGCAATGATGATTTCTTCGGAAGCCTTTGATGAAAAAAAGTCTTTCACATTTCAAGTTAGTTTTGACGGTAAAGTTTTTAGAGAACACAAAGATCTTAAAAGTTTTAATTCCTTTGATAACATGGATATCTTTGTGTTTAATGATAATTTAGTTCAACACCATGGAATTGACCACTAGCAAATCAATCCATTTAGATGACATCTGTTAAAACAACACCTCAAAATTCATCACTTGCAT…
c100677_g1_i1	3.26732	23	21	25	2878	78	457	0.0131709	8.33034	961	.	sind:105179909 uncharacterized protein LOC105179909	.	TCCCTGAAAGCACCCCTCAGAGCTACATGCCTCTCTCCCTCCTGCAAAGAGTGAGTGTGTTGCTCACACTTTGTGGCCTAATGTTAGAGTTTGTGTGGAAGTGGATATTTCAAGGCAGATCCTTTCCAAGATACACCTTTTGTTCAATGGTGCCACACATTTGCAAAAGGTCTTGTATCTCAAACTTCCTAACTGTTGTTTTGTTTGTTTATCTTCTTCTCATTTATTAAAGACTGTTTGTTACATATACAAGAAACATCCCATGCTAAACCTTCTTCATATAACTAAGAACTTCTCTACTAAAAAACACAAAATCACCAAATCAACCTCAAAGCCAACTGAGAATTCTTAGGGCTGGCAAATGCAAAACCAAAAAAAAAAACTAAATAAATAAGTGCC…
c100689_g1_i1	-3.94974	237	95	209	214	94	77	5.83028e-05	31.2878	657	.	.	.	CCCAAATAAACGCACTCTGCCCTGTAAAGATGGCATGGACAATGGTTGCCTGTCCGAATCTCGGGCAGATGATGAAAATAGCGCTGTATTTTTTCATTAGGCTTCTACTTTCTAGATGCAGGAAAGAGTTCCTTACGGTGCAGGTTTCCAGAGGAACGTCAGTCCGACTGTAGAGACGTCATCGATAGAGAAGGGAAATTAGAATCAGATATAAAAGAGTTTCAGAAACTGTAAGTTCCGTGAATTTCTGTTGATTGATTTGTGTGCTTTAAGCGGGGCTTTGGATCCATAGACATACTGGGGATGCCACTGTGTTATGGGGCTTTATCCTGGAAGCTATTCCATGTCTTCCAGTACTTTGGGGTTTAGTTGGTCCGCCAATTTATTTATCTGCAATTA…
c100914_g1_i1	-8.57234	9	15	11	1	4	2	2.77498e-08	19.7642	446	.	.	.	GAGTTCTCAATAAAATGGAAGGTACTGCTATGAAATGTTTATGACCATTTTTATGCTTAAACTTATGCAAAGATGGATGCTTCATGTTAATTGTAAATGATGGAGCCCCAAGTTTCTTTTTAGTCTCACTTGTATGCCGTTTCTTCATTCTTGATTTCTTTTATTAAGGGTGTAAAATGCAGATTTTTGTAAGATAGAGAGCGTATAATTGATATGGTGTTAATATTGTTTCTTGGTCACAAATTTAGAATCGACCCTGTTATTGAAATACAGTGGTAAAATTCGCTTTTGCTTTCTTTCCATGTTACTTCTCCATCTAACAGGGGTCCAGACTTAACTGAAGTAGCAGTGTGTTATAATGTATCACACAATGAATTAGAGACCGTGCAGTATTCTAAT…
c101004_g2_i1	2.41081	1440	1995	1615	40	436	90	0.0435045	7.86391	926	.	.	.	ATAATTTATATATATATGTCTACAATACCTCGACGAACCCAAGTCCCTTGTTTTAAAAAGTGGCATCCCCATCCTTGAACCCAAGTTTCATGGCAACTTAGCTTTCTCCCCACAACCACATTGAAATCAAAGTTCCTAACTAACACCATGGGACATTGCTTAAGAATCATTTTAACATGCAATCCATTATCCCAAGCCCATTCGCCTTCCTTATTCTTGTCCCATGAACAAATGGTTCCATGAGGAGTGAAAAGCCTTGCATAAGAAGCTCAAGTTTGATTTTTCCTAAGCCCACTTGCCTTCCTTGTCTCATGAACAAATGCTTTCATAAAGAGTGAAAAGCCATGCATAAGAAACTCAAGTTCAATTTTTTCTCATCATCCTTATTTACCCTCGACG…
c101037_g1_i1	-3.55472	135	79	174	193	68	112	0.0123179	4.01389	679	hypothetical protein DOTSEDRAFT_70146 [Dothistroma septosporum NZE10]	ztr:MYCGRDRAFT_65137 hypothetical protein	UNIPROTKB|Q5ARJ0 - symbol:AN9090.2 "Uncharacterized protein" species:227321 "Aspergillus nidulans FGSC A4" [GO:0003729 "mRNA binding" evidence=ISS;IDA] [GO:0005829 "cytosol" evidence=IDA] [GO:0006527 "arginine catabolic process" evidence=IMP] [GO:0060213 "positive regulation of nuclear-transcribed mRNA poly(A) tail shortening" evidence=IMP] [GO:1900409 "positive regulation of cellular response to…	TGGGCTTCTGGTGGAGGTTTAGCGGATCGCAGCCGCGATGACAGGGGTCCGGAATACTCCATCTTCGTTGGCGACCTCGGTCCAGAAGTCAACGAATACGTCCTCATGTCGCTCTTCCAAGGCAAGTACACATCATGCAAGTCGGCCAAAATCATGTCCGACCCGATCAGCGGCATGTCGCGTGGCTATGGCTTCGTTCGATTTGCGGACGAGGGCGATCAGCAGAAGGCACTTCACGAGATGCAGGGTGTGTACTGCGGCAACCGACCGATGCGAATCTCCACCGCGACTCCCAAGAACAAGAGCGGTGGCGGCGGTCCTGGAATGGGTGGCATGCCTGGTGGCAACCCTAACATGGGCGTCTACTCGATGGGTGCTCCACCGATGGGCTTCTACGGC…
c101041_g1_i1	2.6196	10	15	4	2	2	2	0.00724806	84.8692	1250	unknown [Picea sitchensis]	egu:105058444 peroxidase 17	TAIR|locus:2041188 - symbol:AT2G22420 "AT2G22420" species:3702 "Arabidopsis thaliana" [GO:0004601 "peroxidase activity" evidence=IEA;ISS] [GO:0005576 "extracellular region" evidence=ISM;IEA] [GO:0005773 "vacuole" evidence=IEA] [GO:0006979 "response to oxidative stress" evidence=IEA] [GO:0020037 "heme binding" evidence=IEA] [GO:0042744 "hydrogen peroxide catabolic process" evidence=IEA] [GO:004687…	CTCGAATTCACCCTCCGACAGTCCCGCCGTATCTCCCCGCAGTGCGAGGTGTGCGAGGAGAAGAGATTCCCCAGATTTATCATGGAAGCGGTGAAGCTGGAAAAGAATGCCGGCTGATCTTTGCTGAAGAGCTCCACCAGCTGTCTGGTTTCTCCGTCCGCGGAATAGAGAACCTCATCAGAATTCAAGAACCCTTTTCCATTTACCAAGTCCTTGAAGTACTGATTGTCGAAAACGGTGGGAGTGGCATCGAGATTCCCCGTCACATTTCCATCCCCGCCCTGAGGGCACAGTTTCTCTAGATACTCCTTATATCGTAGCTCGATAGTAGGGTCGGCCTTGCCTGACCCACTCTGGTTATAAAGCCTATGAACTATGGAAAAACACCGCGCTTTCCCG…
c101436_g1_i1	3.55886	339	264	403	208	187	89	0.00323565	11.0474	1079	.	.	.	TCCGATCTGCTGTTTCTGATTCACACCCATGATTTATGTAACTCTGTTGAATGGGCTTTCCTTTATAAAAAAACTGACAGTGAAATCAACTCAAATAAGACCAATTTGTAATAGGATAGCCTAGATAAAGGAATCAGGATCCAATGTGTCTGTAGCAGAATGCTCCAGAGTCCAAATGTCCATAAATTAAACTATTCATGATTCTTTTGTCCTTCATGTTCAGTAAGGATAGATTGGATGTTCACCAGACAAAGTCTCCACAGTGATCCTGATTTATTAGTAACAAGTAGTAATAGGAGTGGTTTGGTCCATGGATCTTTTCCAAAACTCAATTTCATCGCCATAAAAAGTGGACAGTCAAGAATGAACCATGGAAGGTGCTATGTTTTTTATAATATT…
c101935_g1_i1	-3.51208	856	505	844	982	434	812	0.0171234	2.73383	407	hypothetical protein DOTSEDRAFT_73897 [Dothistroma septosporum NZE10]	pfj:MYCFIDRAFT_53243 hypothetical protein	ASPGD|ASPL0000309714 - symbol:AO090124000084 species:5062 "Aspergillus oryzae" [GO:0055114 "oxidation-reduction process" evidence=IEA] [GO:0006633 "fatty acid biosynthetic process" evidence=IEA] [GO:0005835 "fatty acid synthase complex" evidence=IEA] [GO:0004318 "enoyl-[acyl-carrier-protein] reductase (NADH) activity" evidence=IEA] InterPro:IPR001227 InterPro:IPR003965 InterPro:IPR013565 InterPro…	CGCACGAAACTTCGTCGTCACTGGTCCGCCAATGTCATTGTACGGTCTGAACCTGCAGCTGCGCAAGATCAAGGCGCCCACGGGCCTGGACCAGAACCGTATCCCACACACCCAGCGCAAAGTCCGCTTCACCAACCGCTTCCTCCCTATTACTGCTCCTTTCCACAGCCCCTACCTGGTGGAGGCTATCAAGCACTTGCAGACCGATCTCGCAGAAATCGACTTCACTTCAGATGAGCTTGGAATCCCCGTCTTCGACACCTTCACTGGTGAGGACCTGCGAGAGAAGAAGGGCGCGAATATCACCGCGGCGTTGGTAAAGATGATCTGTCAAGAGCAAGTACTTTGGGAGAAGGCTACCGTAATGCCAAACGCAACACACATCCTCGACTTTGGCCC…
c102656_g1_i1	-3.60377	18159	9593	14030	23560	7842	8607	7.6862e-07	759.793	1773	glutamate dehydrogenase [Pinus pinaster]	nnu:104611147 glutamate dehydrogenase 1	TAIR|locus:2172309 - symbol:GDH1 "glutamate dehydrogenase 1" species:3702 "Arabidopsis thaliana" [GO:0005739 "mitochondrion" evidence=ISM;IDA] [GO:0006520 "cellular amino acid metabolic process" evidence=IEA] [GO:0016491 "oxidoreductase activity" evidence=ISS] [GO:0055114 "oxidation-reduction process" evidence=IEA] [GO:0046686 "response to cadmium ion" evidence=IEP;RCA] [GO:0005524 "ATP binding" …	GGAATACTGGATGCGTTCACGCTAAAACAAAACCCAAGCACATCCACGATGTTATTTATTTCATTAATTGTATTTATAATTGTTACTGATTCCTCTTGCCCTTTCAAGAGAGTCTGTGAATTTTCGCGGCCGATTCGTGTGACGCTTATCCCGATATTATAGCGTTACAATGAAATGAATCTCCATGGTTCCACTATAAAATGACAGCGCCCCGACCTCTTTGTCTCGGACCTCTTTGTCATAGACCATTTGAGATCTCAGTCGTAATCGAGCTTCGAAAAGTATTTCCAATTTGGGTTCTTGCTGTTGTTTGCAAAGAGCTTGTTTGCTAGCAATACTGATTTCTCCACCATGAATGCTCTGGCTGCAACAAGTCGTAATTTCAAGCAAGCAGCTCGG…
c102689_g1_i1	-2.48891	24	8	30	4	4	12	0.00331513	861.281	2296	unknown [Picea sitchensis]	vvi:100264333 thiol-disulfide oxidoreductase LTO1	TAIR|locus:2128028 - symbol:LTO1 "Lumen Thiol Oxidoreductase 1" species:3702 "Arabidopsis thaliana" [GO:0009507 "chloroplast" evidence=ISM;IDA] [GO:0009535 "chloroplast thylakoid membrane" evidence=IEA] [GO:0016021 "integral component of membrane" evidence=IEA] [GO:0048038 "quinone binding" evidence=IEA] [GO:0055114 "oxidation-reduction process" evidence=IEA] [GO:0003955 "NAD(P)H dehydrogenase (q…	CCAAACTTATCATGGTCAAATAGATGAATGGATGCAATATATAATCCGTCACGGATAATAAGCCCGATGGTTGAGCCTAAGCTTAAGCTTGCATTATCCACAAGTTATTCAAATGAAATGACGAAGGTATCCCATCAACTCCCACAATTAAACAAATAAATGGCTGCTGCATCTGCAATCCCTCCGTACCCGGCTTACTTCTCCACAAGAACCCGAAATTCAGAGACCCAGATCTCCTGCAACCTCAGTTTCTCTCTCACAAACAAATTCTCCGGAGCCTCAAGATATTTCGGATTAAGTTTGTTGTCGAAAACCATCGGCCATGGTTGTCTCCCTACGAGGTTGCCTCAGTTCAAACATTTGCCCATACATGCTAGCAAATCATTTCCAGACGCTGTC…
c102703_g1_i1	-3.21894	28	81	25	25	15	14	0.00276981	15.9592	822	.	.	.	TTGTGGCAGATGTTGGTCTTGTGATCTTCCATGTGCATTCATTGAGGAGGAGAGAGCAATCATCTTGCTGGTTTGAAGGGTTTACTTGAAGAAATTTCAGAGTTGGCAGCCACCAATGGAATGGCGCAGTTGGAGATAAACTATGACCATCTGTAGTTGAGGCGCACTGCTTGCATTCATTCAATAGAGGAGAGTCGACCCTGTGTTTCCAGACTGATATCCTCCCATAGAAGTCGCACAGGAAACTCTGAGGGAAAGAACTTCTCCTTAGGGGCCGAGTTTCTCTGTGGGTGATTTGCTGCTGCTGGAGAAGACGAGTTGAAGGAGGGAGGCCAAGTTATATACCTGGGAAATACTCACAGTGCTGGGAATTGATTTCTGCTATCTCCATACTGAGAA…
c102811_g1_i2	-2.68095	18	3	16	8	1	1	0.00490135	1718.87	1661	unknown [Picea sitchensis]	nnu:104601403 thylakoid membrane protein slr0575	TAIR|locus:2159888 - symbol:APE1 "AT5G38660" species:3702 "Arabidopsis thaliana" [GO:0003674 "molecular_function" evidence=ND] [GO:0005739 "mitochondrion" evidence=ISM] [GO:0008150 "biological_process" evidence=ND] [GO:0009507 "chloroplast" evidence=IDA] [GO:0009535 "chloroplast thylakoid membrane" evidence=IDA] [GO:0016020 "membrane" evidence=IDA] [GO:0009534 "chloroplast thylakoid" evidence=IDA…	TTTGGATTTGGAATTGTTGTTTTATTATGTGGGTGTAAGGCAACGATGTTACGCGTCCATAGAGCAAGCTTGCTTCATATTTTTTTCTACTCACAGTACACAGAAATGACATTAATTCTAATCTCCATGGCAACTCCCCTGTTCCTACACGGAGGAGTTTCACGCAAGGCGTTGATCCCATTCCCACACACTCACCCACATCCTGCATACAAATCAATCCTCAATTTCAAAATCAATACACATAAGAAGACTAGAACAAGCTCAAGCATTCTGATCGTGAGGGGAGCCAGCCAAGTCGACGCAGCCCAACCTTCCGTTTCTGACAAACAAATTGTCCCGGATACAGACTTATCCATTACTAAGATATCATTTGGTGTTGTTGGATTAGCAATAGGCACT…
c102822_g1_i1	-3.1874	9	39	25	10	7	9	0.00275243	2184.37	1961	unknown [Picea sitchensis]	atr:18435548 ACT domain-containing protein ACR11	TAIR|locus:2015616 - symbol:ACR11 "AT1G16880" species:3702 "Arabidopsis thaliana" [GO:0008152 "metabolic process" evidence=IEA] [GO:0009507 "chloroplast" evidence=ISM;IDA] [GO:0016597 "amino acid binding" evidence=IEA] [GO:0009941 "chloroplast envelope" evidence=IDA] [GO:0009535 "chloroplast thylakoid membrane" evidence=IDA] [GO:0009570 "chloroplast stroma" evidence=IDA] [GO:0009409 "response to …	CCTCGGTAGAATATCCTCATCCCATGTCCAAACCAAATCCCAAACCGATAGAGTGGTTAGCTATTAGAATTAGATGGTCAGATTAATATTAATTCGATCCTCTGAAAATAAAAATCGTGTGTGGATTGAGGCTGTACAATGCACAAGTAATAATTTAATTGCAGGGCGAGCCGAGGTCGCAGGTTCGAACTCGACGTCATTATCACACGGACCACCCAAAGCAAACCAAATCCAGACAATAATTATTTTCTGAGCCACCCAAAATTCTTCGCATGCTCTAATGGGGAAGACGGTGTGAAACGAAAACAACAGCTATCTTCTGCTCCCATGTTCTATAAAATTGCGCTGTCCAACTGGGTTGTTAACACAATGGCCAATACGTCTGTCTGCGCAGTTGGG…
c102870_g1_i1	-4.41591	3	4	1	105	26	218	4.66353e-07	65.7654	722	unknown [Picea sitchensis]	ini:109190836 putative 4-hydroxy-4-methyl-2-oxoglutarate aldolase 3	TAIR|locus:2075432 - symbol:AT3G02770 species:3702 "Arabidopsis thaliana" [GO:0005737 "cytoplasm" evidence=ISM] [GO:0008428 "ribonuclease inhibitor activity" evidence=IEA] [GO:0008948 "oxaloacetate decarboxylase activity" evidence=IEA] [GO:0046872 "metal ion binding" evidence=IEA] [GO:0047443 "4-hydroxy-4-methyl-2-oxoglutarate aldolase activity" evidence=IEA] [GO:0051252 "regulation of RNA metabo…	CCTGGAGGCATATATGGAGATCAAAGCCATTTTCTTCCAATATTTGTCTGTCGATTTTCTATGTGTGTAGCTATCTTGTTTCCATCGTCAAGAACCCAATATCTCTAGCATGGCGAACTTGGCTACAGCAGATATATGCGACGCATACCAAAACCATATCACAGATGGAGCCGTGAGGGTGTTGCAACCCATATTCCAAAGTTATGGAAGCAGAAAATCCTTCTGTGGGCCTATTGCAACACTCAAAGTATTTGAAGATAACGTAATAGTGAGGGAGATGATTGAAGGGCAAGGGAACGGAAGAGTGCTGGTCGTAGACGGAGGAGGAAGCTTAAGATGCGCTCTGCTCGGTGGAAATTTGGCAGTCCTGGCTCAGAATAATGGATGGAATGGGGTTAT…
c102941_g1_i1	-2.14807	49	29	22	1048	218	386	0.0125226	36.8166	1077	unknown [Picea sitchensis]	gra:105783182 RPM1-interacting protein 4	TAIR|locus:2058284 - symbol:AT2G04410 "AT2G04410" species:3702 "Arabidopsis thaliana" [GO:0003674 "molecular_function" evidence=ND] [GO:0005634 "nucleus" evidence=ISM] [GO:0008150 "biological_process" evidence=ND] [GO:0005886 "plasma membrane" evidence=IDA] [GO:0009506 "plasmodesma" evidence=IDA] Pfam:PF05627 Proteomes:UP000006548 GO:GO:0005886 GO:GO:0009506 EMBL:CP002685 InterPro:IPR008700 UniGe…	AAAACTGATGCCGCACTTCCTGAAACAATGATGTTCACCCATGTGAGAACGGAATTTCTGATCGATTAGATCTGAAGTTTTCAAATTGGCGAGGGAATATTTGTTTCGAGGTCAACACGGACGAAAACTAATTATGTGAAATATGGAGCGAATACAGCCGGATCCTAGGTTTTTGCCCTTTTCAATTTGTGAAAAACAGCGCAAAACACATCTGGTACAAATTAAGCGAGCAAGACGACTGCAATCTCGAGGAATATGTGTTGGGCAAAGCTATTTTAATCAGTTAATGCTCACCACGAACGGCTATGGCGTTGTGGGGATCATGATGTGTCACTAAACATCCTGTTGTTTCGCTGGCACCCGGGAAATTGTCTTCCTTCAACTCTTTCCCTTCCTATT…
c102949_g1_i1	6.14625	270	172	301	161	122	40	8.33749e-05	19.7568	698	.	.	.	TTTTATCTGCAAAACCAGAGGTACATGAATTGGCTGAATTGTTAGATTGTTTAGTTCATGCAGATTTATCTGTTTCAGTTCTTGCCAAGTTCTGTTTCAGGTTCAATAGTGAAGCAAATGAAAAATGGTTAATAGAACTGTACCCCTTTTTTATGTCAGTTGATTTTTATTACCTACTCTTATGTAGAAGAGAAGGCAATTTACCAGCATTGATATCATTTATGAGGTCATGTAATTTCCTGAAGATGTCAAAATCTTATCATTGTAAAGCACCGAAAGCTTGTTTCAAAGTACTAGTGGGAAATGCAGCTAATGTTTTCAAATAATTTTGGAAAGTTACTCACAACAAAAAACTCAGAGTGTTTTCAAATGACTGAAATTGTCAATAGGTTTTAATGG…
c103144_g1_i1	3.44983	227	113	231	284	50	185	0.00350967	13.282	1617	.	.	.	CACAAGAGAAGTATGTTGACAAGAGAGCCTGAAGGAGAAATCGCCAAGCTGCTTCGCTTCTCTTTTATAGATGAGTTTCTGATCTAAAATTTGAGTCAACAATTCCAAAAATATCATCAATTAATGCGTGTATTTTTCCTTATCCAAAGTGCTTCCCTTCCTGTTGAGATAACCATGAAACAGAGCTACTGATTCGTCCTGAAGATGCCAACATTATCCTCTAGGAAGTGCCCCCTCCTTACTGGTTTCAGACTTGATACATGTGAAAAATAAAAATAGCTGGATAACCCTGAAGTGTGGCATCCTCCAAGCTGAGAATAGGATGAAAAAAATGCTGAAAATATAATAGAATCAGTGCCTCACATGCATGCTGATTCAACACCATGAGATAATTGCCTT…
c103211_g1_i1	-2.47939	6	5	4	854	5	479	0.0393119	6.9436	729	.	.	.	CATCAATTACCTCCTTTGGAGGGGTGCTTTTGACAGGTTCCTTCATTGTTTGCTCTTCATTCTGTAGAATATCTCTTATCTCCTCTCAGGTATCCTTATTTGCCACTTTCTCAAGCATTTCATTCTTCTCATGTTACCTGTTTGTTGCCTTATCCCTCCTCTTGTCCGCAATAGTACGATGAGGATCGTATTTGCTCTTCACATCCTTCCCAAAATCCATCTCCGCAAGCATTTTCTGTACAATATCTAAGGCTGTTTTGGTTTTCACTGCAAATGGACCTACCTCCTTAGGTAGTTTGAATGTTACTGTTTGCCTGGCCTTGGAGAAATGGACCTTATCACAAGGAACCTCTGCCTGATATACTCCAAGGAAAAGATCCTAGGAGTCAAGAATGTAGG…
c103248_g2_i1	2.81062	164	114	244	64	79	112	0.0383829	4.5227	584	.	.	.	CGAGTAATCTGTCCTATCAACACAGATTTGAAAATCAGATTAGTGATTTGGTGTGTTAAATGATTTTCTTTAGATAAAATGGTGAGAAGGCAGGCAAGACTGAGTGCCTTGTCCTTTGGGCAAATGATGTCAAAGCATTACTTGATAAAGAAGTTCGTAATGCAAAGGGGAAATCACTAAGTTATGTTATACATGAACATCGCCAATTAAATCAACCATATTGATACAAGGAACTGTATGATAAGCTCATTAAAGTGCCATGCCATCACCAACTCAAAACCAACCATCATATGATGCAACCAATAAAACAAGGAGAATACCAACAGTCATCAAATAAGAGTGAACAACAGCCTTAATCTTCATTAACAGTATTGATTACATCAAGTGTAAAGAGGGCAT…
c103330_g1_i2	-2.32197	26	25	26	728	161	259	0.00282261	376.445	775	.	.	.	CTTGCCATGACTTATGTAACGAAATCAACACCAGGTTACGTTTAGTTGCGAGACCAAAGGGTGAGGAGCGTAGGGACGGTCGGAAGACACTCGACCGGACGCTAGGAGGTCGAGGAACACGAAGATTTTTTTGGGTAGGGGCCCCTCACCTTCATGCTTCAAGTGAGCGACTTCGTTCCAAAATATAGGGTTTGAACGCGAAATAAACCCCAATCCCTTGGGTGAGGGAAGGGAGAGGCTCGCAACCTTATTCATGCCACTTGGCATGATCGGGGAAAACGGGGTTCGAACCCGCGACTTCTGGCGTGACAGACCAGCACTCTAACCGACTGAGCTATTTCCCCCTTCTCTTCTCCCCACTCTTTCAATTATACTTAAGTCTTCCATTTGATTTATTCA…
c103349_g2_i1	2.84537	26	46	22	15	12	16	0.018828	7.85572	1091	.	.	.	ATTTTCACGATGGCTTGGGAGATTTGCTTGCGTTGCTCATGAATTTTCGATCATCACATTTATTCACAATTCAATATTAGCAAACTAACAAGGTTGTCTGTAAAATGGGGTGAGCTGTAAAAGCCCATTAGTCCCCTCTTTGTGCCTCGAAGAGAGGGCAAACCCATCCGTCTTAGTGGAAAGATATAAGGTTTCATTGAGAAACTTTTAAAAATTCATTTAAAACGTACACGTATTGCCCCTTCATTTGTATGCTTATAAGGTTCCATTGAACATTTTCATACCCAAGATGCCAGGAGCACTAAATTCATCAACAAAAGCACTGGAATTGCTTACCAGAAGTGATGGAGGTCTGGTATCCTCATCGCAAGGTATTATTTTCCAGTGGCATTTGAGCGT…
c103360_g1_i2	-2.87507	2	1	3	262	6	166	0.00891848	533.975	470	unknown [Picea sitchensis]	zma:100283162 src2-like protein	.	TCCATATCCAGCCTTAGAGCCAGGTGGGTGCGGCGAACCATAGCCGCCATTGTCGCGAGGTGGCGAACCGTATCCGCTATCGTCGTGGGGCGTCGTAGTGTATGCGCCGTCGTCGTTCACAACCCCACTTTCTGAATAGTACTCGCCACCTCTACCAGAACCCGAACGTGGGTAGCCGCTCCCAGCTTCTCCATAGCCGGCGCCGTTCCCTGAACCAGCTCGTGAAGTCTCCGTAGCAGGCTCTTTGTTAAAGAATCCGCTCTCCCTCGCCTCCATGTTGCAGAGAAAAAGACTCAATATATGCATGAAACTTTAGTCATGCTCGGCGCCATTATCGATTATCTCTTCGATATTGAGCTCGGTCAGAGCTAGATTAGGCAACGATGAGATGGAAAGAAG…
c103399_g1_i1	-2.47082	21	8	16	11	5	2	0.000349271	1512.17	1975	constans-like protein [Picea abies]	ppp:PHYPADRAFT_226604 hypothetical protein	TAIR|locus:2143221 - symbol:COL1 "AT5G15850" species:3702 "Arabidopsis thaliana" [GO:0003677 "DNA binding" evidence=IEA] [GO:0005634 "nucleus" evidence=ISM;IEA] [GO:0006351 "transcription, DNA-templated" evidence=IEA] [GO:0006355 "regulation of transcription, DNA-templated" evidence=IEA] [GO:0008270 "zinc ion binding" evidence=IEA;ISS] [GO:0003700 "sequence-specific DNA binding transcription fact…	TATTTTCGCTTGGCCCAGACTTTCCCACGACCAAAAAGCGATAACTGGGATCAAATTCCCTATCCTCATTGGTCACCCCTAAGATACTCTCTAGATTAAAGGCAATCGTACAGTCTGACTATAAATTAGTCCAGCACTAAAACGCCCACATGAGACCAGCTGAGCGCCTCCAAAATTAGCTGAGATCTCAGCGCCATCATAATAGATGGCATCATAATAAACCGACCATCTAGGAACTTCTTGAGAGACAAAGGGGTTGCTGCAGTGGAGAATGGTGAAGGAAGAAAACAAGGATTGGCACAATGTTGAAGAGTGGAATAGAGGGGTTCATGCTGAACACAAGGAGTTTCTCAGAGGCATTGGAGGGTGGAGAATGAGTATGCCGAAGCTCTGTGATGT…
c103445_g1_i1	-2.18662	22	5	18	1	3	6	0.00669858	1446.04	1061	unknown [Picea sitchensis]	ppp:PHYPADRAFT_165853 hypothetical protein	TAIR|locus:2178426 - symbol:ACBP1 "AT5G53470" species:3702 "Arabidopsis thaliana" [GO:0005576 "extracellular region" evidence=IEA] [GO:0005789 "endoplasmic reticulum membrane" evidence=IEA] [GO:0005886 "plasma membrane" evidence=ISM;IDA] [GO:0016021 "integral component of membrane" evidence=IEA] [GO:0006869 "lipid transport" evidence=TAS] [GO:0009505 "plant-type cell wall" evidence=IDA] [GO:00102…	AATTAATATGAGCGATAAAACTTTCATAAATGGATAAGAGGAGATATATATGATCTATCAACATGGGTTATCCATTCTTCAAGTTTTAGGGAAAATGGGTGAAGCAAACAGAAGGATTATCAAGATAGAGGGGATCTCAGAGGCGAGAACAAAAACCGTAAAAACCAGGGAGGAAGAAGAATGGGGAGCAGCCATGCTCTTCCTAGCTAAAGGTCCTTCTGCAACCTTGCAATTCCTGCCTGAAAAACCTAGAGCTTTGATGTATGCTTATAAATCTCAAGCACTGGACGGCCCTTGTCCCAGTGGACAGGATGGTTCTCTTGCTATTGATCACGTTCTCAGGGTAAAACAAGAAGCATGGAAGGCTCTCGGGGACATGTCTAGAACTCAAGCCAAGAG…
c103470_g1_i1	-2.58465	10751	7385	10912	17333	5928	6675	0.000526338	2124.44	1802	unknown [Picea sitchensis]	smo:SELMODRAFT_418116 hypothetical protein	.	AAAGAAGACTGCGTTTTGATTTGTCATGATTCGGATAAGGTGCCTCAGAAAAAGGTGAAGATATGAACAGGAATAAATCAACGATATGTAAAGATATCAGCCACATACCCTTGTTTTCAATTCAATCAATCCATCTGGTGTAAATATGCAATCAAAATATAGTGAATTGATCATGCAAATATCAATCGCAGCAACTCTCGCTCCGATATGCCCTTCGCAGCTACCCTCTGGACCAACCCACAACGCAAGTATTGTTGGATTGCACAAAACTAGAACTGGGTCCTCAACACTTCGTGCGCTAACTGGCAATCTCGTCTCCAAGACATTGAAATCAAACATCGGAGATAACAGGAGATCGAATCCCCGGCTCAGCAAAGTAATAAAAGCCATGTCAACTCC…
c103478_g1_i1	2.4178	46	33	66	47	12	48	0.0161113	659.544	3072	unknown [Picea sitchensis]	vvi:100245719 beta-glucuronosyltransferase GlcAT14B	TAIR|locus:2147880 - symbol:GlcAT14B "GlcA transferase 14B" species:3702 "Arabidopsis thaliana" [GO:0005794 "Golgi apparatus" evidence=ISM] [GO:0008375 "acetylglucosaminyltransferase activity" evidence=IEA;ISS] [GO:0016020 "membrane" evidence=IEA;ISS] [GO:0016051 "carbohydrate biosynthetic process" evidence=ISS] [GO:0016757 "transferase activity, transferring glycosyl groups" evidence=ISS] [GO:00…	CGGTGAGTACATTTCCACGTCATTTCACCGTACAGTAAAGCTCCGTAGTGCAGGGTCGGTACAAACCGGAGGTTCGCGGTTCGACCCTCTGCGAGACGGTGACTTGGCCGGTGTTGTTGTTGGGTTTCAGCCGTGAAGGAGCGTGCGGAGGCTGTGGCGATTTATATAATTCTGGACTTCCGGCCGTGGCGTGGGTCAAATGGCTGGAATGGAACTCGTGACCTAAGTTGCGATAATCTGACCGCAAAAGTCCAGGCTCACTCCGGGACGCATGTCCAAGGGTTTTTAACTATTTTCAAATTCACTCGCGCAAGCGCTTGGATTTCCATGCGTCTTAGGGCTGTTTCGGTCAGTTGATTAAATTCTGAGATAAGGCAATTTGCAAATTCACTCTCGCGA…
c103495_g1_i1	2.5428	11	3	8	2	1	1	0.0182177	14.3437	827	.	.	.	ATAAGATTCCCTATCTTCAGGATACGTATTCCCATACACATATGGGGTTTGAGGGTAATGGAGCTTGAAACTGAAAGACCTCACCCCTTTGATCTGTCTGGTGCAGGGCACGTGGAGAGACAAGATCGAATTGGTATGCAACCATCGAGCCAAGCCGCGGCCACATGGAGGGAGCCAAAACTTGAGGATCTAGCCCACGATCCTGGCATCCGATTAAACAGGGAGGGGCCCTGACCTGTGTAGCATTGAGTTTTTGCTTTTCTTCCCCAGTTTTCAGTGCGGTAGGGGGAATTTCTTGCTTGGGTTATGTTTGATTCAAGCTGTCTTCTAGTTGTTTGCCTGATGTTTCTTCTTTTATTTCCTCTGGCAAGGATATAAGTGTGAGGAATGAGCTCGGTT…
c103793_g1_i1	-2.05935	66	38	63	8	22	24	0.0402731	35.3582	1330	unknown [Picea sitchensis]	gra:105770814 PCTP-like protein	TAIR|locus:2155461 - symbol:AT5G49800 species:3702 "Arabidopsis thaliana" [GO:0005739 "mitochondrion" evidence=ISM] [GO:0008150 "biological_process" evidence=ND] [GO:0008289 "lipid binding" evidence=IEA] InterPro:IPR002913 Pfam:PF01852 PROSITE:PS50848 Proteomes:UP000006548 EMBL:CP002688 GO:GO:0008289 Gene3D:3.30.530.20 InterPro:IPR023393 EMBL:BT020476 RefSeq:NP_199791.2 UniGene:At.29767 ProteinMo…	ATAGAATCAAAATTGAAGGAAAATAATGATAAAACAGGAGCATTCATGAAATCAGCAACGAACAGACAATGGGAATTGTTTAAATGCCAAAGCTGTGGCAGACAAAAATGAATGTGCAGACTCCTCCCCAGAGAATCCCATTCCATTCCATTGCTCTGCTGTTTCTCCCTATTCATCATCATAACCCAATGTCCTTATTAGGGCATTTGTCAACACTAATCATGCTCAATTCAATCTCTCCTTCTCCTCCCGTCACGCGATTCACAGCCCTCCCTCCACGAATTTTGCAGCTTGGAAAATGATGCCCTTCTTCATTTCTTTATGAACGATCAAGTATTTTGACTTTTTCTCCAAGATTCCAGAAATTTGTTTTTAGGGGAGGCAGCAATTTAGGCCTAT…
c103993_g1_i1	-3.61279	17	12	27	1407	40	821	0.0043323	9.94445	481	.	.	.	AGGAAAAACGAGCTTATAGAGAGTATATTCTAGTCCTCTTTCATGGGTTCTATTTTTAATTCCAAAAATATATGTGAATTCATTGTTTTACAGGCAAATTCCCATTTTTTAATATAGTGAATATGGTATTCGGATTTTGTTTGGTAAGCATAGGATGTCGATTCCCGATTAGTTTCAAAGTTTCAAACCCCATGAACCCATCTCATGCGCACACTCGTTGTAGTAGGACCTAATGTTGTTGTGGCTGGGCCTCTGTGAACACAAAGAGGTTGGGCTTATGAGGACTGTATTCATTACCATTGAAAGTTAGCAGAGGGCCTGGAAAACATGATGTTTGGATTCATACTTTTAAATGTGAAAAAGGGGTCGAGATGGCCAAATTGTGGGATATATACATGC…
c104008_g1_i1	2.69737	1685	1780	1781	751	933	1022	0.0171923	9.59956	1420	.	.	.	GGTTATTCCTATAGCGTTTAGAAGAAAAATAATCTAGGCAATATCAAAGCAGTTCTGAAACATTCAGTCTCTTAAAGTTGGTTATGCTTAGTGTAGAGGTACTGTTGTATGGTTTATTTACACCTACTATGGCCGAAATATTTTAGTTCTAGCAGAACTACTTGGAACTTCTTTCAAGCAATAAAAGAAATATGCATATGGCAGTACCATCTATAAAAACTAGGCTAAAGTATTCAAGATAAGGAATTGAGATCTAAATTATGCATAGGTTGCTCTGCTTTTGCTTGATTCTCCTCACTTTCCACTGTTTAGAGTATATTTTCACTGTTTAGACTATATTTTTTTTTCCTGTATCTATTAAGGTTACAACTTACCAAAACAATAATATCGACTCCATTT…
c104191_g1_i1	3.43278	191	672	324	8	77	4	0.00774884	9.69773	1297	.	.	.	CAGAAATATTCTTGCATTTCAGTGCAACAGAGGCTGTTCACTACATGTTTGTTCTGATCTTTCTTTTTAGAAGTGGAGTGGGTGGACTGATCGCATCTTTGGTGTTAAATTAGACACTACTTCAAGGAATGTATTTTGTCTTCTTAGTGTAAATGTGTGGGAATAGTATCACATCAACTATTAATGGGTGGGACGTAGTTTAAAGACAAATAAAGAGATGGCACTTGAATTCACATCCTAAGGATAACACTCTTTGTTTGAAATTGCCTTGAAATTGTGGAACAATAAAATCTTGGTATAATTGTCATTGGATCCACATGTTCACTCCGTGGACATTTTATTGGTTAATGGAAAGTGATTCTTGTCAGTAGATGCTTCCCACTAGATGGGAATTGTTTA…
c104208_g1_i1	-4.1089	42	31	25	20	17	14	0.00556117	31.6721	252	unknown [Picea sitchensis]	egu:105036203 7-deoxyloganetin glucosyltransferase-like	UNIPROTKB|F8WLS6 - symbol:UGT85A23 "7-deoxyloganetin glucosyltransferase" species:4058 "Catharanthus roseus" [GO:0035251 "UDP-glucosyltransferase activity" evidence=IDA] [GO:1900994 "(-)-secologanin biosynthetic process" evidence=IDA] InterPro:IPR002213 Pfam:PF00201 PANTHER:PTHR11926 GO:GO:0035251 EMBL:AB591741 GO:GO:1900994 Uniprot:F8WLS6	TGTGCCCATGATATCGTGGCCCTTACTTGCCGAGCAACCGACTAACACGAAGTTCGTTTGTGATGTCTGGAAGATTGGAGTGGCAGTGAATGAAGTTGTGAAGAGAGGACATGTGGAAGACATTGTAAGGAGATTGATGACAGAGGAGGAAGGGCAGCAAATGAGGAAGAAAGTTGGTGAGTTGAGAGACGCGTCGATGAGATCAGTGGAAAAAGGAGGAACTTCATACAATAACATGGAGAAGTTTGTTGA
c104226_g1_i1	-2.44173	50	136	41	37	28	27	0.0257842	32.8809	809	unknown [Picea sitchensis]	mus:103991952 protein TIC 55, chloroplastic	TAIR|locus:2047329 - symbol:TIC55-II "translocon at the inner envelope membrane of chloroplasts 55-II" species:3702 "Arabidopsis thaliana" [GO:0009507 "chloroplast" evidence=ISM;IDA] [GO:0009706 "chloroplast inner membrane" evidence=IEA] [GO:0010277 "chlorophyllide a oxygenase [overall] activity" evidence=IEA] [GO:0016021 "integral component of membrane" evidence=IEA] [GO:0046872 "metal ion bindi…	TCTTGAAGTGTTCCATACGTCTAATCCATCATGGAGATGTTCAAGAGTCGTTACGTTGAATCCACACGCTACATAATTGATTCAAATTAGAATCTAGATGGATTGTGGCTGTTAATTGATTGCACCTCCGGTTGCAATATTTCGCAAGTACAAATACCTTCCAATTGATATTGCATCTGCACTTCGTAATCGAAATGGGTTTTGTAATTTTGCATCAGCCCCTGCAACCCATGGCTTCTCATGCTTGGATGACCAGAACCCACATGGTGGTCTCTCCAGTTCCAATAAGGAAGCTTTTCAGTGTGAACAAGAATAAGAGAGGGACTCATCTCAAAAGCAGCGTGAACTACCATCAATTCAGTGCAAAGTGCAGCATGAGAGCCGAAGCCATGAGCACTG…
c104295_g1_i1	2.41007	2	1	2	160	18	50	0.00289815	253.93	1988	.	.	.	CTGGCATTCAACGGACCCAACTTCCTCGACATTTCCCAATTCGACTCTCCTGGTTATTATAATGCCGCTTTTGCTGGGACTACCACTTATGGGAATAATGCCCGTTAAATTGGTGTTGCTAGAAATTAGACTGGTAATGCTGGGAAGAATTATGCTTTGGTCCGGTTCTGCTTTCGGTGAAACTGCTCCTTGGAATTAGGCTGCTTAGCCTGGTTATTTTCTTGTTCTCATTATGCCAGGAATCCAAATGGTTATATTGGTCTTGATGGGGCTGCTGATCCAAATGCTGATGGAACTGTTGGGAGTCATGCTGCTGAGAATGCTGGGAGTTATGCTGAGAATCTTTATTCCCAATTGCATTATATAAGTTGTTAGGGTAATCGGTGCACCTCACACTGG…
c104478_g1_i1	2.56473	7	3	3	312	21	144	0.0395556	8.71447	800	.	.	.	ACCTTCAGACCTTGACCATAATGATAAATCAAAGTTTGAGAGCAGACCTTGATAGATCAGACCTCAAGAGCAGATCTTGATATAATGATAGATCAGACCTTGACTAGGATTGGGGTTTAGAGTTTTGGAAGTTTTTTTTGGGATTGATGAGCCAAAAAAGCATTGGAAATTTTGGGATCCATTTCATAGGCTCAGGATCCGTTTCATTCTCTAGTGGATCCTCTTCCATGGTGGATCTGGATTGGATCCATGGGTCCACAGATCCTACACATAGGGTGGCAGATTTGGTAACACAAGATTTTACCACTGTTAGCCATAAAATGGCTAACCGTAAATCTAACTAGATTCGTTACAACAAATAATTAGAAAACTCATAATTCATTAGAAAGGCAAGCAACA…
c104655_g1_i1	-3.23859	93	179	55	58	44	44	0.00165445	688.086	1679	hypothetical protein AMTR_s00058p00093170 [Amborella trichopoda]	atr:18434722 uncharacterized protein LOC18434722	TAIR|locus:2094797 - symbol:AT3G29185 "AT3G29185" species:3702 "Arabidopsis thaliana" [GO:0003674 "molecular_function" evidence=ND] [GO:0008150 "biological_process" evidence=ND] [GO:0009507 "chloroplast" evidence=ISM] [GO:0000023 "maltose metabolic process" evidence=RCA] [GO:0006655 "phosphatidylglycerol biosynthetic process" evidence=RCA] [GO:0009793 "embryo development ending in seed dormancy" …	CTATCACTGAAATTTTTATCTTAAAATAATGTTTTTGGCGGAGACCATTAACACCATATCCAATATCCAAAGAGCAGCACTCTCTGCATCACTAAGACGAAGAAATTGGTAGACAATTATATGAACTAGACTGAAGGAAATAAATGGATAAGGATTCTTTTTAAAAATAGACTGTTATTTCAAATCTCCATGGCGACTCTTTCTCTTAGCTTACCAAATGGCCTATCATCTGCAACAACAACAGAGTTGCTCTCTGGCTGTAACCTTAACACTAATGTAAATTTAAATAAAGCGAGAATGACAAGGTCCATGAAGCCTTTACAGGGTGCGAGGTTCTCAACTAGGGCGCGGTCAGCAGCTGCTCAACCTACAGTCCAAAGCAAGGAGGAGGAGGAAGAG…
c104678_g1_i1	-2.34565	32	22	38	26	16	19	0.0248096	15.9767	1152	.	.	.	GAGGGCAGCAAGCTGGTCATGGTACTGCGATTTCACTGCCTTTAATTTTTGTTAATATTGAAATCCATCTTTATAATTTCAGAATAGGATCCATAGAATCAGTTTTAGATTCACAGACCAAAATCATAATACGATTAACATTGTGCAGTGGTTCGACGGGATTGAACCCATAACCTCTGCTGGAGTGAGTATGTCTCTTGGATTGCAAGAGAAGTGAATGGGTTTTCTGTTATTGAATCCCCCTCTATGTAGGATTAGTTGTGGGAATCCACTCGAGTCTCAACCTGTGGCTTTGATGGAGCGGCGATGAACAAAATTGTGAGCCATGAATCAAATTCATAAGCCGCCTTCGGAACCTAATAATAACATGACTGCCTAATAAATAATAAATAGAAATAG…
c105006_g1_i1	-3.26165	1869720	1131587	1321924	621881	800675	634320	0.0107878	7.39975	824	.	.	.	AAGGCGTCGAACAAGGTCCTCAGGTAGGCTGTTTTCTGTTCTTTATTTAAGCATTGAATACCTATATTAATGGGAAAATAGAGGAAACAGAGATAAAGCCAGAAAATCCATTCTGTCTTTCATTTGTTTAGACTTTGAGTGGTTCTGTCTTATATGGATCTGATTCTTGATTGCATGTTATGGCATGATATCCAGGTCTTTGGAATCCTGTAATTGTATGAACTTAAGATTTTTGTCCATATGTAAAAAATAGGCAATTGAAAGCCCGATAGTCAAATACCTGATGCATAAATAGGTCCTTTTGAATAACATGGTCAGATTCTTAATTGTACTCTGAATGATATCCTGGATCATTGCAAAAAGTTTAATAAGGGTCACTGCACTTGAGAAGGGAGCTTC…
c105271_g1_i1	2.63147	73	11	36	13	14	12	0.020284	10.6942	692	.	.	.	GTTCTTGCCATTATTATCATGCTCACATGTTGCAAATTAACTCATCTTGTAGCTGATGACTTGCATTTTAGCCAAACCTTTTTAAGTTGATGCTTATTACTCCAGGTTGTAATACCTCGAGCCCTACTACACTTCCTCAAAAGAGCAAGGGTGCACGACTTATATACTATACAATCATAATGGATGTAGCACATTCTCATCAGACGCAACCACCTTCACCAACAATGTTAACCTTTAGCAACTCCATGGTTCTCAATGTGTGCGGTCTACAACAGAGCACTAACAATAGTCCCACATTAGTAATCCTCTCAAATGGCCTCTTGCAATTAGTGGCAACTATAGTGATGACATACACTTTGCAACATGTACTCTTTGCATAGTCATTGCAAACCTCCCAAA…
c105674_g1_i1	2.62401	902	697	723	952	506	497	0.0355857	10.2491	405	unknown [Picea sitchensis]	.	.	GTGCTGTGCCGGATATACAAGAAAGTGAGCCATTCTCCCAGCTCAGTCTCCTGCTCAGACCTGGAGGCACCGTCAGCGTCCGTCGTTAATGATGTGCAGCGCACCAAACAAAAATCGGCTGTGCCCAATATTAGTTCCTTCTCTAAGCTGCTTCAAAGCGAGGGTCCGTTTATGAAGACCTTCCTCAGCGATGACACGTCAGATGCCAACGCGGCCCCGTCCCATGTGGAGTCCATAGAGCCTTCATCCACCCTTCAGGTAGACCCCCAGCACCAGCTAAATTCCTCCGAGACCGAAAGCCACGTTTCAATAACGATGGGTTTCAACGGCGATGAAGTCTGCTCCGTCTACCCTGCCAAGAGGCACAAAACTCTGAATCCATCATCATCATTACAGCTT…
c107000_g1_i1	-3.02118	392	224	211	88	136	58	0.00933899	7.37125	833	predicted protein [Physcomitrella patens]	ppp:PHYPADRAFT_183911 hypothetical protein	UNIPROTKB|Q17758 - symbol:pept-2 "Peptide transporter family 2" species:6239 "Caenorhabditis elegans" [GO:0005215 "transporter activity" evidence=IEA] [GO:0006810 "transport" evidence=IEA] [GO:0006857 "oligopeptide transport" evidence=IEA] [GO:0015031 "protein transport" evidence=IEA] [GO:0015198 "oligopeptide transporter activity" evidence=IEA] [GO:0015833 "peptide transport" evidence=IEA] [GO:0…	ATATTAACACTTTCTCAGATTCCAGGCCTGATGGTAAGGCAGAGAAAATATCAATTCTTTGGCAAGTACCTCAGCATGTAATAATGACAGCAGCAGAAGTACTATTTAGTGTCACTGGATTGGAATTTGCTTATTCGCAGGCTCCTGTTTCTATGAAATCGGTTGTTCAAGCAGTCTGGTGTTTGACAACTGCTGGAGGTGAGTTCATCACCGTTTTAATTGTAGGTGCCATTGGAAACAAGCTATCAATAGCGAAGAGGTCATTTGTTTTTGCATTGGGAGGCATTATTGCAATGGTGTTCATGATGTGGCTAAGTTCTTGTTTCAAAGAGGTAGATAATCCCAACGATGAGGAAGTCATGGTGATTGGTATTTCAGAAGATGAGTACACTGTCATGT…
c107480_g1_i1	-8.94599	3	3	5	241	35	59	7.67349e-06	107.739	475	unknown [Picea sitchensis]	gra:105788992 probable xyloglucan endotransglucosylase/hydrolase protein 31	TAIR|locus:2058006 - symbol:XTH32 "AT2G36870" species:3702 "Arabidopsis thaliana" [GO:0004553 "hydrolase activity, hydrolyzing O-glycosyl compounds" evidence=IEA] [GO:0005576 "extracellular region" evidence=ISM] [GO:0005618 "cell wall" evidence=IEA] [GO:0005975 "carbohydrate metabolic process" evidence=IEA] [GO:0006073 "cellular glucan metabolic process" evidence=IEA] [GO:0016762 "xyloglucan:xylo…	CCCGTGCCTTTGATTGTGTGCAGTCGGTGAGGACGAAGTCTGTATATTTTGCCACGAATGGCTGGTAATTGTAGTCGACCTTGTATTTCCCGTTGTCTGTAGCCCAAGAAGATGCGTCCCATATCGAACCGTACACCCACATGGGCCTGGCTGGGAAAGTGAAGGGGTTCGTCCTTGGATACTTTCTTATTGGTATATCGTCCACCGAGAATCTGCAAAATATAATAATTCCAACAACAACATATAATGGTATGTAATATTAAATCAGAAGCTGCAATGGTTGATCTGCACTATTTACTTACACAATCTTAGATGGGGTCCATAGAATACTGTAACGGTGGAACTCCTTGGCAGGATCAAACCAGAGGTGAATTTGCTGCTCCCTGCCCGTGACAATCC…
c107609_g1_i1	-2.63959	27148	26496	25668	5206	11832	11560	0.0470994	33.5914	251	unknown [Picea sitchensis]	fve:101292386 dihydroflavonol-4-reductase	TAIR|locus:2131734 - symbol:AT4G27250 "AT4G27250" species:3702 "Arabidopsis thaliana" [GO:0003824 "catalytic activity" evidence=IEA] [GO:0005634 "nucleus" evidence=ISM] [GO:0045551 "cinnamyl-alcohol dehydrogenase activity" evidence=ISS] [GO:0050662 "coenzyme binding" evidence=IEA] [GO:0009062 "fatty acid catabolic process" evidence=RCA] [GO:0009686 "gibberellin biosynthetic process" evidence=RCA]…	CGCATTTGGACGAGCGCATTTGGACGAGCGATCGTCTCGCCAATTATTTCCGATCAAATCTGATCTGCATCCATTCATCCGTCCATTCCTTTTCAAATCTATGGACGCGAAGATGGATATTGATCCTCTTCTTACCCAACTAAAAAGCTGCCCTCAGGTGTACTGCGTCACAGGAGCAGGGGGTTACATCGGTTCATGGTTGGTCAAGAATCTGCTGGAGAATGGCCACACAGTGCATGCGACTCTCAGAG
c107718_g1_i1	-3.4493	23	15	29	24	6	2	0.0196389	2.73903	625	disulfide isomerase-like protein [Dothistroma septosporum NZE10]	pfj:MYCFIDRAFT_57358 hypothetical protein	UNIPROTKB|A2QFJ8 - symbol:pdiA "Protein disulfide-isomerase" species:425011 "Aspergillus niger CBS 513.88" [GO:0003756 "protein disulfide isomerase activity" evidence=IDA] [GO:0005622 "intracellular" evidence=IDA] [GO:0006457 "protein folding" evidence=IDA] InterPro:IPR001393 InterPro:IPR005788 InterPro:IPR005792 InterPro:IPR013766 InterPro:IPR017937 Pfam:PF00085 PRINTS:PR00312 PROSITE:PS00194 GO…	TTGTCGAGGAGTTCGTCGGTGGCAAGGTTGAGCCAAGCATCAAGAGCGAGCCAATTCCAGAGAAGCAGGAGGGCCCAGTCACTGTCGTTGTGGCCAAGAACTACCAGGACGTGGTAATGGACAACGAGAAGGATGTTCTCCTCGAGTTCTACGCTCCATGGTGCGGACACTGCAAGGCTCTCGCTCCCAAGTACGACGAGCTCGCCGGCCTCTACAAGGACCACACCGACAAGATTGTTGTCGCCAAGGTTGATGCCACCGCCAACGATGTTCCAGACGAGATCCAGGGCTTCCCCACCATCAAGCTGTTCCGCGCTGGCGAGAAGGGCGAGCCAGTCGAGTACTCTGGCGGCCGCACCGTCGAGGACCTTGCCAACTTCATCCGTGACAATGGCTCGC…
c107948_g2_i1	2.8346	141	154	142	128	89	73	0.016474	9.46558	744	ty1-copia retrotransposon protein [Cucumis melo subsp. melo]	ini:109192834 uncharacterized LOC109192834	.	CGAACTTTAACATGAAGTCTTTCTCTGTTTTATTGCCCAGTTGTATAAAATTTGAATGGACTAACTTGAATGTCATTTTCTGGTAGATCATAGTTTGCTTAGCCATATTTCTTATCCTTTCAATCTGATTTTAATCCCTCTAGCTACTATGAAATAATAAATATCTAGAATAACTGTGGGTGATGTAAACGGCATAATGAGGGGCTTACTGAGTATACTCAAGCAATGTATTTCATCTGCTTTATTACTTGTAGGCCTGTCAGTTTTTACACACTATGACTCGACAACCCTACTGCTATAGTCCTGTGAACTAATAGGCTCTCTCTTTTTTCGTAATCCAACTAATGAAATGTGATTTTTTCACAAACTAAGGATATAGTAGACATTCCTAAATAGCAA…
c108159_g3_i1	3.26028	26	45	22	14	14	6	0.00180174	20.036	383	unknown [Picea sitchensis]	.	.	AACAGTCGATGAAAGCCCCGCCACCGTTGAGGATTCTGTAGATGACTTGACTGGAACGCCCCCTGCCTCGGAACCCAAAGTAGAATCAGCAAAGCTGGAATCCGAGGAAGAAGGTGCCCAAGAGCCCGAAAAAGCTGAGCCCGTTAAAGAGGTGTCTGTAGCTGAAGCTTCTGCGGAAGCAGCGGTTGTTGAAACAGCAGCAGAGGAAAAGGGTGAAGATTCATTGGCCAAGGAAGAAGTGCCTGCTGAAGTTCCAGAAGAAAAAGCAGCATCAGTTGAAGAGAGTGTCGTTCAAGAAGCAAAGCCGGTTGAAGCAGCTCCCGTTGAAGAGAAGGCCAAGGGTGAGGGTGAGGGGGAGAGTGAGGGTAAGGCTGAAGAATAAA
c108207_g1_i1	2.85077	2	3	1	131	10	266	0.018425	9.18431	476	.	.	.	AAAGAATTAAATGGATTTTTTTAATTTATATATATGTACAAACTGATGCTTAAAGATGATGAAGTACTATCAAATATATCTCTGAAGGCTCAAGATACTATATGCTGCTGTTGCTGACTGATTGATTGGTCCCTGATAGACCCCCTCATCATCTTATACTGAATTGATATGTCATATAAGGAGTCATAAGATGTTTGATAAAAATGTGACAGTGTCTGAATCACTAACATATTTAAAGGGGAACCATCACTAAATAAAAAATAAATGCTACATATTTGAAAGTGGAACCCCGCAGGTGACCTTTGTAAAGGCATATATATACTGAATAAAGCACATCCTTATAACTCCATATACATGTCCAAGTTGCAAGAAATACAATGAAATCCGGGATGATGTCAT…
c108339_g1_i1	-3.0389	153	103	144	19	51	66	0.0216394	7.26461	741	.	.	UNIPROTKB|E2RRX0 - symbol:TBC1D31 "Uncharacterized protein" species:9615 "Canis lupus familiaris" [GO:0005813 "centrosome" evidence=IBA] InterPro:IPR017986 InterPro:IPR001680 InterPro:IPR015943 Pfam:PF00400 PROSITE:PS50294 SMART:SM00320 InterPro:IPR000195 Pfam:PF00566 GO:GO:0005813 Gene3D:2.130.10.10 SUPFAM:SSF50978 InterPro:IPR019775 PROSITE:PS00678 Proteomes:UP000002254 GO:GO:0005097 SUPFAM:SSF…	TCGAGCTAGCCCACTAGGCTTGGCAGTATCTGCTCTTGCATGTATGTTGCTCACAATCCCATTCAGCTTCCTTGTGCTTACACACATAACACATAAATGAGTCCAGGCTGAGGGGGTTCTCTGGGTTCAGACACTTGAGCTGTTGGGCTGACGGTGTCCTTATCTATCAGAGATTTCAGCTCTCCCCAATAACTTTTGTCCATAAGGCGTGCAGGGGGTACTCCCAGTTGGCCACAGCTCCGAATTGAATATTGATATGTTATACATTCAGGATTAGTCAAATGTATGGAATGAATGAAAGAGTTATTTTAAGTTTTAACATCCCTCAGAATCCAGACCATTGGACATTTAAATACATGTCTGTGTAATTTAGGCTTTAAAGTTTAAAGTTTTGGAAAT…
c108765_g1_i1	-2.79374	111	56	135	3588	293	3558	0.042153	3.68715	635	hypothetical protein DOTSEDRAFT_67510 [Dothistroma septosporum NZE10]	ztr:MYCGRDRAFT_104368 hypothetical protein	ASPGD|ASPL0000189417 - symbol:An12g08030 species:5061 "Aspergillus niger" [GO:0003676 "nucleic acid binding" evidence=IEA] [GO:0005524 "ATP binding" evidence=IEA] InterPro:IPR011545 Pfam:PF00270 InterPro:IPR001650 Pfam:PF00271 Gene3D:3.40.50.300 InterPro:IPR027417 SUPFAM:SSF52540 GO:GO:0005524 GO:GO:0008380 Proteomes:UP000006706 GO:GO:0003723 GO:GO:0006397 GO:GO:0051028 GO:GO:0005681 GO:GO:000438…	TCTCGCTTCGTCCTGGACGAGTGTGACAAGATGCTTGATCAGATTGACATGCGCCGCGATGTCCAAGAGATCTTCCGCGCTACACCCACGCAGAAGCAAGTTATGATGTTCTCTGCTACTCTTTCGCAAGCGACTCGTCCAATCTGCAAGAAATTCATGCAGAGTCCTCTGGAGATCTACGTCGACGACGAGACCAAGCTCACCCTGCACGGTCTGCAGCAGTACTACATCAAGTGCGGCGAGCAAGAGAAGAACAGGAAGCTCAACGATCTCCTTGACACCTTGACATACAACCAAGTCATCATCTTCGTCAAGAGCACTCTCCGTGCCACCGAGCTGGACCGTCTTCTGCGCGAATGCAACTTCCCATCCATCGCTGTGCACTCCGGGGTCAGCCAG…
c109076_g1_i1	2.37557	126	115	144	177	76	128	0.0416984	10.8459	993	.	.	UNIPROTKB|F1MUZ2 - symbol:POMK "Uncharacterized protein" species:9913 "Bos taurus" [GO:0001764 "neuron migration" evidence=IEA] [GO:0004672 "protein kinase activity" evidence=IEA] [GO:0005524 "ATP binding" evidence=IEA] [GO:0005789 "endoplasmic reticulum membrane" evidence=IEA] [GO:0006468 "protein phosphorylation" evidence=IEA] [GO:0006493 "protein O-linked glycosylation" evidence=IEA] [GO:00074…	CTTCTTTTGACTATTAATGAGAGAGAAATATCATATATGTACATTGATAGCTTTTTATACAAAAAAAATGGGTTGCAAATGCAGCCACCATTGGCATTATTAAAACTTAAAATCAGGCTTCACTAATTACTAAATCACCCAACTGTCTTAACTGTTTCCATACCCGCTAGACATAAAAAACCAATTGGTCCATGATACATAAAAGTAAACATGTGGGCTTCTGTCCAAGCATAAACATAGGATCATTAGGTTGCAAGTTGCAGCAGGTAAGAGACCAACATCGGGTGGTAGATCATCACAATGTTTGGGGGTTGGTCCCCACCTGGCGCTAATAGGGTCAGTCTCCATGATAATCGGTTCCGAATTGTGGTTTCCAAGTTTAGGGGTTCGTAGTCTTTG…
c109490_g1_i1	-2.80159	23	13	32	9	6	17	0.0181367	6.64213	533	.	.	.	CAATTTTCTTCTCAACCTTTTTTACTAACCACATCCAGTCTTCCTTCAAGTAATTGTTTGGCTTGAGAAAATATCCTAAATACTTGAAACCTGTATCAATTGGAATTTGGATCCATATGATGAGGAAATAAACCAAGAACCTGCTCCCAAACATCTTCCTCCACACCATTCATTAAAAAGCTTTATTTTTGTATGCTCACTTCCATTCCTGAGCCTCCCATTAAAGTTTAATAATCCCATGAAATTCTCTCCACTCCACATATCCGTTACCAAAAATGAGGTCATCATCTACAAACAGCAAATGGGGAATAAAATGAAGATTAGAGATCTTAACCCCTTTGATCCGATTCTGAGTCTGACTACTTTACTTAAGACCGTAATAAGTATTTTGAGATTGTA…
c109666_g1_i1	-2.74244	179	114	179	2848	770	1268	0.0255369	5.9345	735	.	.	.	ATCTCTGAAGTAACTCTATATGAGAGTCCTAGCTGAATTCAAACATGAAGAAAGCCATTTCCATCATGAAATATGCATTGCTTTTACTTGCTTTCACTGACTGCAAATTCTGCACAGCTGATGTATTACTAGGTACAAGTGAAGTTCATCCAGCGGCCATTGAACCAGGGTGCTCTGTTAAATGAGAAGAACATTGTGGGCACTGAAATGTCAAATCAACTACTGAAAGTACCAAGGAAGTAGTTGAAATAATCTGCAAAACTGTAAAATCTGACTAATTGTTCGTGGTACATATCGCCAGCCAGGTCCTGCTCTTGATTGAAATTTTATATCTTTGAATCTGCTGATAGAACCCCTGTGCGATTTCCAGTGGCAATAGATGTACCCTCATGGACCACA…
c109717_g1_i1	2.31022	22	17	12	16	5	2	0.0395596	10.1879	754	.	.	.	AAACTGCATTGGCCATTTGCCAGGTATGTAAGAATGTCGTTTGGACATCTGAAGACCCCTGTTTGGTCTTTTAGTATGCTCAAATTCACAAGTACAGAGACTTAGGTTCTCACTTGTTAGATAACTCAATGAATGAACTGGCAGAAATCCATCTTAATGGGGCTCTGATGTGCTCCTCAGGGTTAGCAAGCTCTGAATTGCATACCTCGAGTTACAATATTTGATACGCCAACCATTTGCTTGAGCTCAAGGTATGCATTTTCTAGCGTCGCAACCACTAGGTGCATATAATACCTGGGTTTAGATGGGTCTGTGCTAATGTCCATGTTCATTGCACCCAATGCACCATCTAAATTGAAAGGACCATTACACACATACATGAACAATTGATGGATCACC…
c109816_g1_i1	-3.08423	125	125	109	170	68	70	0.000563854	335.443	1509	.	.	.	GCTCTTCCGATCTCTCCTATCGTTAAGGCACATGATGGGTTCAAAGCCTCGACCAAACAAAACCTTAAATTAGATATCATTAATATCAAAGTCAAAAGTATCAATCATCAATCATCAATCAAAAAGTCTCAATCGAATACATTGCGAGCAGCAGCGAGGGTAAGTACGCTTCCTCATCCTGAACCGGGTATTCCACCCACAATCAGGGTGTAACTACAGATCCAGTCACCGGCTTACCCTTTTCGTCCATCAGGGTCCTAGTATCGTTGCCTTCACACCTTATCTTGAGCCTTTTTTATTCATTAATTATCTTTATTACAATATTACGATTTACGATATTACGATCAGAATGAGAAAGCGGTATCACATAGATAATGAATGATATTATTTATACCTTTC…
c109863_g1_i1	3.17912	12	15	12	12	3	4	0.00911088	8.61121	851	.	.	.	TCGGGCACTGCAACTAATCTGGTAAGGTTATGAAACCACGGTCATATTAGAGGGGGAACTGTTGCTTTTTTATAATTATGAAAGGCTCTTCTGTGTGTTTTTGGGTTTGTTTCTATAAGGTCACTTATGCCAATTTTGCTGAAACTTAGTAAGCTATGGCGGATATGGATGTCTTTTGTATATATGTGTGCGTGTATAGATCTGTGCTAATAGGTGAACATATATTTAAACACAGAGAGCAGCCATATATATATATAATTTAAGGGGCATAGATTTTCAAATTTCTGTATTTGGGTGTGTCTGAAATAGTTGCGAGAGCTGATGATAGTTGATAAAACTGTAGCTTGGAATGCATACTTTATGCTGAAATTAGAAGTTTGTAAAGGTGAATTATCGGTC…
c109890_g1_i1	-3.18372	8	4	10	3	1	1	0.0252006	3.14015	494	.	.	.	CTGGTGGATTGAATCTAGGGTCCATTGAATATGGATATTACCACAGACTCATGTAAACCAAGTTTAATATGAATCCGGAGGTTGCAGATGTCGAGTTCACACAAATTGAGGTGCTCTACATGGTGAGGGTGAAGGATTCATTGACACTTTCTCTATGTGTGGGTAAATTGAAAGTAGATTGCATTGAGTATGGACATTAACAAAGATTCATTTAAACCCGGTATGATATGTATATTTAGGTTGCGAACCTTTGCAGCAAAATCTTGGCTTTTCACACAAATGGCCCATGTATTAAATATTAGAAAATCGAATTTTGAAATTTTGAATATGCGTACTTCAGCTACCTCAATGTGCTTATCAACCTCGGGTTAAATGACAAGCATCTTGCTGCGTTTGGGA…
c109964_g1_i1	-2.29904	2	2	9	226	17	399	0.0157552	17.607	858	.	.	.	TATACTTATTACAAAAGGAAATAGATGGCACTTATTTTTGTTCTTCTTTTTTATTTTTCCTCTATTTAACATCCTCAAGGGCCACATGGCATTTTTTTTAACAATGTAGCTCTACGATCTAGGATCTCTATTATTATATTTCATATTTCGACGGTGTGCTCTATTGCTGGAGTAGTTGCTGCTGTGTCTGCATGTTGTCAATTATCTTGTACTAGATGCCGATGTTTGATGTTTATGTGAGGCTGCTAGGTTGTGCGCTTCAAGTAGTAAAGGGCCTTGTTGCTAAATGAATACATCATTTAATGGATGCTTTTGTGTCGTTGTGGAAGCATTGCCTCGTCAGTGCAACCCTCTGAGTTGGATTCCTCTTTAGATCAAACCCACATATGGTGATGATCT…
c109982_g1_i1	-2.83607	13	8	13	9	3	1	0.0475571	3.14601	406	.	.	.	GGCAAGGCAACTGCCAAGGATGGTAACTAGCTTCCTTGCTATTACTAAGAACCCACAATTTGCATTGTATAGGCATTATGGTAGTTGCATTTGGCCTAGACTTTTCTTCTTTGCACGGCCTCTGTATTTACAGCCATTTTGTAGCCTCTGAATTTGATTAGGTAACTTTGTGGGCATTATTCACAACGAGAGTGCAATGGTTAGAGGCTCCAGAATGAATAGGATCTTGTATCTTTTTCAAAAGTAATAGGAGCCTGTATCTACCCAGTCGTGGACCATTGTGCTGCTATGTTTTTAATAAATCTGCCTCCTGAGTCAATGAATTGTGTTGGTGTGACTAAGACTCCAGTTTGATCCTTGTCAAACACCACGTATGAAGCTGACAGACCGATACCCTCA…
c110008_g1_i1	2.67152	514	473	701	294	332	276	0.0207407	13.1078	1222	.	.	.	CCACCTAGGTGCAATCTGGTGGTCAACAGGCCCTCTTGTCACCACTGTGAAGTGCGGTATTTTGAGAAGGTCGTGTAGGTTTATTGTCTATGGCAAAGGTCGTTAGTGATAGGGCAAGGTCGAGTAAAGTCATCTTGGCCATCAAAGGGAAATCTTTGATCTTATGTTTCATGGTTTGGGACTTAAAGTAGGTATTTTGGCAAATTGTTCCCCCTAATACATTGCTTAAAGATCTCGTCCCTAACTTTAAACAACACAAGCTCTTTAAGGTCTTTAGATAGGTTGACTATAGGACAATCCCTCTTTTAAGGATGGGTATTAAAGAACCTTTAAGGGATTTGATAAATAAAATTGACAAACGACTTAAAGATACTCGAGGAACAACCAAAATTGCATGGG…
c110036_g1_i1	2.49892	46	30	58	1443	152	1005	0.046713	6.15913	583	PREDICTED: transposon Ty3-G Gag-Pol polyprotein [Populus euphratica]	ini:109169119 uncharacterized LOC109169119	.	TTAGGGTAGGACCCTAACATGCCCCCCTCTTCAAAAACAATCTTGTCCTCAAGGTTGGAGATTGGGAAACTGTTGCAAGATCGTTGACGGTTCCCAAGTTGCATCTTTTGGTGACGTATCCTTCCGTTAGATAAATACTTCAGAAACAATGCACTGATGTAGGCAACACTCCTTGGTGTCCAAAATTGCCTCTGTTTAGAGCTAAGTGGAGCCTTCTTCATTGAGTTCTAGTAATGTAGTTTGAAGTTGACAATTCTAACCCACAACCTTCTTCAGGCAAGACACACATGAAAGACCGGGAAAACGTTGGAGTGGGCTGGGAGGGCTAATTTGTAAGCCACTTGATCATTGCATTGTACAATTTGATATGGGCCGTAAAACTTTGGTGCCAACTTTTGA…
c110074_g1_i1	-3.12273	9	12	12	2	3	5	0.00907093	8.60909	1082	hypothetical protein SELMODRAFT_446402 [Selaginella moellendorffii]	smo:SELMODRAFT_446402 hypothetical protein	UNIPROTKB|C8VIR1 - symbol:ANIA_03062 "Calmodulin-binding coil-coil protein [Source:UniProtKB/TrEMBLAcc:Q96X03]" species:227321 "Aspergillus nidulans FGSC A4" [GO:0003674 "molecular_function" evidence=ND] [GO:0005634 "nucleus" evidence=IDA] [GO:0030010 "establishment of cell polarity" evidence=IMP] [GO:0040023 "establishment of nucleus localization" evidence=IMP] [GO:0051417 "microtubule nucleatio…	GGAATTTAAAATCACAAGAAGGTAGAAGAGATGTTAAGGTTGTGGAGCCAAATTCACAACTTGAACTTCTCAATACACAACTATGTACAAATAATCAGGTTCAGTTCCATAAGAAAACAGAAGATGAGCTAAATCAACCTATTTTTAAAAATGAAAATAAAGCTTTGGCTCTGGAGAATAGCCTAGAAGAAAAGGAAAATCAAATAAAAGGATTAAAGCGGCTTATTCGTCATATGCAATATGAGAAAGAGAACATAGTATTGACTAACATTGAACTCATGTTTAAAGTGGAGGAAGCCAAAAAAGAAACACGACAACTAAGTTGCTATGTCACAGATTACCTCAATATAAATGAGAATATTCTAACTCTTACCCAGGGGAAAGAGGAGGAGATGAACT…
c110111_g1_i1	3.42361	41	25	26	5	14	5	0.00900945	6.73708	1071	.	.	.	TGCCTGCTATGAGGACAGACCATGTAGTGTATGTACGCGCTTTTTGTGAAGGACAATCGCGTATGTGTCTGTTAGTGTTCGAAACTGTAGAGCCAGTGAAGCCGAAGCCATTTGGACCGAAAACTGCAAAGACACGAACCAAAAACAAACAATCTACCAGATCTAGTGCTAGAGAGATAGATCCTTGATGGCAAGTTAGTATACAATGGATTTAAATTCAGATTTACAAAAAAATCAAGAAAAACTTGAAAAAGAAATTTAGAAATATCTAAAAAATGAGGTTAGGGTTTTGAGAAAAAAACCCAACCATGTAGTGAAATGCCCAGATCTAAAGAGAAACCTCAATGGCTACTTAGATCTGACGACAAAACTACTAGAGAAGGAGGGCCCCAAATAACT…
c110200_g1_i1	-2.38652	670	427	387	207	270	211	0.028986	16.9904	965	.	.	.	CGACAATTCGATATGCTTACATATATATAGAAATAAAAGATATATCCATGGCATCCATCCGATGCAGTCTTTCTTATCTTATGCGTGCTTCCGGGAATAACAACACTTAGTTATTAAGCTAAGCATATTGCGTGGGGAATACATTGCTGCCAAGCTTGGTGTTAGCCCTTTCCCTGAACACGTCTCCAACGCTTGCTTATTTTTTCATCCCGCCGATATTGATAGATTAGCGGATTGATAAAGGTTATCGCTCACCTGACTGTAAGGAGGGTGAGGAGAGATCTAATTATTTATTAGTTCATTACACGCTCCTAGACATTGAGTTGTTTGGCTGGATCCTCCTACGCTTGTTGTCGTTGGGCGGATCATATGTACCCTGTACCTCGTGATAGTTCTTGG…
c110401_g1_i1	2.64239	252	173	710	57	127	23	0.0344933	8.45888	853	polyprotein [Citrus sinensis]	pda:103712082 uncharacterized LOC103712082	UNIPROTKB|A2QGG8 - symbol:An03g03110 "Remark: Tnt1 of N. tabacum is capable of transposition" species:425011 "Aspergillus niger CBS 513.88" [GO:0008150 "biological_process" evidence=ND] InterPro:IPR012337 Proteomes:UP000006706 GO:GO:0003676 SUPFAM:SSF53098 InterPro:IPR013103 Pfam:PF07727 OrthoDB:EOG7H799N EMBL:AM270051 EnsemblFungi:CADANGAT00003336 Uniprot:A2QGG8	ATCGCATGCCTACTTTCTTTTATACAATCCTTTCTGAAGGAGGGCATTCATTTCCAATAATTGAAAACTCCCAAAACTGCCTCTGTTCTGTAACAGTTCATGCAGTACATTTCGGAGGATAAGATTCCACATTGTTAAACGATAAATATGAACTAAATATAGCGATATCACTTGGGAAGCTGTTACCTGCACAGTAAAGAGTGGGATCACCACCTATCCTAATAATCTCCCTTTAGATCACCTTCATAGGCATGTTTTTGAACTCCCATTAGAGTTCCTACAACAATTAAATTTTCTCTACACTGACAGGCTTTGTCAACAGATCAACAACATTCACTTGAGTGTGGCTCTTGATCAACAACACCTTACCATATTCCACCATATCCTGAATGATTTGGT…
c110411_g1_i1	-2.28093	6148	5164	4775	9321	2455	2241	0.0244939	14.0047	572	unknown [Medicago truncatula]	egr:104437192 arginine decarboxylase	UNIPROTKB|P28629 - symbol:adiA species:83333 "Escherichia coli K-12" [GO:0008792 "arginine decarboxylase activity" evidence=IEA;IDA] [GO:0006527 "arginine catabolic process" evidence=IDA] [GO:0016831 "carboxy-lyase activity" evidence=IEA] [GO:0016829 "lyase activity" evidence=IEA] [GO:0006520 "cellular amino acid metabolic process" evidence=IEA] [GO:0005737 "cytoplasm" evidence=IEA] [GO:0003824 "…	TAGTTCTCCTGATAGCTCAAACACTCTTTTTAAAAGAGCTATAGACCTTGCAAATGAAGCTCGCTATGCCATACAACAGATGCCTGGTCTTCATGTGCTGGATTCTATAAGTTCTGCAAGTTTGATTGTACTTGATCCCCTGCGGATCACAGTGGGCCTCTGGGAGATGGGATTATTAGGTTATGAGGTGGATGACATCTTGAGAGTTGAGTATGGTGTTATAGCAGAATTACCATCTTTGCACACACTAATGTTTGCTGTAAATCCAGGCACAGATTCAGAACATATAAACAGACTTGTTGGGGCTCTGCACTCTCTCTCTGTTACATCTACAACCAAAAGTAAGTCAAAACATAATTTTCTCTCTACATTAAATCAAGAAGGTCTGTTTGCTACTAT…
c110925_g1_i1	2.5856	12	9	23	5	6	1	0.0262154	11.7026	1154	hypothetical protein SELMODRAFT_131456, partial [Selaginella moellendorffii]	smo:SELMODRAFT_138460 hypothetical protein	TAIR|locus:2096692 - symbol:AT3G01410 "AT3G01410" species:3702 "Arabidopsis thaliana" [GO:0003676 "nucleic acid binding" evidence=IEA] [GO:0004518 "nuclease activity" evidence=ISS] [GO:0004523 "RNA-DNA hybrid ribonuclease activity" evidence=IEA] [GO:0005737 "cytoplasm" evidence=ISM] [GO:0016740 "transferase activity" evidence=IEA] [GO:0006310 "DNA recombination" evidence=RCA] [GO:0007059 "chromos…	CAATGTACTATTTATAACATTGTACTATTAATAATATCAATAGCTATGCCATTAATAGTGATATTTTTTTCCACAAAAAAATCATAATTTCTATCCATCGACAGAAAAGAATTACATTCTTAAGTGTGTGAAACAGATTGACATAGATAATCACTAAACCTTTGCTGAAAAACAATCCCAACCTAAAACCATATTGCGAGCCCATCTTTGTCACATATGTCTGAGGGGATTGTAAACCCCTTTTCCCCACATCAGACAATAAAATACATAAAAGTGGGCAGCTTAAAAAATAATCATTGTAATTATCCACACCCTTTACATAAATGATAAAAGAAGACACACAAAAAACACAAAGGTTCTCCAGATATGAGCTGAAAGGACTGATAAAAAGGACCGGGC…
c111197_g1_i1	2.62299	27	8	12	5	4	8	0.0156265	48.1981	675	unknown [Picea sitchensis]	atr:18425015 probable protein phosphatase 2C 57	TAIR|locus:2050296 - symbol:DBP1 "AT2G25620" species:3702 "Arabidopsis thaliana" [GO:0004722 "protein serine/threonine phosphatase activity" evidence=IEA;ISS] [GO:0005737 "cytoplasm" evidence=ISM] [GO:0006470 "protein dephosphorylation" evidence=IEA] [GO:0046872 "metal ion binding" evidence=IEA] [GO:0050688 "regulation of defense response to virus" evidence=IMP] [GO:0005634 "nucleus" evidence=IDA…	GCTCTCATGAGGAAATCAAATCTACACGCAACATGATCTGCCAAAAATAGAAAAAAATTCAAAGCGCCGCAAACGGAAAATAAATAAACGGCTCCCACCGCAATGCAAAATAAATAAACGGCGGAGTGGAGTAGAAACGATAGTCGAATTGAACCGAGCCGCAGACACCTCAATGAACCAGGAGAAGAGCGAGCGAAGAGGTGCAAGAAGACAGGGATATAACCGACAATCCGAACTGTGAATCGAGCAGAGCAGATTGGTAAGCTGAAGGCATTCATGGTTTCAGAAATGATAGTGACTGATCGAGCGGTAACAGAAATGATCGTTGGCACCGACAATACGGTAGTTGGGGAGCAGCAGGAAGAGCTGAAGCCCGCTTTCGACGCCGTCGCGGAGGCA…
c111250_g1_i1	2.69213	11	45	25	9	9	10	0.0124325	17.656	330	predicted protein [Physcomitrella patens]	ppp:PHYPADRAFT_171700 hypothetical protein	.	CTTGGTTACCTTGCATCCCAGACAAATGATCCCGCTGTGAATCCTGTTCAAACTATTCCTGCTGCACCTTTGACTCCTTCTGATGAGAAAATGAACAAGGAGAGGAAGCACACTGATGGATCATACAGAGAGAATGGCCGTGTTGTTATGGATGGCTTAAATGAGTCTGGAGATTCTCAAAGGTGGAGTGGTAGGGATTCTGGAGATTCTGACAGGTTTGATGGGATGAGGGATAGCCCTACAAATATTGGGAGAGCGAACAGCGATAGGAAGAGAATCTTAGCTAGCACTCAAGATCGTGAACGAGCAGTTGCTGAAGCCAAATCATGG
c111420_g1_i1	-8.34797	303	194	257	3	62	11	1.81658e-06	16.3168	843	BnaA05g36370D [Brassica napus]	adu:107480511 ras guanine nucleotide exchange factor P	TAIR|locus:2171785 - symbol:AT5G65170 "AT5G65170" species:3702 "Arabidopsis thaliana" [GO:0003674 "molecular_function" evidence=ND] [GO:0005634 "nucleus" evidence=ISM] [GO:0008150 "biological_process" evidence=ND] Proteomes:UP000006548 EMBL:CP002688 EMBL:AB013395 InterPro:IPR008889 Pfam:PF05678 EMBL:BT011679 EMBL:BT012620 RefSeq:NP_201321.1 UniGene:At.43426 ProteinModelPortal:Q9FJP8 EnsemblPlants…	ATTATCCTCCGTCAAAATATCGATCTTCATGGCTTGAGCTCCATATCGCAAACCCTAAGAATCCCCTTCAAATTCATCGCTTGCAGTGCAGTTCTAATGGATGAACAGCTTCGGATGAATATGCAGTCTTCCAGGAATACCGATGTAGGAGGAGGAGCAGCGGGACCGGAGAAGGTATCCAAGAAGCGGTCGAGAGCCTCAAAGCGCACCCCTACAACTGTTCTGAATACAGACCCCTCCAACTTCAGAGCGATGGTGCAGCACTTCACTGGATTGCCTCCCACTGCTAGCTTCGGCTCTTCTAGTTATGGCCCTGATTTGGGCGCTGAGAACTCATTGCCAAGACCACTTCCACGACGGGTATTCATGAATCACATCCCTCTACCTACTGGTCTTGGT…
c111513_g1_i1	-3.97471	10	10	22	6	2	9	2.98374e-05	221.446	1484	PREDICTED: blue copper protein-like [Phoenix dactylifera]	pda:103713264 blue copper protein-like	TAIR|locus:2201801 - symbol:ENODL18 "AT1G08500" species:3702 "Arabidopsis thaliana" [GO:0005507 "copper ion binding" evidence=IEA;ISS] [GO:0005886 "plasma membrane" evidence=ISM] [GO:0009055 "electron carrier activity" evidence=IEA] [GO:0031225 "anchored component of membrane" evidence=TAS] InterPro:IPR003245 Pfam:PF02298 PROSITE:PS51485 EMBL:CP002684 Proteomes:UP000006548 GO:GO:0009055 GO:GO:003…	GGTACACCCACACAAACACTAGCACTTTCCATCTTTCCCTTCCGCTCTGAAAGGAAGAAATCAATCCAGAAGCAGAGCAAGAGCTGGCGATTTGTGGTGGGGGGTTTGTGGCCAAAACTGAAAATGAAAATGAGAATGGAGAAGATGAATCTCATTACACTGTGCTTATGGGCGAGTGTCGCACTGGTTCTCATGTCGGGTAAAGGGGTTGAAGCTTACAAGAACTACACGGTCGGAGACTCGCTGGGATGGTACGACAATATCATGAAGGCCAATGTCGATTACGCTAAGTGGGCTGCCGGCAAGAATTTCAGCCTGGGAGACTTCTTAATATTCAACACCGATTCGAACCATACAGTAGTTCAGACTTATAACCAGACCACTTACAAGACCTGCGAC…
c111563_g1_i1	-2.45178	70	32	54	41	30	25	0.0321437	7.3628	761	PREDICTED: kinesin-like protein KIN-8B isoform X2 [Nelumbo nucifera]	nnu:104607572 kinesin-like protein KIN-8B	TAIR|locus:2114728 - symbol:AT3G49650 "AT3G49650" species:3702 "Arabidopsis thaliana" [GO:0000070 "mitotic sister chromatid segregation" evidence=IBA] [GO:0003777 "microtubule motor activity" evidence=ISS] [GO:0005524 "ATP binding" evidence=IEA] [GO:0005871 "kinesin complex" evidence=IBA] [GO:0005874 "microtubule" evidence=IEA] [GO:0007018 "microtubule-based movement" evidence=IBA] [GO:0007019 "m…	GACAAATAATGCTGGACAAAAGCTTAGAGATGGAGCAAATATCAATCGTTCTCTACTTGCTTTAGCAAACTGCATTAATGCTTTGGGCAAGCAACAAAAGAAGGGTCTTGCATATGTACCCTACCGTAATAGCAAGCTTACAAGAATTTTAAAGGATGGTCTCAGTGGTAACTCTCGTACTGTTATGATTGCTACTGTATCACCTGCTGATGATCAGTATCATCACACTATCAACACACTGAAGTATGCTGACAGAGCCAAAGAGATTAAGACACATATACAGAAAAACATCGGTACTGTAGATAGCCACGTTGCAGATTATCAGCGTATGATTGACAATCTTCAGGTTGAGGTGTGCCAACTAAGGAAAGAATTAGCAGAGAAGGAATCTCAATTGAG…
c111781_g1_i1	2.72245	576	947	720	913	71	522	0.0380822	5.69007	462	.	.	.	CTCTTCCCTTGTTTTCCGTGCCAACAACACATTGAAGAAATAACTTACCTGCCTCGTTTTCTGTGCCAAGCATACTCGGAAATATCATACGCTGTACGGTACATCAGCCTTAAATGCTGCTGTAAATTACCTTGGGAACTGTGCTGGGAGATTTACCAATTTGCATTTTTTGGATTTGTGGAGGAGGTTTTATGGCATTATTCACACTTTCTGAGGCAAAGATCATCTATTTGGAGGCTTATTTCTGCATTAATAAACCTTTGCAAGGTAAAGGCAGCCCAAAGGAGGACAAATTAGCACATGTTCCCTTCGTTCATGGTCAAAAAGATGGAATGAAGAGGAGAACCTTGCTTAATATGAAGATGTGTGGCATGCCATTTATTGGGATATGGATTTTGG…
c111794_g1_i1	-3.27788	3	2	6	268	25	78	0.0209565	4.3468	915	.	.	.	CAAAATTTCATTATAAAATCACAATTTTTCATGACCAATCCCCTCAATTATCCACCTAAAAAACGTTTGCTAAAAATGGACTATTAGTTTTGAAACCGCCTTGGATTCCATCCACCGTCTGTACATTTTCGCCGCTGTCAGCCTCATCGATTCATTTCATGGTTTAAAGACAAGAAAAAATTATTTGCTTTCCGTGCAATTTATCACTGTCTCGTGCACGTGTATTCAGGGAAATATTAAATTCTATGTGGTCAGAAGTTGAGATGGAAGATTATACAAACCTTATGTCACTGTAAAGCCTGAGGCAAGTGGGCTCTCATGAGACGTTCGTGTGTTTTTATTGGTTTTTGTTTGTTTATGAGTTTCCACTTTACACGTGATCGGCTCTTATATTGGACT…
c111890_g1_i1	-4.15571	92	35	55	70	24	53	0.00752401	2.91665	537	hypothetical protein ANO11243_010440 [fungal sp. No.11243]	val:VDBG_03351 hypothetical protein	UNIPROTKB|Q5B9J0 - symbol:AN2790.2 "Uncharacterized protein" species:227321 "Aspergillus nidulans FGSC A4" [GO:0003674 "molecular_function" evidence=ND] [GO:0005576 "extracellular region" evidence=IDA] [GO:0008150 "biological_process" evidence=ND] InterPro:IPR015943 GO:GO:0005576 Gene3D:2.130.10.10 Proteomes:UP000000560 EMBL:BN001306 InterPro:IPR011044 SUPFAM:SSF50969 EMBL:AACD01000049 RefSeq:XP_…	CCAGATTCGAGCGCCGTCTTCGCCACCATCAAAGGGGATCCTGACACGATGAAGCTGGGTTCAATGGCTGTCTGGCCTGTCGAGAATGGCGCCATGAGCCAGGGCGAGCCAGTCGTCAGCACCTTCGACGGCATCTACGTCGACTTCGGCTTCCTCTTTACCTCTGAGACCGACATCTTTCTCTCCGACGCTAATTCTGGCGCCGCACTCCTGACTGTCGGCGAGGGATGGGAAGTTACTTTGAAAGAGCACACAGTTATCTCTGGACAGCAGGCTACCTGCTGGACCGCATGGGTTCCAGCATTGAACACCCTGTACGCCATAGATGCGGGCTACGACGGCATCTACACAATTGATCCTGCTAGTGGAAAGCAGACTGGGACGATTGATGTGCAGATC…
c112005_g1_i1	-5.38708	19	49	13	18	8	8	3.32862e-05	290.104	794	.	.	.	CGATTAACTTTATTTAAGTAATGGGTGGATGGCACTAAGCAGCTAACTCTGAGGGCTGAGCTTTGCTTCAAGCTTGACTTTGCTTCAACCCCACTGGCCGGTGTCATCTTCGATTCCTGCGCAGTCCCTCCATTATGTCTGAGAAAGAATTAAGCTGCCATGCTCGATACAGCATGGATAATCCATTGATAACGAAATCAAAGCAGAAGATATCGTATTACTGGCAGAAGACTGTGAGAGACGAAGCATGGAGTTTTTCTTATTAATGGCGAGTACTTCGAAATGAATAACATGGGCAGTCTTCATTTGAGTGATATGGTAAGCTTGAGATCAATATTTGGTATTTTTCGCTGTTTGTAATAATATTTCTTCACCTACGCTTAGATATCCGTTATTTCT…
c112051_g1_i1	3.13663	76	47	87	25	31	50	0.0198855	4.9837	866	.	.	.	CTAGGAGGTGAAGGAGTTCCAGCGTACGTTTTCTAACTTATGTTTTCTTATAATAAATTTTCAATACGCATATGTAACATTGAAATTGATGGCATGCATTTATGCTGTTATACTCACTTTTGCCTTGTATGATCTACAATATTGTAGGAAAGAGTTTTGGAACAATTATTTGGCTTTGATTACTATAAAATAATTTCCTAAAATTCGCTGCCCCTTTTCCAATTACTTTTTCATTGTTGCTGTTGTAGACTGGTCATCCTGAGTTTGTTTCAAGGTGAGAATACCTGTAGTCTACAGGTCTTGTATAAATATGCACGTCCGACCTAGGAAGTTTAAACATACAATCTGTTCTAAGCTAAAATACTTTATTTGTGTGTTTTAGTTTCACCTCGATGACAT…
c112067_g1_i1	-2.7719	1	2	2	593	1	186	0.0105617	32.8122	1705	PREDICTED: aspartyl protease family protein 2 [Nelumbo nucifera]	zju:107406132 aspartic proteinase nepenthesin-2-like	TAIR|locus:2102335 - symbol:AT3G25700 "AT3G25700" species:3702 "Arabidopsis thaliana" [GO:0004190 "aspartic-type endopeptidase activity" evidence=IEA] [GO:0005576 "extracellular region" evidence=ISM] [GO:0006508 "proteolysis" evidence=IEA] InterPro:IPR001461 PRINTS:PR00792 Proteomes:UP000006548 EMBL:CP002686 GO:GO:0004190 Gene3D:2.40.70.10 InterPro:IPR021109 PANTHER:PTHR13683 SUPFAM:SSF50630 EMBL…	GTGGGATGTCTCTGAAGTTTTTGTGCCCTTGGGGAAAATCGCCCTGCAACTCCCTGCTCCTCTGCTGTACACACCTGCCAATACCACCCACCACTACACACTTTTACCTTTCTGGACGTCAGCAATCCTCCCAATAGCTGTAAAAATAACCAACACAGCAACGATTGGGCAGAAAGGCTATATGCCTAATCCAAAACCCCCCGCCAACGAATGGCGCAAAGGCTCTAAGCCTAATCATATGGGCCACCTTCTCATATCCCAACAATAACATGGACAAACGAGAATTGATTATATTTGTTTGCAGCGGAATCCATGTACTTGTAAAACCAGCATTGCATCATATATACCACCATTCCACAAGTTTGATGGGCAGTTTCCCACAACAATAAATGGGTGGTT…
c112113_g1_i1	3.04919	293	125	141	37	84	51	0.026291	4.89359	1060	.	.	.	CTCTTCCGATCTAGTGAAGACTTAAGAGTGAAATCAAAATGGCAAAAATTAAAATGAGTTTGCCCTTGACAAGTCTATTTTCCTTTTGGGTCTGCCTGGGGGTATTGCCATTTTCTTATTTTATATTGACCTTAGTCTTTTTTAATTTTACCCCCTTTTTTGTTTTTTATTAAGATTTTGTAGGGAGACTTTGCGGGTGCCCTCCAGAGATAGCAGGGGTCTTCGGGGAGACTTTTCTTGTGCCTCCTGGGACCTCTCAAGGTACCCAAGACGTTTCCTGTCTCCAAAACATGTACCCTATTCTGGGAGACACGTCTCCCTGCTACAATGGTTTCACACCATAGTTTTGGTTAGACTAGAAAGCCTGAGGTGAATTACGGTGCACTTATTCTTCACCCT…
c112140_g1_i1	2.52174	25	24	23	18	12	14	0.00410839	35.6755	2266	.	.	.	CATACATACATATGTATATACATACATATACATATATAAGGCAAGTCATGTTTTACATAAAAGGCCATAAAGGTGGCCACCACAAACATAATTAGAGCTGGCTTAAAACATACAAAATTTATCAAAGTTTCCCTAGATCATTTGCTATAACTATATTGCCACTTGGCAATAAAAAAACAAATATCAAGTGTAAAAGAAGATTGCCTTTAAGGCACAAAAATACATATAGCTAAACATCAAAGAAATTAGATATCGCAGTAGTTGGAATTAGACCCACATTAGGTGGAGGGTCACCTTTATCCTTGTTGGAGGTCCACTACCCATTGTTCATTGACTCCATGTTAGGTACATTGACCTCCCAACCATTCTTAGGTTGCTTCTTGGAATAATTTGTTAGGT…
c112718_g1_i1	-3.2514	3	2	5	113	42	60	0.00131126	14.0447	661	unknown [Picea sitchensis]	adu:107471357 ABC transporter G family member 22-like	TAIR|locus:2144133 - symbol:ABCG22 "AT5G06530" species:3702 "Arabidopsis thaliana" [GO:0005524 "ATP binding" evidence=IEA] [GO:0005739 "mitochondrion" evidence=ISM] [GO:0016021 "integral component of membrane" evidence=IEA] [GO:0016887 "ATPase activity" evidence=IEA] [GO:0042626 "ATPase activity, coupled to transmembrane movement of substances" evidence=ISS] [GO:0005886 "plasma membrane" evidence…	TGCTGAACATACAAGAGCCATTCATATAGATTATATCAAAAGTTAAAACAGAAACCTGTAAGCATTCGTTACATCAATTTTATTATAAAGAAACCACTATGATTGTTAGAAGTTAAATCGATGCAAGGCCAATTGCATATGGCAAAAACCCATTCTAATATCGTGCTTACATCCAAGATGCAGGAGCCATCTATATAGTATATAGCTTATCGATATCCTATCTAGAAGCAAAACCCAATTTGAGACTTGTAACATGCAACTTATGAATAAAGAGGAAGAGGATGAAGTGACCTGTGTTTCAAGGTCTTTGAGTAAGGCTGGTCATTGTAGGTGATGCTACCAGAGACATTGTGTTGGATTCTTCCAGCTAACAGATTAATAAGAGTAGTTTTTCCACTT…
c112742_g1_i1	-2.17031	156	126	197	4	34	66	0.00572474	1371.57	1161	unknown [Picea sitchensis]	nnu:104604044 30S ribosomal protein S6 alpha, chloroplastic	TAIR|locus:2019489 - symbol:AT1G64510 "AT1G64510" species:3702 "Arabidopsis thaliana" [GO:0003735 "structural constituent of ribosome" evidence=ISS;IBA] [GO:0005840 "ribosome" evidence=IEA;ISS] [GO:0006412 "translation" evidence=IEA;ISS] [GO:0009507 "chloroplast" evidence=ISM;IDA] [GO:0042254 "ribosome biogenesis" evidence=ISS] [GO:0070181 "small ribosomal subunit rRNA binding" evidence=IBA] [GO:…	GGTTCATATTGGTTGGCTCACGACGTAATTGTTTACTCGGGGAGGATTTCGCTACTAAACATATTGTGAATGTGTTTTCTTGTTTATTAGTGATTTGATGGATATTTTTTCCAGAGTTACGAGTAACATTTCACTGATCATGTCCACAACAAAGGAATGAACGAAGTGAAGGACAACCTTATCCTATTACAGACACAAGGCAACTAAGGTGACTTGCGAGCACAAGCTATCGAAAATGGCGGTCTCTTCAGTCGGTCACCCTATAGGTTCCTCGTATTCCCTCCTCAGTCCTCCCCTTCTACGCTTTCCCATCGCGGGAAGGCTGCAATTTGGCGGCGTAACAATTCCCAAAATATGCAGATTCGAGAAGTTGAAGTCCAACCCAGTCCCAACTGTGTG…
c112912_g1_i1	2.37774	582	221	196	408	119	236	0.0368647	12.3952	871	.	.	.	GAGAGATGAAAACAGTAGGCAAGGTATGCAAGCATTCTTCATTGATTTTGTCTTTAACGTCTCTTTTGTATAGTTACTATTAAGCAGCATAGTTCTTAGATTAATCTTTTCATGTAGACTGCAGGCTTTATTTTTATTTTTTTTGTAAATAAGAGTGTAAACCTTCTATTATCAGTAAAACCAGAAAAAACATTATGCTAGAGCAAGCTTGCCTGCAATGCAGGAAACCAAGCTGCCTCTAGTTAAAGGAGTTCAAGTTCAAAAAAGTCTACAGCCTGCCCCTCGGAGACAACAGGCTGAAGAACAATGTCTGAGTAGTTTGAATGTCCATGGTGCCCTTGTTCAAAATGACAAAACTAGTATTGTTCTGATGACTAAAAACAGGCTTGAAGCCCTCCA…
c112976_g1_i1	3.19746	1354	1090	1391	197	541	125	0.00827408	11.5197	610	gag-pol polyprotein, partial [Nassella trichotoma]	thj:104800054 uncharacterized LOC104800054	SGD|S000007347 - symbol:YGR109W-B "Retrotransposon TYA Gag and TYB Pol genes" species:559292 "Saccharomyces cerevisiae S288c" [GO:0071897 "DNA biosynthetic process" evidence=IEA] [GO:0000943 "retrotransposon nucleocapsid" evidence=ISS] [GO:0003676 "nucleic acid binding" evidence=IEA] [GO:0008270 "zinc ion binding" evidence=IEA] [GO:0015074 "DNA integration" evidence=IEA] [GO:0090305 "nucleic acid…	CTCTTTAGACTTTGATGATGTTTTATTTGTTCCAAGTCTCAGAATGATTTTTCTTTCAGTTTTGGTTATGGAGGAGAAAGGCTTTGCAGGACGTTCAAACCTATGTCCTCACCTCTTCATCCTTGAAATCTCCTTCTTTTCTCTCGAGTAATGAGGTTGTTCGTCAGGTTAGTTAAAACAAATGTGTTTTGCTATGTCTGGTGCACCCCATCAAACTGGATAGTCCCACTCAGTCCATCCCCCCCTCAATACGTCCCCATTACTTTTTGAGGATGTTGATTTCTTTGCTCCTCCAACAACACTACCTCCCTCTTGTCCCATTGAACACACCATTGACCTGAGCCCTGGTGCGTCATTACCCAATGCTTCATCTTATCACCTCGCTCCTCGTGGGGCTAA…
c113037_g2_i1	2.08092	1	1	2	103	9	123	0.0484721	44.6757	711	unknown [Picea sitchensis]	nnu:104588305 B-cell receptor-associated protein 31-like	TAIR|locus:1005716776 - symbol:AT1G11905 "AT1G11905" species:3702 "Arabidopsis thaliana" [GO:0003674 "molecular_function" evidence=ND] [GO:0005737 "cytoplasm" evidence=ISM] [GO:0005783 "endoplasmic reticulum" evidence=IEA;IDA] [GO:0006886 "intracellular protein transport" evidence=IEA] [GO:0016021 "integral component of membrane" evidence=IEA] InterPro:IPR008417 GO:GO:0005783 GO:GO:0016021 EMBL:C…	TCGCTTACTGGAGGACAATCAAAATCTTCGAAGCCAGTTAGCATCATTTGATCGAAAGTTTTCACGTTCTGATAGCAAGAAGAATACATGAAGAGCATCCTTCATCTTATCAAGATCATTATTGGCTTTTCTCGAGACACATCTTGGAATCCTACATAGTATGTCAAACTTTTGTCAAGCATGTTTATAGCAATTCTATGTATCTCTTTATATGTTTGACAGTAAGTGTGGACTGGATCATCTTAATCAAATTGTAAGCATGCTTTACAACCATATATGGTCCTTTGCCTCTTTCCAAATAAAATTCGTATAATTTTGACAAGGCTGTGGGGAAACTGCTGTCTCAAATCAAGTTTGAAATTCATAGCAGAGCTCCCAGGTAATTTTGTTTTGCATATA…
c113118_g1_i2	-2.36222	34	24	45	45	3	22	0.0385697	9.65909	697	unknown [Picea sitchensis]	atr:18436487 CDPK-related kinase 3 isoform X1	TAIR|locus:2152876 - symbol:AT5G24430 "AT5G24430" species:3702 "Arabidopsis thaliana" [GO:0004683 "calmodulin-dependent protein kinase activity" evidence=IBA] [GO:0004723 "calcium-dependent protein serine/threonine phosphatase activity" evidence=ISS] [GO:0005509 "calcium ion binding" evidence=ISS] [GO:0005516 "calmodulin binding" evidence=IBA] [GO:0005634 "nucleus" evidence=IBA] [GO:0005737 "cyto…	TCCGATCTGGCCATGAAGGAATCCAAAGTTCTGGATATACTAAATTCAATGAATCTAATTGCTTTCAGAAAAATGAACTTTGAGGAGTTCTGTGCTGCGGCAACAAGTGTATATCAACTAGAAGCCCTTGATCATTGGGAAGAAGTCGCACGGTCTGCATATGGATTCTTTGAACAACAAGGCAATAGAGTTATTTCAGTTGAAGAGTTGGCTCAGGAGTTGAACCTCGGGCCAACTGTCTATGTAACTTTGCATGATTGGATTAGGCACACAGATGGGAAACTCAACTTTTTTGGCTTCACTAAATTTCTACATGGTGTTACGCTGCGATCAAAATGCTAGTTATTTAACATTTGTAATTTTTTAATTTAAATATAGACAACTTTGGTGGCCCTTTCC…
c113125_g1_i1	-3.15526	19	8	12	578	51	286	0.00442932	92.5693	1828	.	.	.	ATCGCTACGGGAAAGGTATAACCAACTTCTGGGGTACCGGGGCCAATTTGGATGAGGAGCGTTAAGTCACTCGCCCCAGGTAGTGTCTCGGGCGCGGGTCAAGAGCTTCGAAGGAATCCCATTGGGTAGTAAGTAAATGGGGTGACATGCTGCGGGTGGTGAAATGGAAAGAAAGGCAGCAAGTATTATTGCATTAAGTTGGTCAAGACTAACGTACCCTAGGTCAATCGACGGGGGACCAAGATAAATCCCCAATGGAACAGGGAGGCGCGAAGCCGCTTCGAAGGAACCATTGGAGATTGGAAGATCATACCCATTTTTTCAATGTGGGTGCGTGCATGGAAAGGCTCCTGGGATTATAGATGAACGAACCTTTCAAATTTATATTATACGATATTA…
c113162_g1_i1	3.11967	120	93	84	110	59	44	0.0162022	7.86155	992	.	.	.	CTTCCTGAAGCTGTCAAAACAACAACAAATATGTGGGTAAGAAAGGGGTAAGAAATATTTCATTATCGGAATTAAATAGTAAAGTCAAGTAACTATCTCACCATCACGAGTGTCAATATTCTATCCATGGAAGAAATAAAATGTCGAGCAACTACCTAATCACCACTTAACGCATCCCTTCTCTCTAGATTGTTATTTTTATCTTTTCTCGTGCATGAGTTGTAGAAATGTTTGTTAAGTTAAGATCGAGTTTTTCCAGAGCAAGGATTCTCTACCGTTATCTACAGAGTGAGATGTAGTTTCATTGTGAAACCTTTTCAGTGTCTTATGGCAGACACCATGTTGGCAGACTATGATTTCTTCAAAACATTCATGTTTTAAAAGATGGAAAAGCTGTGA…
c113372_g1_i1	-2.42221	303902	310180	272194	31013	122767	54614	0.00540392	72.8766	2657	rop guanine nucleotide exchange factor 1 [Amborella trichopoda]	atr:18424229 rop guanine nucleotide exchange factor 1	TAIR|locus:2121828 - symbol:ROPGEF1 "ROP (rho of plants) guanine nucleotide exchange factor 1" species:3702 "Arabidopsis thaliana" [GO:0005634 "nucleus" evidence=ISM] [GO:0005829 "cytosol" evidence=IEA] [GO:0005089 "Rho guanyl-nucleotide exchange factor activity" evidence=IDA] [GO:0009860 "pollen tube growth" evidence=IMP] [GO:0016324 "apical plasma membrane" evidence=IDA] [GO:0005515 "protein bi…	ATGAGATTTGCGGTTTTGTGATGGCGCTGGATGCGAGGCGAGTAGAGGAGAAAAAAGTGTGTAAAATCGAAGCCCTGCCCGCATTGATTGAAGGTTGAACCCGCGACCTGCTCTCCTCTGCGGTGTTATGATTATGATAATGATGATGGTAGCAGCAGCAGAAGACGAGCAAAAGCAGAGCGAACGTGGGACAGCGCAGCCATGGCCACAGCCAGGCCAGGCCAGGCCTAACTGTACGCTTTCAGCTTTTAAAGAATCAAGATAAAAGAGCCTGTAGTGCTTATGTAGCGAGCAGAAGAAGAGGATCGGGAGATTGATCGGCGATTGGAATGGAAAATAATAATAATAGCGGTATTGTTTCATCTTCTTCTTCTTCTGAAGAAGAAGCGTTTGAGAGGC…
c113388_g1_i1	-2.09953	35	31	19	1	10	6	0.0135531	1463.45	1529	unknown [Picea sitchensis]	nnu:104605428 30S ribosomal protein S31, chloroplastic	TAIR|locus:2042882 - symbol:PSRP4 "AT2G38140" species:3702 "Arabidopsis thaliana" [GO:0005840 "ribosome" evidence=IEA] [GO:0009507 "chloroplast" evidence=ISM;IDA] [GO:0009570 "chloroplast stroma" evidence=IDA] [GO:0009941 "chloroplast envelope" evidence=IDA] [GO:0032544 "plastid translation" evidence=IMP] Proteomes:UP000006548 GO:GO:0009507 EMBL:CP002685 GO:GO:0009570 GO:GO:0009941 GO:GO:0005840 …	GTTGAAATTCAAGGTATTATTTATTCGAAAACACATAAATAAAACCTTTTAGTCCAACCTTTTGCCATCATCCTTAAACACCCATAAACGAAAATGAAAATTAAAGTACAATCAACAATTTTATGGATTGTTTGGCACCATTTATCGTCCACAGACTTAAATCTAAGCGCTCGTCCGTCTCTCTGTTTTTCTTATCCTGTTGGTGCGTTCACGTCAATGGCTCTGATGGCAACAGCACCCATGTTTGGGCAGTGCTTTCTGCTCCATTCCTCCATTTCAGGTCAGCCATTAAGCGGGCCTTCACCTAACACAACGGTTTCCCTGTCCATTGCTCCACCAAAACAATGTTACCGAACAGTTTACTGTGGCAGAGGTGATAGGAGGACTGCAAAGGGCAAA…
c113443_g1_i1	-4.94618	1	2	2	259	69	11	0.000344777	7.33453	436	.	.	.	CTTGTCCCAAAGATTTCGTGATGGGAAAGGATTGGCTTCCTAAACACTCATGGAAGATTTTTGGCTCTTTCATCTGCAAAGGGTCAGACTTGAGTTCCATTCTTTTCATGTTTTCGATTGATGGATTGGCTACAACTTGTTGCCTATGTGGCTTCTAACATCCACAAATTGAAGCTCAAACCCTTCGAGAAAATTCTATCATATCTGGCTGCCTGTTCTTTGCAATTTGAAACCCAGGTCCCTTCAGGCTTTCCAGTTATGAAGTCCTTACTGATTTATCTATGTGGTTACCCGCTATGAGCAATTTGCATTCAGATATTTTAAACTTTCTAGGTATGATATCATAGTTGGAAAATTGAGAACAATATACACATAGATCTTGTCAGGTATTGTCCAGAG…
c113486_g1_i1	2.68976	4	9	4	686	7	732	0.0222256	255.08	479	unknown [Picea sitchensis]	atr:18439280 glutamate decarboxylase-like	TAIR|locus:2089779 - symbol:GAD5 "AT3G17760" species:3702 "Arabidopsis thaliana" [GO:0004351 "glutamate decarboxylase activity" evidence=IEA] [GO:0005516 "calmodulin binding" evidence=IEA;ISS] [GO:0006536 "glutamate metabolic process" evidence=IEA] [GO:0030170 "pyridoxal phosphate binding" evidence=IEA] [GO:0009506 "plasmodesma" evidence=IDA] InterPro:IPR002129 InterPro:IPR010107 InterPro:IPR0154…	ATCAAATTCTCCTTCACTACTTTGATGATTTGAGGATGAAGGGCTTCTAAATCCTGCAAAACCTGCTCAATATTCTGAGCCAGTCGTTCTGCCAGAGACCTGCTGAAGTCCTCCCTAACAACGACGCGTAATAGCAAGACATGCTGAGCATCGGGAGCCATTGTATAAGCTGGAACAACCCAGCCGAACTTCCTCAAATGATCGGCGATCTCGTATTCATCGTGTTGAAGGCTCTTGTCCTTCAGCGAGAATGCAACCACAGGCACGCCCACGTCTTTCGATAGTATGTTGAAACGTCCAGTCTTTTCCAGGATTTCTGTCAGATATCTGGCATTCGCTCTGCAATTCTCCATAACCAATTTGTATCCCTGCATTATCGCACAGTAATTTTAAGTCCAT…
c113551_g1_i1	3.45447	155	58	138	2412	487	3942	0.00889443	7.41089	1197	reverse transcriptase [Tetraodon nigroviridis]	lcm:102352108 insulin-like growth factor-binding protein 1	.	TCATTACTTCCGGGCAAAGTATTTCCTTTGACCTACCCTTGAACTCTAGGTACTTGTATTAGGCAGCCTAAAGCATAAGCTGCAATTACATACACCAAAGCCAATGGGAACATTCCCTAATAGACCCGCGCATAACAATATTGTTGGTTGGTCGCCCACTATCCTGTGCCTTTGCAGATGCTTTAATAAACAGAATGTTCACTAATTTTCCAAACTTTTGGCCAAACACAAGCCCTGTTATCATGTCTAAAAATAAAATTTCATTCTATTCCGTTGTAGGCTTTATGGTAATCAAGTTCAAGGAACAGAGCTTTCTAATGAGTTTCTCTAGCCCTCTCAATTGCTTTCCACGATGACACCATGTTATCCAATAATTATTCGCCCTTCACAAATACAGCG…
c113563_g1_i1	-2.53204	4	6	9	350	9	985	0.0156125	468.769	1750	unknown [Picea sitchensis]	pvu:PHAVU_007G113800g hypothetical protein	TAIR|locus:2159823 - symbol:AT5G38520 species:3702 "Arabidopsis thaliana" [GO:0009507 "chloroplast" evidence=ISM;IDA] [GO:0016787 "hydrolase activity" evidence=IEA;ISS] [GO:0009941 "chloroplast envelope" evidence=IDA] [GO:0009534 "chloroplast thylakoid" evidence=IDA] [GO:0006364 "rRNA processing" evidence=RCA] [GO:0009657 "plastid organization" evidence=RCA] [GO:0010207 "photosystem II assembly" …	GTGAAATTCCGACTATTTGTTCATAAAAACGTCACAGGATAGAGGCGAGGATGTTGTTAACTTCATCATGTTCCCTGCTGCCCGCGCCGGTTCCTCGATTTCATCATGGCCTTTCATGCTTTTCGATGCACCAATTTAATAGATTGCCTTTATCTGTTACACGCGCGTACTTGACACGGTTGAAATGTTTTGATTCTGTTTACGAGGAAGCATCAATATGTTATAGAAAAAAGAGAAGCAGCAGTAAGTGTTTTGCATCATCATCATCATCGGGTGGCAATGTTGATGAAACTGGTGGGAGTTGCATCGGGAAGGAACTGGAGGCAATATACGCAAGGTGTAGAAGCTGGGAATGGAAAGGCTATAAGATTAACTATGTTGTTGAAGGAGATGGAAGGG…
c113616_g1_i1	2.64076	6	2	2	142	18	241	0.0278484	8.47195	1353	.	.	.	ATTTTTTAATATTTTGATTTATAAACATGGATGTTGGTAGTTACACATCTCATCCATATTCCATATTGGGTCGATATAGCCATTTGTCACATCAGTGTGTTAGGCATGGACATTACACATTTTCCTCATGCTGGGCTGTAGAATGAACCTCACTTCTCTCGGTGCAATGATTCCACATGTTTTCATTGATCATTCATTTTTTGTCAGAAAGGTTTTTTTCGATAAATGCATCATTGAAGCCTTATTTTGAACTTAGAATTGGTGATCTTAATCTTGTATTGGTATTACGGCTTGCCTCCTAATATAAAAGGTATTATTTGTTCAGTTGGGGTATGAGGCATTTCAATTGGTCACCACCTTCAATAGTCAACAATTATATTAGTTGATCTGGGGTATATA…
c113834_g1_i1	3.35206	26	19	33	19	13	17	0.00540174	13.1545	292	.	.	FB|FBgn0053554 - symbol:Nipped-A "Nipped-A" species:7227 "Drosophila melanogaster" [GO:0004672 "protein kinase activity" evidence=NAS] [GO:0000124 "SAGA complex" evidence=IDA;NAS] [GO:0000123 "histone acetyltransferase complex" evidence=IDA;IPI] [GO:0006355 "regulation of transcription, DNA-templated" evidence=IDA] [GO:0016773 "phosphotransferase activity, alcohol group as acceptor" evidence=IEA]…	TGCAGCTGGCTTTTGTTGGGGAGGTGAGAACTGCTTCCACTGCTTCCCTCCGTGAATAGTGATTATGAAAATTAGACTGGATTTCAAACATGCCATACATCATGATGGACTATGTGCGCACAAAGAGCCTGTATAGAAGTTCATTTGTAAGATCCTTGATGCTATGAAATTAGACAGTGCTCTTCAGAATGCTTAAGAACAGACACCGATATGTGCATGGGTGTAGTAACTCTACTGAAGAACTTAAACTTCTCTTAATCACGATGGCAGCCAAGGTCGTAGTGGAGCTAGC
c113928_g1_i1	3.26561	54	16	38	28	17	10	0.0103283	12.7294	1393	.	.	.	GCAACATATTCTGAATTCTGTGCCTATTCATAAAATATATGCTTGTGTATTTTGACGAGCCCGTCTCGATAGTTTGGCACTGTAAGTTAAACCTTCTGGTTTTTGTGTGCATCTTACATATTTCTTATTATGTTGTTAGATGTTGTTCTTCTTATGTTCCAGTTTATGTCTAAAGCTTAAGTTTGGAATCCCACAACCTCCTATACTAAATGAGAGTCACTGCCCTGCAACAAAGGCTATAGAACAAAATATGTTCTCTTATTACTATTCCCCGTAAGTTAGTTACATAAAGACTAAGATCAGTAATAGGCCCCCATCCACATGAAACGGTCTTGCAGAGGCAAATTTGCCCACGATAGGCAAGCATGTCATAGGCAGGAATCGAACCCTTGCTTTAAC…
c113965_g2_i1	2.27326	57	47	54	93	14	38	0.0379717	10.9912	1325	.	.	.	AAGCTTGCATTTGGTCGATATAAGGAATATGCATTTCCTTGATAAGGATTCTTACCGCATCCTTGGTGGGGATACGTATAAATCCTTGTTGAGAATTTTATTTACCTCCACCTTAGGGTTATTGAGCTCTAGATCCTTGATCGATCCCTGGTGTTTGGGGTTGTTGGGTTGTTTGAGTCTGTTGAAAGTCGAGACTATAAAGGCCTTGTTTAGGGTTTAAGTGCTTATGATGTTTATACTTGTGTAGAAGGTGTGGAGATCATAACATGAGTTTTCACTAAGAATTTGGATTAAAGACACGAGATGTCACCGAGGAGGGTCAAAAGTTGTTGAAAAATGAGTATCTAATGTAGCAATTGAAACTGCTAAAGGATTGTTGTGAGGATATGGTATAGTTGT…
c114093_g1_i1	-3.91849	2445	1417	2012	1514	1268	1069	0.000188771	50.3529	755	.	.	.	CTTAGGCCAAAACTAAGCGCAAGTGCTAACTCACTATACTTTTCTCGTCTCATCAATTTACGCTGCCAAATGTTTGTTGCAATGAACAGGTGGAGTTTGTACATATACAGAGCTCGATTTTTAGTTTCTTGCAGGTGTCAGGTGCATTATAGAGGTGTCCATTTAATCAGGAGTTTGGAGATTTAAAATGCGCAGGTGTTGAAAGATGACTTCTAAAAGGTAATGCAAAGGATCTAAACGGTTCAGAAACTCAACAAACCCTTATCGACATTTGATGGGATCGGTGAAGTCTCAATCCTCGAGGTATTTTCTTGAAAATGATGATAGTGGGTCGAAACTCAGGAGCGGGCTTTCATGCATTCAACAATGACAGAAGCTCAGAACAGGATGAACTAAAAT…
c114114_g1_i1	-2.95516	500	216	328	80	108	268	0.0407295	3.14782	541	hypothetical protein DOTSEDRAFT_68813 [Dothistroma septosporum NZE10]	ztr:MYCGRDRAFT_65942 hypothetical protein	ASPGD|ASPL0000303778 - symbol:AO090701000401 species:5062 "Aspergillus oryzae" [GO:0046983 "protein dimerization activity" evidence=IEA] InterPro:IPR011598 Pfam:PF00010 PROSITE:PS50888 SMART:SM00353 Proteomes:UP000006564 GO:GO:0003677 Gene3D:4.10.280.10 SUPFAM:SSF47459 EMBL:AP007164 OrthoDB:EOG72RN6J InterPro:IPR019006 Pfam:PF09427 HOGENOM:HOG000185887 OMA:RQAWLTS RefSeq:XP_001823246.1 ProteinMod…	AAGCTAAACAAAGCCACGGTCATGGCGAAGGCCACTGAGTATATCAAGCATTTGGAAAAGCGCAACAAAACCATGGCAGACGAAATGGCCGAGCTCAAAGCACAGCTATCCAAGGTTGAGGCTGCGATTGGCAAATCCAAGGACAGATCAACCAGTAACAGCCCTACTTCGACAGATACCTCGCGGTCGCGGCAAGCATCATCAGCGTCACAGTCAGGCACCTCGAATTTTCTCAACGTTCCACAGGACCAATCGAGATATGGCCAGGCAGGAGTCCAACAGCAATACGTGCAACCGCAAGGACAGCCCACTTACGCCAGAGCACCCAACGCCCCCGTCGAAGCACAGAATCAACCACAGTTTGTCAATGGTCGAGGTGGCGGGTTCATGAACAAGATG…
c114131_g1_i1	-4.34038	19	3	2	1221	9	947	0.00251184	1209.72	957	unknown [Picea sitchensis]	egu:105038353 abscisic stress-ripening protein 2-like	.	CTCACCGAACGTTATGCTTTCAATAGTTGTCAAAGGAAGAAAAGGTTGTGGAACTTTTCCCAGAGATTGAAACTTGGTCATGTGGTCGCACCGGCCGTTTGGTAACTGTCCATTCTCTTCGGCGTCAGCGCGGTTTCCACAGGCTATATAGAAAACACCTGTCTCCCTAACCTCCCCTTATCTGCTCAGCCTTTTCCCCTTATCTGCTCAGCCATTTCTTCAGTATTGTGAAGGTGTAGAAGTCAGTCTGTGCCGTTACATTATACTAAAATCCAATTCAATTCTTTAATTCTGTTTGAAATTTCCGAAAAGATGTCTGAGAAGAAACATGAACACCACCATCAAATGGAAAGGGAGAACCAGGACACTGCCTCTCGGGTTGTTTACTCTGATAAAACA…
c114294_g1_i1	-2.77135	4	14	13	1	3	2	5.9162e-05	241.956	1645	unknown [Picea sitchensis]	atr:18437810 reticulon-like protein B12	TAIR|locus:2080315 - symbol:AT3G54120 "AT3G54120" species:3702 "Arabidopsis thaliana" [GO:0003674 "molecular_function" evidence=ND] [GO:0005783 "endoplasmic reticulum" evidence=ISS] [GO:0005789 "endoplasmic reticulum membrane" evidence=IEA] [GO:0008150 "biological_process" evidence=ND] [GO:0012505 "endomembrane system" evidence=IBA] [GO:0016021 "integral component of membrane" evidence=IEA] Inter…	AAGGATTCCAATTTATTCGGTCGGCACAACTTTCTAGGAGAGGTTGACGACACCATGCTTGCCCTACAAATTTCGATTTAAAAATCTCTCGAAATTTTATTAAATTCACAACCAAGGACGGTGAAATCTCTTCTCAAATATGATCCGAGTATAATCCAACTAATAATAACAGGAGGGCAGAGGGAGACAACATGAAATCTCGCCAACCAGCCACATTCTGCTTTCGAAGTTAAATACGATGTCATCCCTTTACTTTTTATTCGATTTCGGTAGAGCTGTCGGATTTTCGTATATTGTAGAAAGCAAAAGAGGAAAGGAAAAGCAAAAACATGGTATCGCAACTTTATGATAAAAGAGGAGACTCCTAATATTCGAGTGATCTACGGCCATAGATCGTGA…
c114338_g1_i1	-2.27361	154	179	142	249	67	54	0.0440526	18.669	562	.	.	.	CATCATCGGGTAAACCAGTCAAGGTTGGTAAGAATCCCTGTAAGAATCTAAAATAATATATACCCATTTACAGAAAATGCCTAGATTGGGTCCTCTGTTATATGTTTGTTGTTTTTGCAATGGCTTTTAGAATGTATATCCTCACTGTATCATGTATATGTTTAAACCTAATGATATACACTCTCGAAAAAACTGTATGTTGTGGATACCTGCATGGAGGATACCCAGGGAAAAATTGTGGTTCAGATGACTATATATATATAACACTAGTTTGATATGCCTCTCAAGATGTATATTTTGATTTCTAATTTGTTTAAATTAGAGATGTACAGCCTCCAGCTCTGCAACTTTGAAGTGCATATCAAAACCTATCTACATAAGTTTATGTTAGTTTTATAT…
c114388_g1_i1	2.5062	41	32	68	23	25	10	0.0115965	1052.42	2002	unknown [Picea sitchensis]	ppp:PHYPADRAFT_104545 hypothetical protein	TAIR|locus:2095279 - symbol:AT3G09030 "AT3G09030" species:3702 "Arabidopsis thaliana" [GO:0005249 "voltage-gated potassium channel activity" evidence=ISS] [GO:0005634 "nucleus" evidence=ISM] [GO:0006813 "potassium ion transport" evidence=ISS] [GO:0008076 "voltage-gated potassium channel complex" evidence=ISS] [GO:0016020 "membrane" evidence=ISS] [GO:0016567 "protein ubiquitination" evidence=IEA] …	GTGCAAAACACGGCCGCCTTCTCCAATATGGATAGGGATGACAAATTAGTCAACAATGTACTATTTCCAGGAAGTCTGCTTACACACGTCTTTCAACTTTAAAACCTCGGTCGATCCTCTGGTTGATTCATTTCCTTTTGATCTTCCCCACCTCCATCGATTCGCAGAAATATAAAACACTTTGTTCATCAGTCAATCCATCAAGAAAGCCATGAACGGCCTAGCAGCAGACGGCCCACGGGTCCGGGGATCAAATCGAAGAGTGAAGCTCGATGTTGGAGGCAAGATCTTCGAAACCACGACTTCGACCCTCCAATCCGCAGGGAAAACCTCCCTGCTCGCCCGTTCGGCTGTGTCCACCGAGTCCGCTGAAATCTTTTTCGACAGAGATCCGCAGCT…
c114391_g1_i1	-2.5306	14	9	6	558	25	596	0.00151388	949.076	1562	unknown [Picea sitchensis]	vvi:100244293 putative pterin-4-alpha-carbinolamine dehydratase	TAIR|locus:2176182 - symbol:AT5G51110 "AT5G51110" species:3702 "Arabidopsis thaliana" [GO:0006729 "tetrahydrobiopterin biosynthetic process" evidence=IEA] [GO:0008124 "4-alpha-hydroxytetrahydrobiopterin dehydratase activity" evidence=IEA] [GO:0009507 "chloroplast" evidence=ISM;IDA] [GO:0006098 "pentose-phosphate shunt" evidence=RCA] [GO:0006364 "rRNA processing" evidence=RCA] [GO:0009073 "aromati…	ATTTTTCTTACCGTGAATTGGAGGTTTGCATTCGTTGTGTCTACATGGCCTGCGGATTGCATTTTCGAACATTCACGACTTGTAATGTTTCTTATCATCCTGAATTATGGATAAGGGCATCAACCCTCCAAATAAATGAAGTGCTGATCTCAAATTTGGCCACACAATCTGTCGTATTTGGTTATAAAACAATACATTTTGGATATCTTTCTGTTACAAAGAGCAAAAAGTAGACTGGTTTCAACCTCTTGATGGTCTTATGCAAAGGTGGGCGAATCAGCAAGAATTGGATATGGCTGCTACAGTCTTCTGCTCTGAAATTTCGTGCTCTGTTAATAATAAGTCCTCCCTCCATCTTAATCCTTCGGCAGCCAGCAAGGTCGTGGGAAGGCATAAGGC…
c114494_g1_i1	-2.9007	281	195	281	69	128	44	0.0420063	2.78032	518	hypothetical protein MYCFIDRAFT_213244 [Pseudocercospora fijiensis CIRAD86]	pfj:MYCFIDRAFT_213244 hypothetical protein	ASPGD|ASPL0000343695 - symbol:AO090003000180 species:5062 "Aspergillus oryzae" [GO:0016627 "oxidoreductase activity, acting on the CH-CH group of donors" evidence=IEA] [GO:0016021 "integral component of membrane" evidence=IEA] [GO:0006784 "heme a biosynthetic process" evidence=IEA] InterPro:IPR003780 InterPro:IPR023754 Pfam:PF02628 GO:GO:0016021 Proteomes:UP000006564 GO:GO:0006784 EMBL:AP007155 G…	AGAGGAGTTCGCGAGATACAAGCTGAGTCCAGAATTCAAACAACTGAACAGCCATATGGATGTGAACGACTTCAAGCAGATCTACTGGATGGAATGGGGACATAGGCTGTGGGGCAGAGTCGTCGGAGTCACCTTCCTCCTACCTACAGGATACTTCATCATCAGGAGAAAAGTCGATCCGAGGATGGCATTGCGACTAGTCGGGATATGTGGGCTTATTGGATTCCAAGGCTTTATCGGATGGTGGATGGTCAAGAGTGGGTTGAAAGATGATCTGTTCGAGCAAGGAAAACACCCCCGGGTCAGCCAGTACCGCTTGACGGCGCACTTGGGAACAGCGTTCGTCGCATACCTATGCATGCTGTGGAACGGCATGCGCATCTTGCAAGAGCATCGCTT…
c114504_g1_i1	-2.80532	377	152	422	149	168	87	0.000217021	3348.91	2189	unknown [Picea sitchensis]	egu:105044437 inner membrane protein PPF-1, chloroplastic	TAIR|locus:2053230 - symbol:ALB3 "ALBINO 3" species:3702 "Arabidopsis thaliana" [GO:0005886 "plasma membrane" evidence=ISM] [GO:0009507 "chloroplast" evidence=ISM;IDA] [GO:0016021 "integral component of membrane" evidence=IEA] [GO:0051205 "protein insertion into membrane" evidence=IEA] [GO:0009535 "chloroplast thylakoid membrane" evidence=IDA] [GO:0015450 "P-P-bond-hydrolysis-driven protein trans…	CTTAAGCCGAACCAACGATAAATTATGACGGCAATTTGGATGCATTAAGCGTCGACGAGTATGATACGGATAATTCCTACGAGACTTGAATGGTCCTCCGAGTACCTCCTTTTCTTCTATCTCTTTCTCCTCTGCAACATCTGGCTTGGGGAGGTGTGGTGACATAACCAAGAAACAAAAATGTCTATGGCTACGGCAAACATTTCGCCTTGCCTGCCACTCTTGCACCAGCGAGCCTCGATCCGCAGACCTTCACATTCTTCCTTTTTTACACCAAGACGTCCTCTGTTCGGGTCTCGTCGGGTGAAGGTTAAGGTTCGTTTCAGCTTGCAGCAGTTGCCGCCCCCTGACCAGCTGGATGCCTATGTCGACATTCCGGGGCTTGTGAGCAGGGCGGAG…
c114582_g1_i1	2.62858	74	35	66	83	27	21	0.0308757	8.32799	430	.	.	.	AAGAATCCAGAGGTTTCTTTACAAGCAGCAGAACTAGAGTTCAAATCCCGCCGCAGTCAATTCTCCGGACTAGGCTTCACATTGACTCCCCGAGAAGAAGTCACACCGTCAAATCCGCCGGACGCCTGGTTCACCCCATGATCGATTCCCGTAGGAAATCTCTGCTCGCTGCGAACGCAGACGCATTGTAGTAGGAGCACCAGGACAACAAATCGCTTCATTATGAATTCGTCGTTTCTCTACTCAGATCTGTGAATTGCAAGAATTTATTTGTGAAGATCTTTTCTTTTATATTCAGTTTCTGTTAAAGATCCCAAGAAAAGTCCTTCGTGTTTCCTACATTTACAATTCCGAGTTGCCCGGCATGAACATAGGTGACGGAGGTGGTAAAGGTGTGGA…
c114661_g2_i1	3.69073	74	24	26	53	9	15	0.00407035	273.559	2079	hypothetical protein SETIT_006240mg [Setaria italica]	sita:101771353 3-ketoacyl-CoA synthase 11-like	TAIR|locus:2043849 - symbol:KCS11 "3-ketoacyl-CoA synthase 11" species:3702 "Arabidopsis thaliana" [GO:0005634 "nucleus" evidence=ISM] [GO:0006633 "fatty acid biosynthetic process" evidence=IEA] [GO:0016021 "integral component of membrane" evidence=IEA] [GO:0033807 "icosanoyl-CoA synthase activity" evidence=IEA] [GO:0009409 "response to cold" evidence=IEP] [GO:0009416 "response to light stimulus"…	AAGTGCAACAGTGCTGTTTGGAGCTCTTCCGAGGTTCCTTCCTCTCTGCTTCCCAGCAGACCTGAGAGAGTCCGAGTTCAACCAGAATTCATGGGATATTGAATCCTGCCAGCTATCCAGTTGTGTACACTTTGACTTATTGCAAGGAATTGGGTGGGAAGTTGCATCTCCATTGCTTGTTTTTATGGCATTCAATTCCTGAAAACGGCTTTAAAAGTCCTATTATATATTCCTCATTTCTCCCAATTTTCTCAATAGATTTTCAAGCTCCCCTTCCCCCCCAAAAGAATCCTTAAAACGTTCAAAGCTTTTCTGCAATTTTTTAGCACATTCTTTTGAATCTGAGACAAAATTCAGATTCCATCATTTGGGTTTTAGTTGCAGGGCCAGTTTATCAAA…
c114787_g1_i1	-4.12308	753	345	630	174	248	45	2.01236e-05	26.5141	991	.	.	.	CCTTATCTTCAGAGCACGTGGGTGTGGGCCTCTCATCACATAAACCCTAACACATTTATTAACAGATGTTCACTCAAACTTCAGGCTATGAGAGTCTCCAGCGCAATATGGATCGGTTGGAGGATTCTGAACCATAAAAGACCATTGTATTGTAGATCTTGAATTTGAAATGGGTATATTCAAGGAAATTTGCTACAGAGATCAATTTCTGATTGTGAAGTTGTTTGGCTGTCTGGGATGGCCATCTGATATTGTTTCTGCACCGATTGAGATAATGGAAGCAGTAACAGATTCCGATAGTTTTCTCCGTGCAGCAATCAACTGCAGACGCAATCTCTTAGTGTTTATTCATCATAATGACCGTGGATCGGATGCCTGGAACACTAAAACGAAGAGATC…
c114787_g2_i1	-2.63936	26	62	26	25	12	24	0.0462235	3.82076	365	.	.	.	TTTGAAATGGGTGTATTCATGGAGATTCTTTCAGAGCTTTACCTTGACTGGACACAGCTGTGGTGCGGGCCTCTCAACTTGTGGTCATTAACACATAGTGGTCAGTAACTTGTGGTTATAAGAGGTTGCAACGCAATATGGATCATAAGCGAAGTTATGTCTGGTTTTGTTTAGCTAAACTTCACGGCGAAGTATGAAAGATCACTGTATTGTATAGTAGATCTCGTATTTTGAAATGGGTGTATTCATGGAAATTTGGCAGAGTGGTCAATTTCTGGCTGTGAAATTGGTTGGCTGTCTCCGATGGCCATCTAATATTTTTGCTTTTGCAGCGATTGAAGTAAGTGAAGCAGTAACAGATTCCG
c114806_g1_i2	-3.73444	969	402	695	138	324	174	0.00196284	9.35301	666	putative class I chitinase, partial [Picea abies]	pxb:103932072 chitinase-like protein 1	TAIR|locus:2198688 - symbol:POM1 "AT1G05850" species:3702 "Arabidopsis thaliana" [GO:0004568 "chitinase activity" evidence=ISS;IDA] [GO:0005576 "extracellular region" evidence=ISM] [GO:0006032 "chitin catabolic process" evidence=IEA] [GO:0009873 "ethylene-activated signaling pathway" evidence=IEA] [GO:0016998 "cell wall macromolecule catabolic process" evidence=IEA] [GO:0009408 "response to heat"…	CTGGAATGGGAGGATTGGGGAAGAATATTGTGGTCGAAACTTTGGATGATTGTTTCGACCATTTCATTTGGGTCACAAGATCCCATAAGTTCATGGCTCCCTGTGGGAATATCGAAGCCTTCTCATCTTTGAAAGGACATGGAACTATTGGAAATGGGCTGGTTGCTGTTACCCTTCGGCCTCTCTCCAACTTACGCTCGACTGCAACATTTCCCAGATGATGTTTTCAAGAGAGGGCGTTGCCACCTGACCGCAGATCAAATGAATTTGACAATAAAGTCCAGGATGCGTTGATTTCCCGCTAGAGAGAAGGGAAGGAAACATGCTGTTGTTGGGTTATGTCATATTACATCACATATATAATTTGTAGTCTCCGGTAAAAAAAATTGAGTGATAAGC…
c114998_g1_i1	-2.85078	9	5	8	705	29	140	5.33e-05	5321.39	1159	unknown [Picea sitchensis]	nnu:104594343 ubiquitin-conjugating enzyme E2 5A-like	UNIPROTKB|Q8S920 - symbol:UBC5A "Ubiquitin-conjugating enzyme E2 5A" species:39947 "Oryza sativa Japonica Group" [GO:0004842 "ubiquitin-protein transferase activity" evidence=IDA] [GO:0016567 "protein ubiquitination" evidence=IDA] UniPathway:UPA00143 InterPro:IPR000608 GO:GO:0005524 Proteomes:UP000000763 GO:GO:0016874 GO:GO:0016567 GO:GO:0004842 Gene3D:3.10.110.10 InterPro:IPR016135 Pfam:PF00179 …	GATCTACACCGCTCTTGTCTGAGGTAAGTACCGATTAATTAGGGCAATTTTTTGTTTTATTGTCCAATAATTCTCCTGGTCCATATATTTCCTCTACTTTGCAGTCTTGGATTTGGTGCATCTGCTGACTCATTCGCTTTTTTTTGTTGTGTATCTTCCAAATTGAGTACCGGGTTGTCTGCATTTATTGTCCGTTGGACAGCCCTTATATCTTGCACCCTGCCATTATTGAAGCCTTGGGTGGGTATTGTCTGCTGCAGATTTTGAGTCTTTGGTGGCCTTGTGCTGTGGTTGGTGCTCTGGTTCAGCTGATTACGCAGAAAGACATGGCCAGCAAGCGTATTCAGAAAGAACTTCAGGACTTGCAGAGGGATCCCCCCACTTCATGCAGTGCAGGGC…
c115029_g1_i1	-2.00087	33	28	35	37	7	31	0.0310229	2227.2	1096	unknown [Picea sitchensis]	vvi:100248255 50S ribosomal protein L29, chloroplastic	TAIR|locus:2171835 - symbol:AT5G65220 "AT5G65220" species:3702 "Arabidopsis thaliana" [GO:0003735 "structural constituent of ribosome" evidence=IEA;ISS] [GO:0005840 "ribosome" evidence=IEA;ISS] [GO:0006412 "translation" evidence=IEA;ISS] [GO:0009507 "chloroplast" evidence=ISM;IDA] [GO:0042254 "ribosome biogenesis" evidence=ISS] [GO:0009941 "chloroplast envelope" evidence=IDA] [GO:0009295 "nucleoi…	ATTAAGTTGGAAGTCGAGAGAAGTAGATTTATGGTTGGAAGCGAAGTAAAACGACAATTTCAAATAGATTGCGTCTTATAAGCGTAGCAGACGGCCTTATCCTGAGGGCTAAAAGTGAGGTAGTATTGTGCTCGGGTTTTGCATTTGCTTTCACAACGAAATGGGCATGGCTGCCAATGTGATGAGCTCATGCACGCCTCCAAGCTATGCATTGAATTTGAATGCTACCAAGGTCGGCCGAATAAGCAGCTTGAACAACAACTTCAGTGGCAGAATTCCATTGAGAATAAATGCGCCTAAGAGCGTTTGCAGTTATAAGCCCTTAAAGACCGTGATGATGGCAAAGAGGGAAGAGGAAGTCAAAGAAATCAGAGCAAAAACAACGGAGGAAATCAACGA…
c115321_g1_i1	-2.40891	20	16	25	290	145	323	0.00914016	3443.91	2033	PREDICTED: uncharacterized protein LOC104600973 [Nelumbo nucifera]	nnu:104600973 uncharacterized LOC104600973	TAIR|locus:2149314 - symbol:AT5G20190 "AT5G20190" species:3702 "Arabidopsis thaliana" [GO:0008150 "biological_process" evidence=ND] [GO:0009507 "chloroplast" evidence=ISM] InterPro:IPR011990 InterPro:IPR013026 PROSITE:PS50293 Proteomes:UP000006548 EMBL:CP002688 Gene3D:1.25.40.10 RefSeq:NP_197519.1 UniGene:At.31218 ProteinModelPortal:F4K464 PRIDE:F4K464 EnsemblPlants:AT5G20190.1 GeneID:832142 KEGG…	ACGCGGCGGTGGAGAATTTCCAATAGATATCTTCAAAGCTTTACAGGATTCTTAATTTAAAGGGAAGGAATTCTAGGAATTTCAGCGAAGTTTGTCGAAGCCGGTGCAAATCGGAAGTATCGGCGGCATAATGCTGCCTTGAAGCGATCTCCTCGCCAAGTTGCACGAGGACCTGAAGTCATTACGTGCGAATCTCTGTGGCTGCCGTATTCAGTTTGTTTTTGTTTCCATAACGGAAGAGGTATCTGGACTTGAATATCCCTCGGAGAACGTGATTACCTTGGAAACTGGATTACCGAGCAATTTCACAACTTTGAGGAGCCTTGAACAGTGAGACTTGTAAATTTGGTGTATTTTGATCCGTAGCGACCGCAAACTTACTGTTTTGAACGAATATAA…
c115362_g1_i1	-2.53765	5	18	7	3	1	4	0.000656323	4500.54	1725	unknown [Picea sitchensis]	gra:105768226 soluble inorganic pyrophosphatase 4	TAIR|locus:2084066 - symbol:PPa4 "AT3G53620" species:3702 "Arabidopsis thaliana" [GO:0000287 "magnesium ion binding" evidence=IEA] [GO:0004427 "inorganic diphosphatase activity" evidence=IEA;IDA] [GO:0005737 "cytoplasm" evidence=ISM] [GO:0006796 "phosphate-containing compound metabolic process" evidence=IEA] [GO:0008152 "metabolic process" evidence=ISS] [GO:0016020 "membrane" evidence=ISS] [GO:00…	AGAATGAAGCAGCGGAATCCCACTCAACTGCGGTTGGCACCCACTCACCTCCCCGTCCGCGGGGGATTTGGGATTTTTCCTCAACCGTCGGATTAAGATCGCACGCAACTGTGCGCAGCGGAGACCGTTAGGAATCCCGTCGCAGTCGTGTCCGGCCGCCGGTGCTGAGTCACCTCGTTTGATTCTAGAGACCTCCGCGTTTCGAACCCCACACCCCCACCCCTGCTCCCACTCACACACGCGAAACTAAACTGGACGGACGTCGAGAATCGTAGAATGATACTCTCGCCGATTCCTTTATGCCCGCCCCCCACCTCTTCCATCTCTTCCGTTGCTTGAATCGGACGCCTTCCCTCCTATAAACGTACAGGCGCGGGAACTTCCCAAACACAACAAAGC…
c115409_g2_i1	-2.77753	11	9	9	247	34	950	0.010735	3315611	3961	photosystem II 44 kDa protein (chloroplast) [Sciadopitys verticillata]	vvi:4025084 psbC, ViviCp017; PSII 43 kDa protein	UNIPROTKB|Q6ENJ0 - symbol:psbC "Photosystem II CP43 reaction center protein" species:4536 "Oryza nivara" [GO:0009536 "plastid" evidence=IC] InterPro:IPR000932 InterPro:IPR005869 Pfam:PF00421 GO:GO:0016021 GO:GO:0046872 GO:GO:0009536 GO:GO:0009535 GO:GO:0018298 EMBL:AP006728 GO:GO:0009772 GO:GO:0009523 GO:GO:0016168 GO:GO:0045156 RefSeq:YP_052733.1 ProteinModelPortal:Q6ENJ0 SMR:Q6ENJ0 GeneID:28859…	GGGGGCCTTTTTAATTCAGCGGTAGAGTAACGCCATGGTAAGGCGTAAGTCATCGGTTCAAGTCCGATAAAGGGCTGATGTTTCCTACGAAGAAGGTCCGGGTGTCCGTTTCTCATCGTATGATCCAAATTTCATCAAGATGAAAACCCTTTTTCGAGGGACGAAAACTATCTGTCATTATAGGTTTAAGGCAAAACATTTGTTATGACGGAGTCTCACACCTAATATGGGGGGAGGACCATTATATTATTATCAATAATAGTCTTCTTCATCCTCCTACTATAGGATCAATAATAGTCTACTCCATCTTCGTCAATTTTGGACATATCAAAGGTATTATGGATACCTATTCGAAATTACCAGTCTTCAAAAGAAGTGGAAAAAACGAAGGAGAAGTAA…
c115421_g1_i1	-2.14279	315	232	336	249	197	179	0.0239742	11329.8	2231	phosphoglycerate kinase 1 [Pinus pinaster]	nnu:104606042 phosphoglycerate kinase, chloroplastic-like	TAIR|locus:2205215 - symbol:AT1G56190 "AT1G56190" species:3702 "Arabidopsis thaliana" [GO:0004618 "phosphoglycerate kinase activity" evidence=IEA;ISS] [GO:0005524 "ATP binding" evidence=IEA] [GO:0005737 "cytoplasm" evidence=ISM] [GO:0006096 "glycolytic process" evidence=IEA;ISS] [GO:0009507 "chloroplast" evidence=ISM;IDA] [GO:0016310 "phosphorylation" evidence=IEA] [GO:0019253 "reductive pentose-…	TGGATCTCCAAGGTTTCTCCACCACAGCTTGCCACCTCATCTATAGAGTCTCAAGAGTTGTTGCATATAGACCACCCATAGGATTGGAGAATAAACTCAATTCCCTCACCCGTTTCTTTCATATATAAAAGACAACACCTGCCCTATGGTGGCCGCCATCGTCCACCTCACATGATAGATAAACAGGTCCCATCACTCCATCTTAAAGCCACCCACCCAATATTCATCCCGAAACCCCCCACGAGTCTTCCGAGTTGTGTCTGAAAACTGCATAGGTAACAATGGCTTCAACAACCGCCGCTGCTGCAGCCCTCGGCCGAATTGCCTCGACGCCAAATCTTCAATCCGTGTCATCGTCGTCTACTTCTTCTACCGTGGCCCGCCTCGCCATCGGATCCA…
c115471_g1_i1	3.22398	109	50	28	7	23	15	0.0137692	6.65248	982	.	.	.	CAATTTCATGGAGTTTCTTTGTTCCACTTAGAGGGGATTCAAGAACAACTATCTCCCTTGAAGAAGAAACTTTTGTATCCATGTCTTCTACATTAGCCTCCTAGGGTAGAGTAGGTTCACCTATCAGCACATGGGAGGTTCAAGATCATCATGGTGATCCTCAACCTTATTGTCAACATTATTCAGAGCATCAAACTTTTCAATTTTGATTTGGGCCCTTTTGGCCTAGGAGGATGAGCACAAGCTTGAGGACAAATAACTTGAATTTGTTTTGGTAGATGACATACCCGGAAATGAAAAGTTGTACTAGATCACAATCTAAGACTTGAGTGTGCTGAGTAGTTTTCCATTGTAGTAGTATTTTGTCCAAAAAACCCTTGCTAAGATCTATCTAAGCAC…
c115638_g1_i1	-3.07048	5	2	1	255	19	71	0.0122785	6.22493	585	gag-pol polyprotein [Silene latifolia]	rcu:107261886 RNA-directed DNA polymerase homolog	CGD|CAL0137521 - symbol:CAGL0G07183g species:5478 "Candida glabrata" [GO:0005737 "cytoplasm" evidence=IEA] InterPro:IPR001584 InterPro:IPR001969 InterPro:IPR012337 Pfam:PF00665 PROSITE:PS00141 PROSITE:PS50994 InterPro:IPR000477 Pfam:PF00078 GO:GO:0004190 InterPro:IPR021109 SUPFAM:SSF50630 GO:GO:0003676 Proteomes:UP000002428 Gene3D:3.30.420.10 SUPFAM:SSF53098 PROSITE:PS50878 EMBL:CR380953 GO:GO:00…	CTATTATGGCCGGGAGGGGAGGAAACCTGAAGGGCGAACACTCCCACAAGATTGGAATAACTGTTGATAAAATATTTAGATGTAATCCTGGTAGAGCTACCAACAAGTTTAACTCCTTTAAGAGGTATTACACACCATATTGACTTGGTGTCGGGATCAAAGTTCCCTAATCAAGTTGCCTACAGGTTAGCCCCTCAAGGGAATGAAGAAATGAGAAGGCAAATTTCTTATTTGTTAGCAGAAGGATTCATAAGAGAAAGCATGAGTCCTCGTGCCACACCAAGTCTACTATTTCCTAAGAAAGAAGGCACATGGAGACTATGCACCGACTCTTGGGCTATCAACAAAATCACTGTAAAGTATCGGTACCCATTACCTAGAATGGATGACATCTTAGAC…
c115675_g1_i1	4.173	19	37	15	10	9	11	0.000706915	138.135	828	unknown [Picea sitchensis]	egu:105039190 uncharacterized LOC105039190	TAIR|locus:2096702 - symbol:AT3G01430 "AT3G01430" species:3702 "Arabidopsis thaliana" [GO:0003674 "molecular_function" evidence=ND] [GO:0005634 "nucleus" evidence=ISM] [GO:0008150 "biological_process" evidence=ND] Proteomes:UP000006548 EMBL:CP002686 EMBL:AC010870 EMBL:BT005550 EMBL:AK118933 RefSeq:NP_186792.1 UniGene:At.41278 ProteinModelPortal:Q9SGH5 EnsemblPlants:AT3G01430.1 GeneID:821144 KEGG:…	CGCATCGTCTCCTCCTCTTGTTCTTTGTTTCAGATTCTCACAAGAGAAGGAGAAGGAGAATATGTTTAGATCCAAATCGGAAAGGGTAGAGAGGCCTCCACTGAGGTCTCTCAAGCAGAGATCGATGAGCCATCGCTACAATACCTGTATAGGTCAGGTAGAGGATGAATCCATCATCTCACCGGAGGGTCAGGGCCGTTCATGGCTGATAAGGGGCAGTGATAAGTCCAATAATCATTCAAGACATGCTGATAATGGGGATGTCTGGGAGACTTGGTGGTGGAAAAGATGGACCAACAGTGTGAAGAGAGGGGTAGATCAATGGTACGCTACCGAGGAGAAGTTTACAGAAGATGCTGCTGGAGCTCGGTCTCCCAGGCTTAAGGGTAGGTGGGGATC…
c115879_g1_i1	2.28007	96	129	120	99	69	46	0.0455153	456.055	865	unknown [Picea sitchensis]	sly:101261271 cytochrome c	UNIPROTKB|P00054 - symbol:P00054 "Cytochrome c" species:4182 "Sesamum indicum" [GO:0008150 "biological_process" evidence=ND] InterPro:IPR002327 InterPro:IPR009056 Pfam:PF00034 PRINTS:PR00604 PROSITE:PS51007 GO:GO:0005758 GO:GO:0009055 GO:GO:0005506 GO:GO:0055114 GO:GO:0020037 GO:GO:0070469 Gene3D:1.10.760.10 SUPFAM:SSF46626 PANTHER:PTHR11961 PIR:A00047 PRIDE:P00054 Uniprot:P00054	TAGACACCATAGTGCCCCTTAAACATACAGGTGAGGCAGGGGTCAATATATATAATAATACATAATACAAGCAAGGCGGGTGTTTTCCCGTCAATATTTACGCATTTGTGAAGTGATCCTCCATTCACCGCAATCACATCTTCCATCCATGGCGACATTCTCAGAGGCTCCTCCTGGAGACGCAAAGGCTGGAGAGAAGATCTTTAAGACCAAATGTGCACAGTGCCACACAGTCGATAAGGGCGCCGGACACAAACAAGGGCCAAATCTCAATGGGTTGTTTGGGAGACAATCCGGCACCACTGCGGGTTATTCATATTCTTCTGCCAATAAAAACAAGGCCGTGAATTGGGGAGAGGACACTTTGTACGAGTACCTTCTCAATCCTAAAAAGTATAT…
c115890_g1_i1	-3.24472	17	3	5	1161	14	418	0.0147993	4.48419	491	.	.	.	GAAGGCATGAATAAATAATATGGACTGCAAGGAGATTTACAAACATTTTTGTTTTTTTTTTTTCCCAGTCCGTCAAAGTAGCCGAATAAAAACAATTAATGAAGCCATTTTCTTAGGTGCTGTAAAACGGATGGAAATTCTTCCCTTCTAGTTCCGAGCCAATATTTATAGCTGCAAGAGACCTAGTGATGAAAGTTTGTCTTCTTGTGTTGCAGGCATACCTCACATACAGCCACAAAACTGTTCATTATCCTCTAATCCTTTCCAGTAGAAATTATTATTCACCTCTTTTAGAAGTTTTGAAGGATCCTATAGTATTCTTGAAACTGTTGTTTTATGTCATTCCTTCACTAAAAGCTCATTAGTTCTATGGTCTACAGTTTGTGGAAAATCAACATT…
c115946_g1_i1	2.6029	1893473	1324887	1522189	300655	756017	275575	0.022479	72.8597	1116	hypothetical protein B456_008G153800 [Gossypium raimondii]	gra:105764207 expansin-B3-like	TAIR|locus:2051338 - symbol:EXPB1 "AT2G20750" species:3702 "Arabidopsis thaliana" [GO:0005576 "extracellular region" evidence=ISM;IEA] [GO:0005618 "cell wall" evidence=IEA] [GO:0009664 "plant-type cell wall organization" evidence=ISS] [GO:0009826 "unidimensional cell growth" evidence=ISS;NAS] [GO:0009828 "plant-type cell wall loosening" evidence=ISS;NAS] [GO:0016020 "membrane" evidence=IEA] [GO:0…	CTTTTCTGATTATTCCCTTCTCTGGAGAAGATGATGAAGAGATTCAGGTGTGGGTCTCCGTGCAGCAAGTCCAGTGCTTGGCTTGTGATAGGAGCTGTGAGTGTGTTTTTGTGTGTGAATGTGATATTGGCGCTGGAAAAAGAAGAACTGGAATGGCAACCTGCTACTGCTACCTGGTATGGTAGTCCAGATGGTGATGGAAGCGATGGTGGTGCCTGTGGATATGGCAACCTTGTGGACATGAAGCCCTACAGAAAACGTGTGGGTGCTGTAAGCCCAGTTTTGTTTAGGGGCGGGGAAGGCTGTGGAGCATGCTACAAGGTGAAATGCACGGACGAGCGTTTGTGTGCGAAAAGAGCAGTGACCTTTGTGGTGACTGACGAATGCCCGGGAGGACCG…
c115977_g1_i1	-3.60516	8892	8258	12295	1117	4067	1069	0.00900628	4.98885	361	.	.	.	CATGCTATCGACTGAGGCCACGAATCTGGCAACTCACCGGCTATCATGTGATCGACATGACACAAACTACTAACCATCCCCCAACCCTCACATCAGCAACGGGACAATTCCAGCTACTTGCGCCCAATTCCTGGACACCATCCACGAGATCTCCTTTCCGAGGAGAGCAGCACTTCCAAACGCGTTATGCGGGAGGGAGACCGCTGTGGGCTGGAAGCGTCAGACTGTCAAAGCTCCGCAAGGTGTGGCGATGTCGATAACGGGTTTGCCAGAAGAACTTTACCAGCGGACCTTCATAGTTCATACTGCCTTTCCTGTTCACTCGGGACCTTCAGGGAAGTGTGACTCCTTGCGTGCCGAC
c116095_g1_i1	-2.7589	364379	262147	276395	41067	135333	52862	0.0400642	4.10687	855	hypothetical protein DOTSEDRAFT_70535 [Dothistroma septosporum NZE10]	pfj:MYCFIDRAFT_211227 hypothetical protein	UNIPROTKB|C8VC48 - symbol:ANIA_10983 "MSF1 domain protein (AFU_orthologue; AFUA_2G01630)" species:227321 "Aspergillus nidulans FGSC A4" [GO:0003674 "molecular_function" evidence=ND] [GO:0005758 "mitochondrial intermembrane space" evidence=IBA] [GO:0008150 "biological_process" evidence=ND] [GO:0015914 "phospholipid transport" evidence=IBA] [GO:0043066 "negative regulation of apoptotic process" evi…	CCTCAATCTCGAAAGACGCCAACGACCATTACAACTCTGACATTTGCCATCGTGCGGTGATGGGCGGTGCTCGCAAAAGGAAACTGCAGGCATCATGGTGAAATTCTACAGCAGCGAATACTCCTACGACTATGGCTTCAGCGCCGTCTCCTTGGCCTACTTTCTACGATACCCCAATCCATACAGTCGCCATGTCGCATCGACAGATACTATCGACAGGCACTATGACCCGGAAGCACAACGTCTGACGACGACTCGACTGCATGTCAAACGAAGCCGACTGCCACCAGCCGTCCTCAAGCTGTTACCAAGAAGCTCGCTCGGTGCAAGCGAGGATGGAAGCACCCAAAGCTTTATACTTGAAACAAGTGTCATTGATGTGAAAGAGGGATGGATGGA…
c116129_g1_i1	4.36657	216	187	352	210	156	104	0.00213957	7.36094	906	.	fgr:FGSG_12748 hypothetical protein	.	GTTCTCTTCATGAAGGAGTCAGGTGTTGACTTGTTCTAAATCACCACTCTTTCGGAGTGGAGATACTTTTTCTTTTTTAGCTATTTCATAAAATATTGAATTATGCAATGGGGGACAAAATGTATTGAGCAATATGTCTGTCCCAGTCAACCTGTGATTTATATCTTAATCTAATTCACCTTGTTGCTCTTATAAAAGATGGACATAAATTTTCATCATATCAGATTCATTATCAAACATAAGTTATTTTTAGGCTATATTAAGTGCCAGATTAAGAGAATATAAAGTGCTCATTTTAGGTTTGAATTTTAAATGCGCTTGATGGGTGCATTGCAAGTTTTTGCTATTGCAAATCACATTTTTCAGTAGGTGTTCTGGATGAAGAATTTGTGCTATATT…
c116175_g1_i1	2.79212	2	2	2	92	36	40	0.0101534	16.2925	1419	.	.	.	ATAGAACCGAGCCTAATTTAAAAAAATTAACACTAGTTTTTTCGATTTTATTCGCCTTGGAATTCAAAACCGAGTTCGAGATGAAGTTCAACAAACTTCAACGAACAAATTCGCCTGGGCTTGACATTCAACGAATTTCGAATTTAATCGATAAAAGTCACCGAATGCGGTGACTTAGGTGGCCATACATCCTACATCATAATCATAAGCATCATCATCATATACATAAACATGAACCATAGCCTCATAAGTGAACATCATCATCATAGCATTTGTACATCACATGGCATCATGTACTGAAATCATTGGCAAACACTGACATCTGAATAACAATGGCATTTGAAATAATAGCACATGTCTCATGGTATCTCATGTGATAGTTTGAAAGAGAGCATAGAC…
c116239_g1_i1	2.80872	61	34	71	12	27	9	0.0169054	8.77164	992	.	.	.	AATAAGTAGTAGAGATAATATGTACTTGTAACCCTACTCCCTGTTGACGACTAGCTTTTGGTCCAAACTAGTGTTCTAATCTAGAAAATGCCAACAAGGGGAACTGACACCCAAGAGGTGACTTTCCACCCAACCAATGCAATGCTTGAACCCATGTGTTGCCCTTTGAGCATGGCCCAAGCTCAACGAGTATGTAGGTTAAGACTCAAAACATTAAGTAGTCGACATAGATCACTCAACTACCCAACAATCACATCAATAACTTAGATATCCAACTAATACGCTTTTGTGTGGTGAAGAGGCCTTTCGACATACAAGACCCACACACCCCTTGGGGTTATGGTGTGCAAGAACACCCGCCTTAACTCTTGATACTCTAGCACTTCCAATTGTGGGGCT…
c116398_g1_i1	2.19182	5	1	5	401	20	76	0.0343365	21.6128	1820	.	.	.	GGTTGAGAAACCCATTTTCTATAGGTATATGGATCAAATTAAGGAATTTTATTTTTTCCATACATTTGTGATCTTTGTTTAAGTTATTCCTAATTTAGATGTGCCAGTTGCATGCATTGGATCATATTATACATTTCAGTAAACACTCGCACCCTTCAAATGTTTCAGTGAATGCTTCCTGTGAAAATTACTTAAAGCAATGACCATTTGTAATGTTATCCTTTTTCATATTAGGATACTAGGTTGAAGGGACTGGCCAATATCATTTTCTCTGTTGAATAAACATTAGGATGAAAATTTATGGTCTTCAACTGGTTGCAAATTATGCATTCTATTAAAGTTGTTAAATGGCAATGCAAGGCGATACCAAATGATCAGGTGATATCCACATTCTTGTAA…
c116411_g1_i1	-3.09336	6	4	6	433	49	54	0.0186817	4.10888	328	.	.	.	CTTTATCCATCGAGATACACGCGGTTCTGTTTCAGAGGAACCCAGGTGTGGGCTTCTCTTCTCATGGCGAGCATCTGGGTAGGAAGGTCTTTAATGACGACATAAACGTAAACCTCGCACATTGAACACGGCAGGTTCACTCAAACTTCAGGCTATAAGAGTCTCCAGTAGAATTTGGATTGAAAGGAGGAATCTGGCCCTTTTGTTTTGCGTAAGGGTTGTGAAAACTTCACCGTGAAGCATGAAAGAGCATTGTACTCTATTGCAGATTTTGTATTTTGAAATGGGTGTATTGAAGGAAATTTGGCAGATCAATCAATTTCTGATT
c116509_g1_i1	-3.172	20	54	22	15	10	19	0.00147576	69.1184	854	hypothetical protein PHAVU_008G241600g [Phaseolus vulgaris]	pvu:PHAVU_008G241600g hypothetical protein	.	CTCTATATTAATCACATGAGCTTTGGCCTTTACTTTTTTGCGAGTTTGGTCTCGGTCCGGGGTTTTAATAGCAGTATAGAGTTCGGCCACTTCATCCGGATCGGATGGCCAGATTTCATCCCCATATTCTTTGAAGATATTAGTTGATTATTAGGTTGCAAGCGGGAGAGCTTCATCGAATATCCCCAAATTTGGCAGTGATCTGTGACAATTTGGGGAAAACATCATGAAGTTGTTCGGCAAATCCATCCATCCTCGACAAATAATTCTTGCGGCTGCTGGCCTATTGGTGGTTGCTTCAACCACATATGACGTCCATAGATCAATTAAATACAATGAGAAACCGCCAACTAAGGAAGACATGGCTGCTCTGCAAGCCCACATCGAGGCGGCCCGACG…
c116687_g1_i1	-2.19268	10	8	11	1	4	1	0.014842	20.9424	1279	.	.	.	CTCTTGTCTTATTTACCACCTACCTTTAGTTTTAACTTTAGATACAATCTCCAATTTACTTTACCAGAAAACACATCTGGGATTTGATGTCTTTACCTCCTGGTTTTATATCTCTAATTATTGATTTGCAATACAAAAATACTTTTACCTTGGAAGCCTTTAGAAGGATGACTTCAGTGGTACTTGTTAGGTGTAAATGTGGATGGGGCAGAACCTTGTACAGCCATAACATACCTCAAAAGGAGAGTGACTGGTCAAAGTATGAGTTCTGTTATACTTATATCCGTCTTGTAGTACATGTAGGTACTTGTCCAACTGTTTGTGATGTAAGCATTAATGATAATTTGGGCATATGGAATTGTTTCTAGCATTTTCTTGTGAAGAATGCCATATGAGAAA…
c116762_g1_i1	2.75945	33	7	19	2914	74	251	0.0239993	9.19457	996	.	.	.	CCGCAAAGTATCATCTAAGGCACCAATGATAGTAGAATATGCTTCTATGTCATTAGTTGCACATAATATGTAGAAACTGACTTAGGCAATAAGAGTCCTAGATTGGTCCCTAAAAGTCTAGGTTGTTGCCAAATGCCCTAGGTTTTGCCAGAACTCCACCACCATTTGTATGAATGATAATTGCTTGAGCATAAGAAGCTATGCCATGCTCTACTATCAACAACATGGAAGGATACATCCATTACCATGAACTTGTGTCACTTGAGGGGTAAATGACAACACAAGTCAAGATTGGTGCTAGGCTAAAGGTATGTTGTAGCAATTTGGAAAATGAAATCCTTGATGCAAATGTGGCCCCACATATTATGAGTTTCTAGCAATAAGACAACGTGTTTTACA…
c116805_g1_i1	2.4849	7	4	6	186	61	64	0.0261903	11.9397	1365	.	.	.	AGCTACCATATCTTCAACAAATTGAGAACACCATTCAATCCCCTACTTTTGCATTAACAAGCTTCATTGCTAGAAAATTGTAACCATCAGGAGTTCACACCTCTTTGTTCATTTGATATCTAACAAATATTGTTGAACGTGTGTTATGGAACAATATATTTTACTAAGCTTTGGTGTTGTTTTCCTCTTTAATAAAAATTCTTGGCAAGGAGGCCAATGAAGTTATCTCCAAACTAACCTATCTAGAAATCACTAATTTAGTTTTCGGAGTAAAGTCTATGAACAAATAGATGTTACTGCATTGGGTTCACCCTTGTCTCTTGTGGTCACAAATTTGTTTATGAATTATTCATAAACAAAGCCAAAGTAAAAAACTCAACAATACTTCATTAGGCTAAT…
c116852_g1_i1	-2.66722	162	135	283	232	88	213	0.0113764	12.7239	713	.	.	.	GGCTATTCGGCGTTTCTGCCGTGTGAGTATGATTCCAGTCATGTTGTATTGTAGTTGCATAAATAATTTTGATCCACAATGCACATTGGTTGTGAAGCCCGAGGGTTGGTTCGCTACAGCTAAATAAGCTTCATACCAAGATCCTTATTCCAATAGAAGCAGCCCAATAGAAGCAGCTATAATGGAGTGCTGTTTCTTACTAACATAATGGTTGATTGGTTGCTATGTGAGTATGCTTGCTTGGCCATCCCCTTCTCCTTTCTAGAATCTGTGTGAAATAACAGTTGGATAAGCCTGTCCTGTAACATCTTGGAATAGCTTATACAACTATAAAATCTCCTCCTTGAAGGATCAGCCGAGAACTCTGCTAAGGATACATTTGTTAATAACAGTCTCTGT…
c116859_g1_i1	-2.34163	478	361	338	5577	2189	7817	0.0302239	54.0229	1601	hypothetical protein AMTR_s00096p00060800 [Amborella trichopoda]	atr:18430469 probable BOI-related E3 ubiquitin-protein ligase 2	TAIR|locus:2019983 - symbol:AT1G10650 species:3702 "Arabidopsis thaliana" [GO:0005737 "cytoplasm" evidence=ISM] [GO:0008150 "biological_process" evidence=ND] [GO:0008270 "zinc ion binding" evidence=IEA] InterPro:IPR001841 InterPro:IPR017066 PIRSF:PIRSF036836 PROSITE:PS50089 SMART:SM00184 EMBL:CP002684 Proteomes:UP000006548 GO:GO:0008270 EMBL:BT002880 EMBL:BT004404 EMBL:DQ059088 RefSeq:NP_172535.1…	GAAGGGCAAGAAATGAAAATGAAAGGTAAAGGAGAATATGAAGAAGAAAAGGCTGCCTAGTTACGTTGCTGTTGTTGTTTTTCTTTGTGGAGTAAAACGCACAATACATTTCTTGCGATCCACCTATTGAGCCCTATAAGATCTGCAATGCCAAGATTTGAAGGCTGATCGATAGAGCTCGGGATATAGATTTCACAATCTGTTATTCAATCACAACAAGCACTTCAAATTTTTCTATCCGTTGGAAGAGAGAAAAAGAGAGAATCATGGCTGTGCAGGCTCAATACAACAACTCCAATGTTCTTGTGCAGGACATGAGAAACAGGATGAGAAATGTGTCTGGAGGTGAGAATGGGACACCCAACTTTCCTGTTCTGTTTGCACCGGTCAATGTCTTGG…
c116884_g1_i1	-2.52882	38	19	41	19	18	8	0.030397	6.40657	533	.	.	.	CGCTTATACAGATCTAACAAAGGTGAGCAGCTAAAGATCTTGCATCCTTTTTTTGGTTTTGTTAGGGTCCGTGATCTGTATCTCTGGTTTGGCTGTTTTTTCCGGACAATTTAGGGCGGATTCGGCCAAAGTACGGACCATTTTGACAATATATCGGGATGCCTAGCGTTTGTTTTAGTGATAATGTGGAGATTTATCGCCCTGGTAGGTGCGTTTAGGACAGAATCGGCAGAGGTGTGTTATCGATCAGGTTCGGCTGCGTTTAGAGCCATCGATCAAGTTGTGTTAAACGATGGCATGAGTCGGGCTAAGGTAGGGCCTGCTTGGTTGTTGATCGGCCAAGTGGGCGTTTTCAACATAGTCGGCAAGGATAGGAAACGTTTTGGCTGAAATCAGCGA…
c116900_g1_i1	-3.23348	19	10	39	10	10	4	0.0194188	4.73012	413	.	.	.	GGAGACATAGCACAGTACAGAGAGGAACGTTTTTAACCATTCTGATTATTATACATAATTTGGAGATGGCGTTAGGATCCCGTTGGAGAGCTAACTGCTACTACAACTGTGATGTGATCTTCCACATATTCCTAATCATCCGCAGGAGTATAAAACGAACTGCAATAACCGAGTATTGTTAGCAAATCTTTTTATGATCCTCCTCCAGGTCTTTGAGGTGGGATTTTAGCTCCACAATGATGAGCTGCATGGACTTTATCGTCCAACTTGTAACATTTATACGATCATGTAATTACATCCTACTACAATTAATGAAGTGAAAGTTTAATATCTACTTCGAAATTCAAAAAACAGTGCAAATTGTAAAAGTTGAATATCTAATTCGAAACTTAAAAAACA…
c116913_g1_i1	-21.7608	42	47	36	10	17	1	5.03789e-14	24.4832	533	.	.	.	AGCAAATGACATGGCAACGGAAGTTGTTAAAGCAAATGACATGGCAACGGAAGTTGTTAAAGCAAATGACATGGCAACGGAAGTTGTTAAGGAATCTGATAACTATAATCTGTTGCGAGCACCACCATCTGGAAAGGAAGAGATTACTGTTTGAAAAGAACACCACCATCTGAAAAGGGAGAGACCACTGTTTGAAAACAGTCATTTAGTGAAGCATATTCATATTATATTCTCGACAAAGTCTCTTTCTATTGTTTATGGGCGAAACTCTTTCCCCAAAGTAATGCTATTCTATACTTTCTGTGCAAAGTCTCTTTCTATGGTTTATGGCCGAAACTTTTTCCCAAAGTAATGCTATTCTATAGTTTATGGGTGGAACTCTTTGGCAGTTTGTGTTCA…
c117025_g1_i1	-3.35329	24	12	27	5	3	17	0.00771709	9.94452	725	.	.	.	CTGGATGTTATCTCAAATGAGGTTACACTGCCCCTCTCATTTTGCTCATCTTACTTCACTTCTTTGACATAATTATTACAAGTAAAGTAGACTAATATGAAGAATACGAAAATTCTGTAGCAATTGATCTGTTATTCTTGGATCAACGAAATTCCCTGTATCTATCTCTCCATAGTCACCTTATAGGGATAACCCTGTAACTGTGAATTATAATCTACAGCATAGAGATCTGTCCCAGATCATACCTATTCCAACTAGATTTGGGCTTTAGTAATCATCTGTAAACATGGCTGTTTCACGCAACAATTCTTTATCCCTGAATGGCAATCTATTTTCAGATAAGCAGCAGGCATGAAGAAAATGTCCACAAACCGTTAGGAATGCTGTGGACAGAGAAAA…
c117072_g1_i1	5.80201	201	102	156	83	58	158	0.000127249	15.1057	1038	unknown [Picea sitchensis]	adu:107459171 uncharacterized LOC107459171	TAIR|locus:504955161 - symbol:AT5G33406 "AT5G33406" species:3702 "Arabidopsis thaliana" [GO:0003676 "nucleic acid binding" evidence=IEA] [GO:0008150 "biological_process" evidence=ND] [GO:0046983 "protein dimerization activity" evidence=IEA] InterPro:IPR008906 InterPro:IPR012337 Pfam:PF05699 Proteomes:UP000006548 EMBL:CP002688 GO:GO:0003676 SUPFAM:SSF53098 RefSeq:NP_680299.4 UniGene:At.55113 Prote…	TCGGTTGGTGCGGTTTGATACAGGCAAGTTCTGTATCTTTCAGGCTTACCAAGTAAAGATCCTCAATTCTGAAATGCTTTCTAATTAAAATGACTATTTACATAAGAAAGTTTCGTATGCCACTGACTTCATTAGCAAAACCCATTAATATATGTGAAAACTGAAACTCAGTGTGGTTAGCATAAACCGCATGTGTATTGTAATTCGTTATAGATTATTAAAGTTAGAAGGTTAACCATTTAAACAGATAATATTCGTGTAGCTTGAATGGTCAGGTTCTTTGCCTTAAGAAAGTTTAGTCGCAAGTACCAAGTCTGTGGAATTATGTGGGATGTTTGTGTGTATGCATGTGCCATTCAACTAAACACTTACAGCCTGTGTCTGTGAACTAAGGGCCAC…
c117102_g1_i1	-2.52238	48	36	16	40	10	10	0.0395334	6.16881	410	caspase, putative [Ricinus communis]	zju:107414138 metacaspase-1-like	TAIR|locus:2204798 - symbol:MC1 "AT1G02170" species:3702 "Arabidopsis thaliana" [GO:0006508 "proteolysis" evidence=IEA;ISS;IDA] [GO:0004197 "cysteine-type endopeptidase activity" evidence=IDA] [GO:0043068 "positive regulation of programmed cell death" evidence=IGI;IDA] [GO:0005515 "protein binding" evidence=IPI] [GO:0005623 "cell" evidence=RCA] [GO:0006612 "protein targeting to membrane" evidence…	GCCCCAATTGCCAGACGCCTCTGCAACTCCCACCGTCAGTGTTGGAGAACACGAACATCAGATGCGCAGTCTGCGGGACTCTTTTCCGAGTTGCTAACGACAGCGGGGTCGGGGGTTCGAAACCTTTCCACTTGAGACATGCGCTGAAGAACGCTGTGGAATATGGGAAATCCCTTCTTCTTCAACCTGACAATCCTCGGCCACCAGCAGTTTTTAACAACCCTCAGCCACCTGCAGTTCATGGGAAGAAGAGGGCGGTTGTGTGCGGGGTTTGTTACAGAAGAAAGAAATACGAGCTCAGGGGATGCATTAATGATGTGGTGCTCATGAAGGATCTCCTCACCAGGAAATATAACTTCCCTCCACAGTCCATTCTCGTGCTAACAGAAGAGCAAAGAG…
c117121_g1_i2	-2.29407	12	2	4	189	44	134	0.00560619	53.2054	1324	unknown [Picea sitchensis]	mus:103988005 uncharacterized protein LOC103988005	TAIR|locus:2035020 - symbol:AT1G18680 "AT1G18680" species:3702 "Arabidopsis thaliana" [GO:0003676 "nucleic acid binding" evidence=IEA;ISS] [GO:0004519 "endonuclease activity" evidence=IEA;ISS] [GO:0009507 "chloroplast" evidence=ISM] InterPro:IPR002711 Pfam:PF01844 EMBL:CP002684 Proteomes:UP000006548 GO:GO:0003676 GO:GO:0004519 InterPro:IPR003615 SMART:SM00507 EMBL:AC011809 HOGENOM:HOG000005924 EM…	GCTCATTTATTTTTAGATCTCTTATGAGTCACACCATAGAGCAACCCCATTTCACTCAGCATGCTTACCACCCAATCATATATAACCACAAGGGACTGAACATATTACCCAATCATATGTAACAATTGTAATAGTTGAACGAAACGATAGTCAAACGCTCGCGTGAGGAATCCGGTATTTTCCCGCACAAACAGCAAACATAATCAGAAGCGCGGCATGGTGCCGAAAATCAGCTATCTGGGCCGCATGAATCCCATCTCGAACTTACTCTTTAGCTGAGCCGGGGAACAGGCAGACGCATAGAGAGAGACTTTACATTTGGTTTGTCATGGAATCTGCCTCGCCCTTGCCCTCGGAAGGGAGTGCAGGTAATCAGAAAAGGCCGAGGTTCTTCGACGA…
c117129_g1_i1	-2.68534	7	12	25	2068	27	505	0.0273345	12.5008	257	.	.	.	CGTCAGCTGCTGGAACCATCATGGTTTGGGCTTCGGCCTTGTCTTCTTCGGATCGATTTTCTGAATGTTTAAATTTCCATCAAACTAATAATGATTTTGGAAATTATAAGATTTGGGAATTTTGGAAGAGAAATGGAAACTTCATTTATGAATTAGTTTGTTGTGTAGACAAAATTTGAGGCTTAGTGAATGTCATATTTTCGACACTAATCTGATAAGACGTATTTGTTCTAGACTCTTTCTTCATGGGCTACATC
c117161_g1_i1	2.45954	3679	3096	2829	518	1475	440	0.0133051	18.5842	1020	PREDICTED: uncharacterized protein LOC103441507 [Malus domestica]	mdm:103441507 uncharacterized LOC103441507	ZFIN|ZDB-GENE-050809-48 - symbol:zgc:162621 "zgc:162621" species:7955 "Danio rerio" [GO:0003676 "nucleic acid binding" evidence=IEA] [GO:0015074 "DNA integration" evidence=IEA] [GO:0005575 "cellular_component" evidence=ND] InterPro:IPR001584 InterPro:IPR012337 Pfam:PF00665 PROSITE:PS50994 ZFIN:ZDB-GENE-050809-48 GO:GO:0003676 Gene3D:3.30.420.10 SUPFAM:SSF53098 GO:GO:0015074 eggNOG:COG2801 EMBL:BC…	CTATTACCCAAACCCAAAAAAACATGTTTAAATTTTATTTCTTTCTTCTATTTTTGTATTTCTTTTTTCCTCTTTTTATTTGATTTTTTTTTACTGGAAATATGATTTCAACCGTTGCTTGCCTGTTGACATGCAACTCTTCTTTATCTCCATCCAAGTTGGCGAGATAAAATGTGTTAGGTCCCGCGGCTGAATCAATGCGATATGGACCCAACCACATGCTATTAAACTTGCCATGGTTTGATGGTTTCTCATTTTTCTTGTCCCACAACAAGACTATATCTCCAACTTGGAAGGATTTTACCTTTTGCCTTTTAATCAAACACCCTCTTGATTTGTCCTTGATACTTTGTGAAGCAGGTGTAGGCTATATGTCTGTCTTCCTCTAACTGTACCAAC…
c117231_g1_i1	-2.50627	445	254	451	6501	2219	2715	0.0276304	10.8444	1077	PREDICTED: uncharacterized protein LOC106428299 [Brassica napus]	bvg:104907342 uncharacterized protein At1g08160-like	TAIR|locus:2131478 - symbol:AT4G26490 "AT4G26490" species:3702 "Arabidopsis thaliana" [GO:0003674 "molecular_function" evidence=ND] [GO:0005575 "cellular_component" evidence=ND] [GO:0008150 "biological_process" evidence=ND] InterPro:IPR004864 Proteomes:UP000006548 EMBL:CP002687 Pfam:PF03168 EMBL:AK221464 RefSeq:NP_194379.3 UniGene:At.32176 UniGene:At.68057 ProteinModelPortal:Q56Y59 EnsemblPlants:…	AAGCCGAAGCTAGCTGTGCTCTGTACCAATTCATAGTCACAAAGGGGGTCAAGATCACGAACAGTACGGGTCAAGGTCAAGATCAAGATCAAGAACCTGAACCTGAACCTGTTGCTGTGGTGGTGGAGGATGACGATGGAGAAGAAGCAGCAGCCTCAGCCGCAGCCGCAGCAGCAGAAGAAGAAGAAAAAGAATTCGGAGGCCGAGTTGGGGCAGATCGGGTGCATCGGCGTGATCTGCAACAAGTACTTGAAGTCTCCATGGCCAGACGTATCTTATGAAGAGCAGCACGCCCCGCACGACATCAGCCACTACGCTAACGAGAGGGTGCTGCCCCGTCCTAACAGAACCAACATTTTCATCTGGTGCACCGCCCTGCTCTGCAGCGTGGCTATCATC…
c117328_g1_i1	2.67321	1	3	4	253	13	104	0.0355257	6.53468	975	.	.	.	ATGAATCCAAGTGTCTGTCAAGAGAATTGGTAACGGGCTAGAGACATGAGTATGTGGCCAAGTCTTCTTCAATTTTAAAATTTGGAATTTTAGTCGAGTTGGAGGTTAAGGAGATGGATAGGACCATGAAGGTAGTAAATTGTATGGTCCTTACGCGGACATAAGACAATTACGGGAAAATCTTGCTCTTCCTAGAGCATTAGAAGGCTCGAATGTGATATTGGGGGGAGATTTGAATCCAACTATCTCTCTGAAGTTCAACTATACTTGGCTCTTAGAGGAATATTTTAAAAACCTGATAATGCCTACCTAGATTCACGTGTAGTTGAATGAGGAGGTGATGACTATGCAACAATTCACTGAAAATATTCAGAGGGTTAAGAGAGTTATGAAGGAATG…
c117416_g2_i2	-4.03925	162	171	312	143	129	117	0.00216138	7.49686	1321	PREDICTED: ankyrin-1-like [Hydra vulgaris]	hmg:105847499 ankyrin-1-like	RGD|708504 - symbol:Arid1b "AT rich interactive domain 1B (Swi1 like)" species:10116 "Rattus norvegicus" [GO:0003674 "molecular_function" evidence=ND] [GO:0003677 "DNA binding" evidence=IEA] [GO:0003700 "sequence-specific DNA binding transcription factor activity" evidence=TAS] [GO:0005575 "cellular_component" evidence=ND] [GO:0005654 "nucleoplasm" evidence=ISO] [GO:0005737 "cytoplasm" evidence=I…	GGACAAGCACACGTCTCCATAACGTGATTTCTGACAGCCTGTACTTCCATTTAGTGCAGACTCGTAGCAATCTCTTTGTTTTAGAGAACGATGTTCTGGCCTAATTTTGTCAACGTCTTGACTTCCTGTGTTTGATTTGGAAGATAAAGAAAGAGGATTCAATTTTACATATGCATCATCATAGCATTGACCTTCTTCCAGCTGTGTTGCCTCAAAGAAGTTTTCTGTTAGAATTTCTGGCTTATTTCCTTGATAATGTGCTTTATATATTGAACTGGGAGACATTGCAGGCCGTGTCATCAATGCAGGAGATTTAGGTACTCTGGAAACTTGGTTCATCTGTGAAACAGCAGAACCAGATGGTGAAACTCGGGGTTGTGCAATATGGTTTATACTAGG…
c117488_g1_i1	-5.30182	4540	1878	2971	3117	1894	2605	0.000164989	7.89601	931	nodulin-like protein 5NG4 [Pinus taeda]	jcu:105633868 protein WALLS ARE THIN 1	UNIPROTKB|Q6J163 - symbol:Q6J163 "Auxin-induced protein 5NG4" species:3352 "Pinus taeda" [GO:0003674 "molecular_function" evidence=ND] [GO:0005737 "cytoplasm" evidence=IDA] [GO:0005887 "integral component of plasma membrane" evidence=NAS] [GO:0005938 "cell cortex" evidence=IDA] [GO:0006810 "transport" evidence=NAS] [GO:0009734 "auxin-activated signaling pathway" evidence=IDA] InterPro:IPR000620 I…	CTTAGGTTGGAGAAAGTCTATATTGCGAGAAGAGATGGTTTGGCCAAAATAGTAGGGACTGCAGCCTGTGTAAGTGGTGCCACCATCATTACACTGTACAAAGGTCCTCCAATAACTCATCTCTGGCGGCCCAATTTGGAGGTTACTGCTACTTATTTCAAAGCATTCCAAGATAACGATCTATCTGCAAAAACTGAGAACTGGACACTGGGGTGCATTTACCTACTTGGAAACTGTCTGGCATGGTCAGGTTGGATTGTTTTACAGGCGCCAGTTCTCAAAAGATACCCAGCACGCCTGTCAGTCACATCGTTTACTTGTTTTTTCGGAGTCATTCAGTTCTTAATCATCGCAGCTTTCTTGGAGACTGATCTGGAACACTGGAAGATTCATTCTGGA…
c117514_g1_i1	-7.44734	317	207	476	531	147	112	6.5767e-07	18.1106	2262	PIN-like protein, partial [Tsuga heterophylla]	atr:18439523 auxin efflux carrier component 7	TAIR|locus:2175559 - symbol:EIR1 "AT5G57090" species:3702 "Arabidopsis thaliana" [GO:0005215 "transporter activity" evidence=ISS] [GO:0005783 "endoplasmic reticulum" evidence=IBA] [GO:0009672 "auxin:proton symporter activity" evidence=ISS] [GO:0009926 "auxin polar transport" evidence=ISS;RCA;IMP] [GO:0010252 "auxin homeostasis" evidence=IBA] [GO:0010315 "auxin efflux" evidence=IBA] [GO:0098655 "c…	GGAGCTTGGAATGGATGATCACACTTTTCTCGTTGTCCACTCTACCGAATACGCTTGTGATGGGGATTCCTCTGCTGAAGGCCATGTATGGAGATTTCTCTGGAAGTTTAATGGTTCAGGTCGTGGTTTTGCAGAGTGTAATCTGGTACACTCTCATGCTTTTCATGTTTGAGTACAGAGGCGCCAAAATGCTTATCATGGAACAGTTTCCAGACACTGCTGCATCCATTGTTTCCTTCAGAGTGGATTCAGATGTCATGTCCTTAGATGGGAGAGAGCCTCTGCAAGCAGATGCAGAGGTCGGAGACGACGGGAAGCTTCATGTGACTGTGCGGAGGTCGACTTCGTCCAGGTCTGTTCTGTCTTCGCACAGATCACAGGGCTTAGGCTCTCTTCCCT…
[truncated: 5,835 more rows]

## Sheet: Table S3
Supplementary Table S3. List of GO annotation of DEGs
[truncated: 63 more rows]

[truncated: 3 more sheets: Table S4, Table S5, Table S6]
